# Supplementary material for: MetGEMs Toolbox: Metagenome-scale models as integrative toolbox for uncovering metabolic functions and routes of human gut microbiome
Source: PLoS Comput Biol. 2021 Jan 6;17(1):e1008487. doi: 10.1371/journal.pcbi.1008487 (PMC7787440; doi:10.1371/journal.pcbi.1008487)
Supplement: S1 Spreadsheet — (XLSX) [file pcbi.1008487.s005.xlsx]

## Sheet: MetGEMs (genus)
S1 Spreadsheet. Number of genome-scale models used to build MetGEMs network (genus level) and MetGEMs network (species level).
S1 Spreadsheet. Table S1.1 MetGEMs network (genus level)
Genus level	Number of GEMs	EC numbers				KO IDs
		Pan-Function	Core-Function	Pan-Weight-Function	Core-Weight-Function	Pan-Function	Core-Function	Pan-Weight-Function	Core-Weight-Function
Abiotrophia	1	387	387	387	387	598	598	598	598
Acetoanaerobium	1	488	488	488	488	699	699	699	699
Achromobacter	2	697	622	697	622	995	910	995	910
Acidaminococcus	3	487	340	388	340	738	531	630	531
Acinetobacter	8	679	408	679	408	984	633	984	633
Actinobacillus	1	538	538	538	538	820	820	820	820
Actinomyces	9	603	209	495	209	888	339	718	339
Adlercreutzia	1	329	329	329	329	507	507	507	507
Aerococcus	1	432	432	432	432	665	665	665	665
Aeromonas	5	683	597	683	597	1016	883	1016	883
Aggregatibacter	1	508	508	508	508	764	764	764	764
Agrobacterium	1	663	663	663	663	946	946	946	946
Akkermansia	1	424	424	424	424	684	684	684	684
Alcaligenes	2	616	552	616	552	904	824	904	824
Alfipia	1	595	595	595	595	862	862	862	862
Alistipes	5	565	266	565	266	815	399	815	399
Alloprevotella	1	365	365	365	365	555	555	555	555
Anaerobaculum	1	405	405	405	405	597	597	597	597
Anaerobiospirillum	1	454	454	454	454	678	678	678	678
Anaerococcus	3	445	261	421	261	687	408	647	408
Anaerofustis	1	332	332	332	332	554	554	554	554
Anaerostipes	3	512	387	501	387	827	627	803	627
Anaerotruncus	1	409	409	409	409	611	611	611	611
Aneurinibacillus	1	595	595	595	595	914	914	914	914
Arcanobacterium	2	468	353	468	353	693	522	693	522
Arcobacter	1	460	460	460	460	683	683	683	683
Arthrobacter	1	644	644	644	644	950	950	950	950
Atopobium	3	407	273	407	273	614	427	614	427
Bacillus	27	855	332	855	332	1224	553	1224	553
Bacteroides	53	674	306	652	306	968	481	941	481
Barnesiella	1	395	395	395	395	583	583	583	583
Bartonella	1	297	297	297	297	488	488	488	488
Bifidobacterium	39	590	225	531	225	870	345	788	345
Bilophila	1	446	446	446	446	694	694	694	694
Blastococcus	1	545	545	545	545	798	798	798	798
Blautia	9	665	262	591	262	985	407	916	407
Bordetella	1	619	619	619	619	919	919	919	919
Brachybacterium	1	589	589	589	589	878	878	878	878
Brachyspira	1	489	489	489	489	735	735	735	735
Bradyrhizobium	2	732	640	732	640	1064	934	1064	934
Brevibacillus	4	692	535	692	535	1015	811	1015	811
Brevibacterium	3	658	467	658	467	949	685	949	685
Brevundimonas	2	584	483	584	483	836	705	836	705
Brochotrix	1	502	502	502	502	756	756	756	756
Bulleidia	1	284	284	284	284	422	422	422	422
Burkholderia	1	698	698	698	698	1009	1009	1009	1009
Butyricicoccus	1	471	471	471	471	716	716	716	716
Butyricimonas	2	503	450	473	450	734	649	698	649
Butyrivibrio	2	460	314	346	314	689	496	535	496
Campylobacter	16	554	226	445	226	823	380	676	380
Capnocytophaga	3	464	383	464	383	679	557	679	557
Catenibacterium	1	353	353	353	353	563	563	563	563
Cedecea	1	700	700	700	700	1010	1010	1010	1010
Cellulosilyticum	1	492	492	492	492	730	730	730	730
Cellulosimicrobium	1	444	444	444	444	692	692	692	692
Cetobacterium	1	520	520	520	520	769	769	769	769
Citrobacter	6	821	614	768	614	1179	914	1099	914
Cloacibacillus	1	507	507	507	507	719	719	719	719
Clostridioides	4	480	451	480	451	761	716	761	716
Clostridium	23	769	173	574	173	1128	293	857	293
Collinsella	4	492	221	492	221	743	371	743	371
Comamonas	1	620	620	620	620	941	941	941	941
Coprobacillus	2	433	338	383	338	694	543	614	543
Coprococcus	3	566	287	566	287	891	439	891	439
Corynebacterium	11	692	316	692	316	999	482	999	482
Cronobacter	1	669	669	669	669	974	974	974	974
Ctyptobacterium	1	352	352	352	352	519	519	519	519
Curtobacterium	1	561	561	561	561	837	837	837	837
Delftia	1	644	644	644	644	980	980	980	980
Dermacoccus	1	549	549	549	549	796	796	796	796
Desulfovibrio	3	539	346	522	346	830	565	806	565
Dialister	2	459	345	370	345	683	486	523	486
Dietzia	1	527	527	527	527	800	800	800	800
Dorea	2	528	356	528	356	803	546	803	546
Dyadobacter	2	647	592	647	592	946	848	946	848
Dysgonomonas	1	527	527	527	527	777	777	777	777
Edwardsiella	2	605	565	605	565	928	849	928	849
Eggerthella	3	400	291	376	291	607	463	580	463
Eggerthia	1	366	366	366	366	572	572	572	572
Eikenella	1	440	440	440	440	668	668	668	668
Enterobacter	6	795	599	723	599	1135	881	1035	881
Enterococcus	18	711	219	541	219	1059	370	825	370
Erysipelatoclostridium	4	552	304	511	304	848	507	790	507
Escherichia	11	820	357	720	357	1168	575	1076	575
Eubacterium	11	688	146	649	146	1033	223	975	223
Exiguobacterium	1	522	522	522	522	831	831	831	831
Faecalibacterium	5	517	331	517	331	771	512	771	512
Faecalitalea	1	274	274	274	274	460	460	460	460
Filifactor	1	321	321	321	321	462	462	462	462
Finegoldia	1	327	327	327	327	509	509	509	509
Flavonifractor	1	465	465	465	465	702	702	702	702
Fusobacterium	17	585	266	564	266	891	401	865	401
Gemella	4	392	315	359	315	583	475	527	475
Geobacillus	1	561	561	561	561	889	889	889	889
Gordonia	3	663	545	663	545	986	849	986	849
Gordonibacter	1	332	332	332	332	506	506	506	506
Granulicatella	2	365	309	346	309	570	469	524	469
Grimontia	1	626	626	626	626	924	924	924	924
Haemophilus	4	569	411	510	411	851	634	752	634
Hafnia	2	811	668	811	668	1149	967	1149	967
Halococcus	1	468	468	468	468	708	708	708	708
Helicobacter	6	457	262	341	262	672	409	507	409
Holdemanella	1	323	323	323	323	518	518	518	518
Holdemania	1	329	329	329	329	525	525	525	525
Hungatella	2	590	508	590	508	867	762	867	762
Intestinibacter	1	399	399	399	399	625	625	625	625
Kallipyga	1	340	340	340	340	519	519	519	519
Kandleria	1	424	424	424	424	664	664	664	664
Kingella	1	454	454	454	454	666	666	666	666
Klebsiella	3	822	665	717	665	1174	988	1067	988
Kluyvera	1	716	716	716	716	1022	1022	1022	1022
Kocuria	2	608	484	608	484	912	759	912	759
Kurthia	1	540	540	540	540	820	820	820	820
Kytococcus	1	499	499	499	499	773	773	773	773
Lachnoclostridium	11	725	305	725	305	1076	469	1076	469
Lachnospira	1	441	441	441	441	662	662	662	662
Lactobacillus	49	706	126	612	126	1055	177	938	177
Lactococcus	3	534	321	479	321	812	507	742	507
Laribacter	1	478	478	478	478	764	764	764	764
Lautropia	1	524	524	524	524	809	809	809	809
Leminorella	1	607	607	607	607	893	893	893	893
Leptotrichia	1	456	456	456	456	686	686	686	686
Leuconostoc	6	517	253	457	253	780	374	689	374
Listeria	10	531	400	531	400	841	658	841	658
Lysinibacillus	2	618	559	618	559	924	834	924	834
Marvinbryantia	1	422	422	422	422	649	649	649	649
Megamonas	2	556	443	556	443	838	702	838	702
Megasphaera	1	422	422	422	422	679	679	679	679
Mesorhizobium	1	682	682	682	682	993	993	993	993
Methanobrevibacter	2	417	255	417	255	635	436	635	436
Methanomassiliicoccus	1	430	430	430	430	621	621	621	621
Methanosphaera	1	273	273	273	273	460	460	460	460
Methylobacterium	3	705	559	705	559	1029	830	1029	830
Methyloversatilis	2	563	515	563	515	859	796	859	796
Microbacterium	3	629	501	629	501	921	755	921	755
Micrococcus	1	501	501	501	501	754	754	754	754
Micromonospora	1	618	618	618	618	890	890	890	890
Mitsuokella	2	528	418	528	418	805	670	805	670
Mobiluncus	1	429	429	429	429	610	610	610	610
Mogibacterium	1	318	318	318	318	479	479	479	479
Moraxella	1	460	460	460	460	672	672	672	672
Morganella	1	639	639	639	639	932	932	932	932
Mycobacterium	2	665	539	665	539	997	812	997	812
Mycoplasma	2	132	83	98	83	214	107	130	107
Neisseria	6	522	379	492	379	785	586	743	586
Nevskia	1	558	558	558	558	855	855	855	855
Nitrososphaera	1	412	412	412	412	618	618	618	618
Oceanobacillus	1	570	570	570	570	889	889	889	889
Ochrobactrum	2	653	605	653	605	956	900	956	900
Odoribacter	2	573	412	573	412	828	615	828	615
Olsenella	2	506	368	506	368	756	553	756	553
Oribacterium	1	402	402	402	402	628	628	628	628
Oxalobacter	2	403	381	403	381	603	580	603	580
Paenibacillus	5	847	430	847	430	1213	676	1213	676
Paeniclostridium	1	481	481	481	481	710	710	710	710
Pantoea	1	699	699	699	699	993	993	993	993
Parabacteroides	6	622	434	617	434	886	649	878	649
Paraclostridium	1	478	478	478	478	709	709	709	709
Paracoccus	1	634	634	634	634	959	959	959	959
Paraprevotella	2	491	478	491	478	730	708	730	708
Parasutterella	1	435	435	435	435	666	666	666	666
Parvimonas	1	242	242	242	242	370	370	370	370
Pediococcus	3	410	271	314	271	620	426	485	426
Peptoniphilus	4	455	263	380	263	702	373	588	373
Peptostreptococcus	2	426	333	360	333	649	513	539	513
Phascolarctobacterium	1	387	387	387	387	614	614	614	614
Plesiomonas	1	619	619	619	619	908	908	908	908
Porphyromonas	6	482	267	449	267	735	396	665	396
Prevotella	29	631	208	543	208	908	327	804	327
Propionibacterium	7	699	293	534	293	1020	489	800	489
Proteus	2	629	593	629	593	915	865	915	865
Providencia	4	654	552	654	552	979	829	979	829
Pseudobutyrivibrio	1	461	461	461	461	699	699	699	699
Pseudoflavonifractor	1	400	400	400	400	618	618	618	618
Pseudomonas	9	840	493	756	493	1196	778	1081	778
Pseudoramibacter	1	429	429	429	429	654	654	654	654
Pyramidobacter	1	402	402	402	402	597	597	597	597
Ralstonia	1	610	610	610	610	916	916	916	916
Raoultella	1	774	774	774	774	1087	1087	1087	1087
Rhodococcus	4	731	542	731	542	1074	791	1074	791
Roseburia	3	481	343	481	343	764	533	764	533
Roseomonas	1	638	638	638	638	933	933	933	933
Rothia	3	453	400	444	400	706	638	696	638
Rudanella	1	600	600	600	600	884	884	884	884
Ruminiclostridium	8	672	201	672	201	1019	331	1019	331
Ruminococcus	11	657	212	591	212	1010	347	927	347
Salmonella	1	686	686	686	686	1013	1013	1013	1013
Scardovia	1	349	349	349	349	477	477	477	477
Schlesneria	1	553	553	553	553	844	844	844	844
Serratia	3	787	652	787	652	1137	941	1137	941
Shigella	3	731	647	731	647	1059	939	1059	939
Silanimonas	1	503	503	503	503	780	780	780	780
Slackia	2	438	329	394	329	638	505	574	505
Solobacterium	2	365	331	365	331	526	484	526	484
Sphingomonas	1	548	548	548	548	761	761	761	761
Spirosoma	1	628	628	628	628	896	896	896	896
Staphylococcus	21	744	277	744	277	1105	457	1105	457
Stenotrophomonas	2	623	559	623	559	928	856	928	856
Stoquefichus	1	448	448	448	448	690	690	690	690
Streptococcus	34	666	165	572	165	1003	288	873	288
Subdoligranulum	1	392	392	392	392	599	599	599	599
Succinatimonas	1	413	413	413	413	641	641	641	641
Succinivibrio	1	464	464	464	464	704	704	704	704
Sulfolobus	1	440	440	440	440	661	661	661	661
Sutterella	2	452	294	369	294	698	441	578	441
Tannerella	1	472	472	472	472	677	677	677	677
Tatumella	1	613	613	613	613	892	892	892	892
Terrisporobacter	1	523	523	523	523	769	769	769	769
Trabulsiella	1	698	698	698	698	998	998	998	998
Tropheryma	1	295	295	295	295	419	419	419	419
Tyzzerella	1	372	372	372	372	579	579	579	579
unclassified Burkholderiales	1	354	354	354	354	539	539	539	539
unclassified Clostridiales	2	534	333	534	333	820	501	820	501
unclassified Enterobacteriaceae	1	662	662	662	662	1005	1005	1005	1005
unclassified Erysipelotrichaceae	3	446	265	446	265	707	437	707	437
unclassified Lachnospiraceae	4	521	318	489	318	826	500	776	500
unclassified Peptostreptococcaceae	1	355	355	355	355	542	542	542	542
unclassified Ruminococcaceae	1	402	402	402	402	597	597	597	597
Ureaplasma	2	158	155	158	155	224	220	224	220
Ureibacillus	1	527	527	527	527	779	779	779	779
Varibaculum	1	440	440	440	440	650	650	650	650
Veillonella	7	605	328	508	328	935	515	770	515
Vibrio	6	756	556	756	556	1105	842	1105	842
Weissella	1	334	334	334	334	490	490	490	490
Yersinia	6	765	624	765	624	1096	922	1096	922
Yokenella	1	716	716	716	716	1045	1045	1045	1045

## Sheet: MetGEMs (species)
S1 Spreadsheet. Number of genome-scale models used to build MetGEMs network (genus level) and MetGEMs network (species level).
S1 Spreadsheet. Table S1.2 MetGEMs network (species level)
Species level	Number of GEMs	EC numbers	KO IDs
Abiotrophia_defectiva	1	387	598
Acetoanaerobium_sticklandii	1	488	699
Acetomicrobium_hydrogeniformans	1	405	597
Achromobacter_xylosoxidans	2	697	995
Acidaminococcus_fermentans	1	455	682
Acidaminococcus_intestini	1	388	630
Acidaminococcus_sp_D21	1	373	588
Acidipropionibacterium_acidipropionici	1	569	858
Acidipropionibacterium_jensenii	1	554	816
Acinetobacter_baumannii	1	623	922
Acinetobacter_haemolyticus	1	565	850
Acinetobacter_johnsonii	1	548	827
Acinetobacter_junii	1	498	760
Acinetobacter_lwoffii	1	515	792
Acinetobacter_pittii	2	633	933
Acinetobacter_radioresistens	1	551	836
Actinobacillus_pleuropneumoniae	1	538	820
Actinomyces_graevenitzii	1	419	627
Actinomyces_naeslundii	1	496	763
Actinomyces_odontolyticus	1	370	556
Actinomyces_oris	1	427	650
Actinomyces_urogenitalis	1	470	720
Actinomyces_viscosus	1	509	767
Adlercreutzia_equolifaciens	1	329	507
Aerococcus_viridans	1	432	665
Aeromonas_caviae	1	639	952
Aeromonas_hydrophila	1	648	959
Aeromonas_jandaei	1	626	936
Aeromonas_media	1	633	936
Aeromonas_veronii	1	630	944
Afipia_birgiae	1	595	862
Agathobaculum_desmolans	1	427	653
Aggregatibacter_aphrophilus	1	508	764
Agrobacterium_tumefaciens	1	663	946
Akkermansia_muciniphila	1	424	684
Alcaligenes_faecalis	2	616	904
Alistipes_finegoldii	1	454	676
Alistipes_indistinctus	1	484	696
Alistipes_onderdonkii	1	465	692
Alistipes_putredinis	1	314	477
Alistipes_shahii	1	452	624
Alloprevotella_tannerae	1	365	555
Anaerobiospirillum_succiniciproducens	1	454	678
Anaerococcus_hydrogenalis	1	319	489
Anaerococcus_prevotii	1	371	580
Anaerococcus_vaginalis	1	381	570
Anaerofustis_stercorihominis	1	332	554
Anaerostipes_caccae	1	468	751
Anaerostipes_hadrus	1	425	690
Anaerostipes_sp_3_2_56FAA	1	466	760
Anaerotruncus_colihominis	1	409	611
Aneurinibacillus_aneurinilyticus	1	595	914
Arcanobacterium_haemolyticum	1	379	567
Arcobacter_butzleri	1	460	683
Arthrobacter_castelli	1	644	950
Atlantibacter_hermannii	1	681	992
Atopobium_minutum	1	316	499
Atopobium_parvulum	1	334	517
Atopobium_rimae	1	368	544
Bacillus_altitudinis	1	607	925
Bacillus_amyloliquefaciens	2	648	985
Bacillus_atrophaeus	1	642	960
Bacillus_cereus	2	600	945
Bacillus_clausii	1	621	946
Bacillus_endophyticus	1	690	1023
Bacillus_firmus	1	606	957
Bacillus_flexus	1	666	1019
Bacillus_fordii	1	574	877
Bacillus_halodurans	1	613	952
Bacillus_infantis	1	632	971
Bacillus_licheniformis	1	635	961
Bacillus_megaterium	1	651	1000
Bacillus_mojavensis	1	657	979
Bacillus_mycoides	1	623	949
Bacillus_nealsonii	1	603	924
Bacillus_pseudofirmus	1	592	907
Bacillus_pumilus	1	608	923
Bacillus_sonorensis	1	641	946
Bacillus_subtilis	1	653	968
Bacillus_thermoamylovorans	1	568	897
Bacillus_thuringiensis	1	627	967
Bacillus_timonensis	1	603	928
Bacillus_vallismortis	1	605	903
Bacteroides_caccae	1	473	704
Bacteroides_cellulosilyticus	1	494	740
Bacteroides_clarus	1	522	779
Bacteroides_coprocola	1	435	659
Bacteroides_coprophilus	1	440	676
Bacteroides_dorei	1	504	747
Bacteroides_eggerthii	2	481	717
Bacteroides_faecis	1	545	798
Bacteroides_finegoldii	1	464	697
Bacteroides_fluxus	1	536	798
Bacteroides_fragilis	4	518	760
Bacteroides_graminisolvens	1	522	771
Bacteroides_intestinalis	1	495	735
Bacteroides_massiliensis	1	522	754
Bacteroides_nordii	1	542	803
Bacteroides_oleiciplenus	1	566	831
Bacteroides_ovatus	2	501	765
Bacteroides_pectinophilus	1	358	533
Bacteroides_plebeius	1	451	683
Bacteroides_pyogenes	1	497	723
Bacteroides_salyersiae	1	542	796
Bacteroides_sp_1_1_14	1	481	712
Bacteroides_sp_1_1_30	1	482	720
Bacteroides_sp_1_1_6	1	480	711
Bacteroides_sp_2_1_22	1	486	726
Bacteroides_sp_2_1_33B	1	507	739
Bacteroides_sp_2_2_4	1	497	743
Bacteroides_sp_3_1_19	1	514	759
Bacteroides_sp_3_1_23	1	493	750
Bacteroides_sp_3_1_33FAA	1	510	756
Bacteroides_sp_3_1_40A	1	502	744
Bacteroides_sp_3_2_5	1	497	732
Bacteroides_sp_4_1_36	1	488	723
Bacteroides_sp_4_3_47FAA	1	500	732
Bacteroides_sp_9_1_42FAA	1	507	753
Bacteroides_sp_D1	1	486	726
Bacteroides_sp_D2	1	506	773
Bacteroides_sp_D20	1	486	716
Bacteroides_sp_D22	1	489	733
Bacteroides_stercoris	1	474	704
Bacteroides_thetaiotaomicron	1	485	711
Bacteroides_timonensis	1	548	804
Bacteroides_uniformis	1	483	720
Bacteroides_vulgatus	1	512	747
Bacteroides_xylanisolvens	3	491	731
Barnesiella_intestinihominis	1	395	583
Bartonella_quintana	1	297	488
Bifidobacterium_adolescentis	2	456	685
Bifidobacterium_angulatum	1	343	526
Bifidobacterium_animalis	7	348	529
Bifidobacterium_bifidum	4	352	594
Bifidobacterium_boum	1	420	615
Bifidobacterium_breve	2	361	591
Bifidobacterium_catenulatum	2	461	683
Bifidobacterium_coryneforme	1	400	551
Bifidobacterium_dentium	1	372	616
Bifidobacterium_gallicum	1	344	514
Bifidobacterium_longum	10	412	657
Bifidobacterium_mongoliense	1	432	646
Bifidobacterium_pseudocatenulatum	1	358	563
Bifidobacterium_pseudolongum	1	413	609
Bifidobacterium_ruminantium	1	441	640
Bifidobacterium_scardovii	1	433	665
Bifidobacterium_thermacidophilum	1	428	629
Bifidobacterium_thermophilum	1	420	637
Bilophila_wadsworthia	1	446	694
Blautia_hansenii	1	402	597
Blautia_hydrogenotrophica	1	448	664
Blautia_obeum	2	524	784
Blautia_producta	1	485	770
Blautia_wexlerae	1	497	757
Bordetella_hinzii	1	619	919
Brachybacterium_paraconglomeratum	1	589	878
Brachyspira_pilosicoli	1	489	735
Bradyrhizobium_elkanii	1	687	1007
Bradyrhizobium_japonicum	1	685	991
Brevibacillus_agri	2	650	965
Brevibacillus_borstelensis	1	607	895
Brevibacillus_brevis	1	625	946
Brevibacterium_casei	1	605	884
Brevibacterium_linens	1	606	851
Brevibacterium_ravenspurgense	1	488	711
Brevundimonas_bacteroides	1	526	765
Brevundimonas_diminuta	1	541	776
Brochothrix_thermosphacta	1	502	756
Bulleidia_extructa	1	284	422
Burkholderia_cepacia	1	698	1009
Burkholderiales_bacterium_1_1_47	1	354	539
Butyricicoccus_pullicaecorum	1	471	716
Butyricimonas_synergistica	1	473	698
Butyricimonas_virosa	1	480	685
Butyrivibrio_crossotus	1	346	535
Butyrivibrio_fibrisolvens	1	428	650
Caldicellulosiruptor_saccharolyticus	1	443	732
Campylobacter_coli	1	375	582
Campylobacter_concisus	1	351	533
Campylobacter_curvus	1	370	558
Campylobacter_fetus	1	443	659
Campylobacter_gracilis	1	396	603
Campylobacter_hominis	1	344	548
Campylobacter_hyointestinalis	1	439	643
Campylobacter_jejuni	4	391	590
Campylobacter_lari	1	394	591
Campylobacter_rectus	1	402	613
Campylobacter_showae	1	402	607
Campylobacter_upsaliensis	1	349	542
Campylobacter_ureolyticus	1	408	619
Candidatus_Blastococcus_massiliensis	1	545	798
Candidatus_Nitrososphaera_gargensis	1	412	618
Candidatus_Stoquefichus_massiliensis	1	448	690
Capnocytophaga_granulosa	1	412	603
Capnocytophaga_ochracea	1	418	613
Capnocytophaga_sputigena	1	440	643
Catenibacterium_mitsuokai	1	353	563
Cedecea_davisae	1	700	1010
Cellulosilyticum_lentocellum	1	492	730
Cellulosimicrobium_cellulans	1	444	692
Cetobacterium_somerae	1	520	769
Chania_multitudinisentens	1	716	1046
Citrobacter_amalonaticus	1	733	1048
Citrobacter_freundii	2	768	1099
Citrobacter_koseri	1	678	1017
Citrobacter_sp_30_2	1	699	1031
Citrobacter_youngae	1	695	1040
Cloacibacillus_evryensis	1	507	719
Clostridiales_bacterium_1_7_47FAA	1	509	788
Clostridioides_difficile	4	480	761
Clostridium_acetobutylicum	1	541	851
Clostridium_asparagiforme	1	482	759
Clostridium_beijerinckii	1	588	899
Clostridium_bolteae	1	519	827
Clostridium_botulinum	6	598	870
Clostridium_butyricum	2	527	848
Clostridium_cadaveris	1	470	701
Clostridium_celatum	1	513	768
Clostridium_citroniae	1	570	845
Clostridium_clostridioforme	1	549	839
Clostridium_hiranonis	1	355	542
Clostridium_hylemonae	1	455	679
Clostridium_indolis	1	595	887
Clostridium_innocuum	1	475	744
Clostridium_leptum	1	375	555
Clostridium_methoxybenzovorans	1	599	895
Clostridium_methylpentosum	1	349	526
Clostridium_paraputrificum	1	489	773
Clostridium_perfringens	1	485	718
Clostridium_saccharogumia	1	442	697
Clostridium_saccharoperbutylacetonicum	1	587	908
Clostridium_sartagoforme	1	506	786
Clostridium_scindens	1	414	613
Clostridium_sp_7_2_43FAA	2	502	770
Clostridium_sp_M62/1	1	409	612
Clostridium_sp_SS2/1	1	429	690
Clostridium_sp_SY8519	1	414	714
Clostridium_spiroforme	1	355	585
Clostridium_sporogenes	1	445	714
Clostridium_sporosphaeroides	1	466	728
Clostridium_symbiosum	3	547	841
Clostridium_tyrobutyricum	1	517	815
Clostridium_viride	1	399	604
Collinsella_aerofaciens	1	349	551
Collinsella_intestinalis	1	277	441
Collinsella_stercoris	1	314	504
Collinsella_tanakaei	1	447	682
Comamonas_testosteroni	1	620	941
Coprobacillus_sp_29_1	1	383	614
Coprobacillus_sp_D7	1	388	623
Coprococcus_catus	1	481	745
Coprococcus_comes	1	402	625
Coprococcus_eutactus	1	383	592
Corynebacterium_ammoniagenes	1	556	823
Corynebacterium_amycolatum	1	517	763
Corynebacterium_aurimucosum	1	531	780
Corynebacterium_durum	1	517	780
Corynebacterium_glucuronolyticum	1	497	761
Corynebacterium_kroppenstedtii	1	521	789
Corynebacterium_propinquum	1	477	697
Corynebacterium_striatum	1	537	799
Corynebacterium_tuberculostearicum	1	480	711
Corynebacterium_ulcerans	1	482	741
Corynebacterium_ureicelerivorans	1	476	713
Cronobacter_sakazakii	1	669	974
Cryptobacterium_curtum	1	352	519
Curtobacterium_flaccumfaciens	1	561	837
Cutibacterium_avidum	1	533	798
Cutibacterium_granulosum	1	455	658
Delftia_acidovorans	1	644	980
Dermacoccus_nishinomiyaensis	1	549	796
Desulfovibrio_desulfuricans	1	493	766
Desulfovibrio_piger	1	384	617
Desulfovibrio_sp_3_1_syn3	1	422	675
Dialister_invisus	1	370	523
Dialister_succinatiphilus	1	434	646
Dietzia_cinnamea	1	527	800
Dorea_formicigenerans	1	478	718
Dorea_longicatena	1	406	631
Dyadobacter_beijingensis	1	624	921
Dyadobacter_fermentans	1	615	873
Dysgonomonas_gadei	1	527	777
Edwardsiella_tarda	2	605	928
Eggerthella_lenta	1	338	523
Eggerthella_sp_1_3_56FAA	1	359	558
Eggerthella_sp_YY7918	1	350	538
Eggerthia_catenaformis	1	366	572
Eikenella_corrodens	1	440	668
Enterobacter_asburiae	1	725	1036
Enterobacter_cancerogenus	1	666	987
Enterobacter_cloacae	1	723	1035
Enterobacter_hormaechei	2	723	1036
Enterobacteriaceae_bacterium_9_2_54FAA	1	662	1005
Enterococcus_asini	1	455	698
Enterococcus_avium	1	552	822
Enterococcus_caccae	1	499	773
Enterococcus_casseliflavus	1	509	764
Enterococcus_cecorum	1	477	728
Enterococcus_dispar	1	453	698
Enterococcus_durans	1	426	665
Enterococcus_faecalis	5	434	686
Enterococcus_faecium	1	376	600
Enterococcus_gallinarum	1	477	714
Enterococcus_hirae	1	437	668
Enterococcus_phoeniculicola	1	484	732
Enterococcus_sp_7L76	1	399	646
Erysipelatoclostridium_ramosum	1	402	646
Erysipelotrichaceae_bacterium_3_1_53	1	424	666
Erysipelotrichaceae_bacterium_5_2_54FAA	1	363	582
Escherichia_albertii	2	724	1045
Escherichia_coli	4	720	1076
Escherichia_fergusonii	1	720	1040
Escherichia_sp_1_1_43	1	419	654
Escherichia_sp_3_2_53FAA	1	683	1028
Escherichia_sp_4_1_40B	1	691	1034
Eubacterium_brachy	1	312	434
Eubacterium_cellulosolvens	1	440	678
Eubacterium_dolichum	1	300	477
Eubacterium_eligens	1	458	692
Eubacterium_hallii	2	455	679
Eubacterium_limosum	1	502	754
Eubacterium_ramulus	1	421	690
Eubacterium_rectale	2	427	681
Eubacterium_saphenum	1	280	415
Eubacterium_siraeum	2	330	490
Eubacterium_sulci	1	349	504
Eubacterium_ventriosum	1	353	542
Exiguobacterium_aurantiacum	1	522	831
Faecalibacterium_prausnitzii	5	517	771
Faecalicoccus_pleomorphus	1	402	637
Faecalitalea_cylindroides	1	274	460
Filifactor_alocis	1	321	462
Finegoldia_magna	1	327	509
Flavonifractor_plautii	1	465	702
Fusobacterium_gonidiaformans	2	352	526
Fusobacterium_mortiferum	1	425	653
Fusobacterium_necrophorum	1	372	567
Fusobacterium_nucleatum	8	450	711
Fusobacterium_periodonticum	2	395	586
Fusobacterium_russii	1	415	640
Fusobacterium_ulcerans	1	450	686
Fusobacterium_varium	1	455	706
Gemella_haemolysans	1	359	527
Gemella_morbillorum	1	347	518
Gemella_sanguinis	2	369	562
Geobacillus_stearothermophilus	1	561	889
Geobacillus_vulcani	1	604	952
Gordonia_rubripertincta	1	601	910
Gordonia_terrae	2	654	972
Gordonibacter_pamelaeae	1	332	506
Granulicatella_adiacens	1	328	515
Granulicatella_elegans	1	346	524
Grimontia_hollisae	1	626	924
Haemophilus_haemolyticus	1	458	691
Haemophilus_influenzae	1	478	716
Haemophilus_parainfluenzae	1	485	714
Haemophilus_sputorum	1	502	778
Hafnia_alvei	1	706	1032
Halococcus_morrhuae	1	468	708
Helicobacter_bilis	1	370	569
Helicobacter_canadensis	1	368	572
Helicobacter_cinaedi	1	376	576
Helicobacter_pullorum	1	371	568
Helicobacter_pylori	1	341	507
Helicobacter_winghamensis	1	359	548
Holdemanella_biformis	1	323	518
Holdemania_filiformis	1	329	525
Hungateiclostridium_clariflavum	1	461	730
Hungatella_hathewayi	2	590	867
Intestinibacter_bartlettii	1	399	625
Kallipyga_massiliensis	1	340	519
Kandleria_vitulina	1	424	664
Kingella_oralis	1	454	666
Klebsiella_aerogenes	1	727	1041
Klebsiella_michiganensis	1	772	1102
Klebsiella_pneumoniae	2	795	1127
Klebsiella_sp_1_1_55	1	733	1083
Kluyvera_ascorbata	1	716	1022
Kocuria_palustris	1	560	841
Kocuria_rhizophila	1	532	830
Kurthia_massiliensis	1	540	820
Kytococcus_sedentarius	1	499	773
Lachnospira_multipara	1	441	662
Lachnospiraceae_bacterium_5_1_63FAA	1	440	710
Lachnospiraceae_bacterium_8_1_57FAA	1	385	601
Lactobacillus_acidophilus	2	290	466
Lactobacillus_amylolyticus	1	260	382
Lactobacillus_amylovorus	1	359	527
Lactobacillus_animalis	1	374	570
Lactobacillus_antri	1	365	543
Lactobacillus_brevis	2	479	725
Lactobacillus_buchneri	1	425	639
Lactobacillus_casei	1	394	632
Lactobacillus_coleohominis	1	351	528
Lactobacillus_coryniformis	1	502	765
Lactobacillus_crispatus	1	283	450
Lactobacillus_curvatus	1	345	521
Lactobacillus_delbrueckii	2	317	500
Lactobacillus_fermentum	2	385	615
Lactobacillus_gasseri	1	263	407
Lactobacillus_gastricus	1	431	679
Lactobacillus_helveticus	2	310	499
Lactobacillus_hilgardii	1	416	623
Lactobacillus_iners	1	284	436
Lactobacillus_jensenii	1	324	490
Lactobacillus_johnsonii	2	268	415
Lactobacillus_mucosae	1	397	641
Lactobacillus_oris	1	409	625
Lactobacillus_paracasei	3	404	655
Lactobacillus_pentosus	1	488	745
Lactobacillus_plantarum	3	439	700
Lactobacillus_reuteri	5	387	575
Lactobacillus_rhamnosus	2	402	649
Lactobacillus_ruminis	1	340	530
Lactobacillus_sakei	1	309	518
Lactobacillus_salivarius	2	350	537
Lactobacillus_ultunensis	1	301	463
Lactobacillus_vaginalis	1	374	573
Lactococcus_garvieae	1	382	589
Lactococcus_lactis	1	479	742
Lactococcus_raffinolactis	1	448	700
Laribacter_hongkongensis	1	478	764
Lautropia_mirabilis	1	524	809
Leminorella_grimontii	1	607	893
Leptotrichia_buccalis	1	456	686
Leuconostoc_gelidum	1	426	634
Leuconostoc_lactis	2	414	630
Leuconostoc_mesenteroides	1	345	508
Listeria_grayi	1	457	734
Listeria_monocytogenes	9	487	784
Lysinibacillus_fusiformis	1	596	887
Lysinibacillus_sphaericus	1	581	871
Marvinbryantia_formatexigens	1	422	649
Megamonas_funiformis	1	532	802
Megamonas_hypermegale	1	467	738
Megasphaera_elsdenii	1	422	679
Mesorhizobium_japonicum	1	682	993
Methanobrevibacter_ruminantium	1	378	576
Methanobrevibacter_smithii	1	294	495
Methanomassiliicoccus_luminyensis	1	430	621
Methanosphaera_stadtmanae	1	273	460
Methylobacterium_mesophilicum	1	641	955
Methylobacterium_radiotolerans	1	628	913
Methylorubrum_populi	1	624	941
Methyloversatilis_universalis	2	563	859
Microbacterium_gubbeenense	1	557	821
Microbacterium_oleivorans	1	571	852
Microbacterium_paraoxydans	1	571	843
Micrococcus_luteus	1	501	754
Micromonospora_aurantiaca	1	618	890
Mitsuokella_jalaludinii	1	490	742
Mitsuokella_multacida	1	456	733
Mobiluncus_curtisii	1	429	610
Mogibacterium_timidum	1	318	479
Moraxella_catarrhalis	1	460	672
Morganella_morganii	1	639	932
Mycobacterium_avium	1	579	857
Mycolicibacterium_fortuitum	1	625	952
Mycoplasma_hominis	1	98	130
Mycoplasma_pneumoniae	1	117	191
Neisseria_cinerea	1	430	659
Neisseria_elongata	1	457	713
Neisseria_flavescens	1	488	741
Neisseria_macacae	1	479	718
Neisseria_mucosa	1	493	748
Neisseria_subflava	1	492	743
Nevskia_ramosa	1	558	855
Oceanobacillus_sp_S1	1	570	889
Ochrobactrum_anthropi	1	636	940
Ochrobactrum_intermedium	1	622	916
Odoribacter_laneus	1	520	752
Odoribacter_splanchnicus	1	465	691
Olsenella_profusa	1	475	701
Olsenella_uli	1	399	608
Oribacterium_sinus	1	402	628
Oxalobacter_formigenes	2	403	603
Paenibacillus_alvei	1	607	921
Paenibacillus_barengoltzii	1	589	889
Paenibacillus_daejeonensis	1	600	921
Paenibacillus_lactis	1	598	904
Paeniclostridium_sordellii	1	481	710
Pantoea_agglomerans	1	699	993
Parabacteroides_distasonis	1	511	750
Parabacteroides_goldsteinii	1	561	817
Parabacteroides_gordonii	1	562	811
Parabacteroides_johnsonii	1	493	739
Parabacteroides_merdae	1	490	735
Parabacteroides_sp_2_1_7	1	510	755
Parabacteroides_sp_20_3	1	512	744
Parabacteroides_sp_D13	1	514	759
Paraburkholderia_graminis	1	712	1031
Paraclostridium_bifermentans	1	478	709
Paracoccus_yeei	1	634	959
Paraprevotella_clara	1	483	724
Paraprevotella_xylaniphila	1	486	714
Parasutterella_excrementihominis	1	435	666
Parvimonas_micra	1	242	370
Pediococcus_acidilactici	2	314	485
Pediococcus_pentosaceus	1	375	569
Peptoniphilus_harei	1	349	546
Peptoniphilus_indolicus	1	388	565
Peptoniphilus_lacrimalis	1	329	499
Peptoniphilus_timonensis	1	336	514
Peptostreptococcus_anaerobius	1	399	623
Peptostreptococcus_stomatis	1	360	539
Phascolarctobacterium_succinatutens	1	387	614
Plesiomonas_shigelloides	1	619	908
Porphyromonas_asaccharolytica	1	390	598
Porphyromonas_endodontalis	1	384	568
Porphyromonas_gingivalis	1	361	553
Porphyromonas_somerae	1	395	564
Porphyromonas_uenonis	2	406	605
Prevotella_albensis	1	462	659
Prevotella_bivia	1	403	591
Prevotella_brevis	1	484	704
Prevotella_bryantii	2	506	740
Prevotella_buccae	1	466	703
Prevotella_conceptionensis	1	394	613
Prevotella_copri	1	400	621
Prevotella_corporis	1	393	579
Prevotella_denticola	2	432	655
Prevotella_disiens	2	397	595
Prevotella_enoeca	1	393	606
Prevotella_intermedia	2	387	586
Prevotella_loescheii	1	410	642
Prevotella_melaninogenica	1	414	615
Prevotella_nanceiensis	1	388	584
Prevotella_nigrescens	1	379	583
Prevotella_oralis	1	446	668
Prevotella_pallens	1	390	589
Prevotella_ruminicola	1	491	701
Prevotella_salivae	1	367	563
Prevotella_shahii	1	412	632
Prevotella_stercorea	1	322	485
Prevotella_timonensis	2	412	615
Prevotella_veroralis	1	392	598
Propionibacterium_acnes	1	534	800
Propionibacterium_freudenreichii	1	432	701
Proteus_mirabilis	1	614	902
Proteus_penneri	1	608	878
Providencia_alcalifaciens	1	576	850
Providencia_rettgeri	1	627	945
Providencia_rustigianii	1	582	859
Providencia_stuartii	1	602	893
Pseudobutyrivibrio_ruminis	1	461	699
Pseudoflavonifractor_capillosus	1	400	618
Pseudomonas_aeruginosa	1	638	979
Pseudomonas_alcaliphila	1	661	987
Pseudomonas_fluorescens	1	690	1000
Pseudomonas_monteilii	2	701	1011
Pseudomonas_nitroreducens	1	686	998
Pseudomonas_oleovorans	1	689	992
Pseudomonas_putida	1	700	999
Pseudomonas_stutzeri	1	634	940
Pseudopropionibacterium_propionicum	1	529	803
Pseudoramibacter_alactolyticus	1	429	654
Pyramidobacter_piscolens	1	402	597
Ralstonia_sp_5_7_47FAA	1	610	916
Raoultella_planticola	1	774	1087
Rhodococcus_erythropolis	1	653	965
Rhodococcus_hoagii	2	633	914
Rhodococcus_rhodochrous	1	647	958
Roseburia_hominis	1	417	675
Roseburia_intestinalis	1	413	637
Roseburia_inulinivorans	1	401	607
Roseomonas_mucosa	1	638	933
Rothia_aeria	1	436	674
Rothia_dentocariosa	1	428	683
Rothia_mucilaginosa	1	417	652
Rudanella_lutea	1	600	884
Ruminiclostridium_cellobioparum	1	544	841
Ruminococcaceae_bacterium_D16	1	402	597
Ruminococcus_albus	1	437	695
Ruminococcus_bicirculans	1	333	545
Ruminococcus_bromii	1	308	489
Ruminococcus_callidus	1	417	650
Ruminococcus_champanellensis	1	328	522
Ruminococcus_flavefaciens	2	475	748
Ruminococcus_gauvreauii	1	514	780
Ruminococcus_gnavus	1	425	665
Ruminococcus_lactaris	1	382	584
Ruminococcus_sp_5_1_39BFAA	1	447	709
Ruminococcus_sp_SR1/5	1	444	686
Ruminococcus_torques	2	460	714
Saccharolobus_solfataricus	1	440	661
Salmonella_enterica	1	686	1013
Scardovia_inopinata	1	349	477
Schaalia_cardiffensis	1	425	656
Schaalia_georgiae	1	431	634
Schaalia_turicensis	1	425	630
Schlesneria_paludicola	1	553	844
Selenomonas_ruminantium	1	501	783
Serratia_liquefaciens	1	728	1044
Serratia_marcescens	1	713	1025
Shigella_dysenteriae	1	665	959
Shigella_flexneri	1	698	1021
Shigella_sonnei	1	715	1041
Silanimonas_lenta	1	503	780
Slackia_exigua	1	373	569
Slackia_piriformis	1	394	574
Solobacterium_moorei	2	365	526
Sphingobacterium_paucimobilis	1	548	761
Spirosoma_linguale	1	628	896
Staphylococcus_arlettae	1	564	878
Staphylococcus_aureus	1	548	852
Staphylococcus_capitis	3	545	838
Staphylococcus_cohnii	1	618	962
Staphylococcus_epidermidis	1	527	832
Staphylococcus_equorum	1	567	879
Staphylococcus_haemolyticus	1	530	814
Staphylococcus_hominis	1	515	813
Staphylococcus_lugdunensis	1	527	815
Staphylococcus_pasteuri	1	533	825
Staphylococcus_pettenkoferi	1	522	801
Staphylococcus_saprophyticus	1	551	866
Staphylococcus_sciuri	1	564	875
Staphylococcus_simulans	1	558	861
Staphylococcus_vitulinus	1	552	855
Staphylococcus_warneri	1	539	836
Staphylococcus_xylosus	2	593	910
Stenotrophomonas_maltophilia	1	589	900
Stenotrophomonas_rhizophila	1	593	884
Streptococcus_agalactiae	1	441	655
Streptococcus_anginosus	1	343	539
Streptococcus_australis	1	453	676
Streptococcus_constellatus	2	388	623
Streptococcus_cristatus	1	418	626
Streptococcus_dysgalactiae	1	407	637
Streptococcus_equi	1	338	550
Streptococcus_equinus	1	368	586
Streptococcus_gallolyticus	1	464	716
Streptococcus_gordonii	1	433	667
Streptococcus_infantarius	1	373	593
Streptococcus_infantis	1	398	617
Streptococcus_intermedius	2	383	612
Streptococcus_lutetiensis	1	430	665
Streptococcus_mitis	1	405	614
Streptococcus_mutans	1	428	671
Streptococcus_oralis	1	427	655
Streptococcus_parasanguinis	1	443	669
Streptococcus_parauberis	1	430	681
Streptococcus_peroris	1	385	612
Streptococcus_pneumoniae	1	441	679
Streptococcus_pseudopneumoniae	1	410	637
Streptococcus_pyogenes	1	379	581
Streptococcus_salivarius	1	425	637
Streptococcus_sanguinis	1	474	715
Streptococcus_sp_2_1_36FAA	1	377	599
Streptococcus_sp_I-G2	1	351	574
Streptococcus_sp_I-P16	1	385	621
Streptococcus_thermophilus	1	350	553
Streptococcus_thoraltensis	1	438	659
Streptococcus_uberis	1	425	661
Streptococcus_vestibularis	1	418	643
Subdoligranulum_variabile	1	392	599
Succinatimonas_hippei	1	413	641
Succinivibrio_dextrinosolvens	1	464	704
Sutterella_parvirubra	1	377	561
Sutterella_wadsworthensis	1	369	578
Tannerella_forsythia	1	472	677
Tatumella_ptyseos	1	613	892
Terrisporobacter_glycolicus	1	523	769
Trabulsiella_guamensis	1	698	998
Tropheryma_whipplei	1	295	419
Trueperella_pyogenes	1	442	648
Tyzzerella_nexilis	1	372	579
Ureaplasma_parvum	1	157	223
Ureaplasma_urealyticum	1	156	221
Ureibacillus_thermosphaericus	1	527	779
Varibaculum_cambriense	1	440	650
Veillonella_atypica	1	468	708
Veillonella_dispar	1	484	733
Veillonella_parvula	1	429	685
Veillonella_seminalis	1	495	764
Veillonella_sp_3_1_44	1	421	644
Veillonella_sp_6_1_27	1	425	653
Vibrio_fluvialis	3	689	1028
Vibrio_furnissii	1	684	1000
Vibrio_mimicus	1	638	941
Vibrio_parahaemolyticus	1	665	972
Weissella_cibaria	1	409	619
Weissella_confusa	1	374	558
Weissella_paramesenteroides	1	334	490
Yersinia_bercovieri	1	684	999
Yersinia_enterocolitica	1	693	1006
Yersinia_frederiksenii	1	726	1047
Yersinia_kristensenii	1	701	1015
Yersinia_pseudotuberculosis	1	681	992
Yersinia_rohdei	1	694	1011
Yokenella_regensburgei	1	716	1045
