# Supplementary material for: MetGEMs Toolbox: Metagenome-scale models as integrative toolbox for uncovering metabolic functions and routes of human gut microbiome
Source: PLoS Comput Biol. 2021 Jan 6;17(1):e1008487. doi: 10.1371/journal.pcbi.1008487 (PMC7787440; doi:10.1371/journal.pcbi.1008487)
Supplement: S2 Spreadsheet — (XLSX) [file pcbi.1008487.s006.xlsx]

## Sheet: FunctionDistribution
S2 Spreadsheet. Function distribution of AGORA collections at class level.
Class	Number of GEMs	EC numbers			KO IDs
		Pan-Function	Core-Function	Average	Pan-Function	Core-Function	Average
Actinobacteria	102	895	66	458.618	1291	100	693.735
Alphaproteobacteria	15	889	231	606.6	1231	357	892.333
Bacilli	197	967	66	458.35	1359	87	707.157
Bacteroidia	109	757	146	463.651	1099	217	689.046
Betaproteobacteria	27	898	176	511.481	1263	269	770.704
Clostridia	131	879	63	438.496	1270	95	673.885
Coriobacteriia	17	682	127	359.176	999	203	549.471
Cytophagia	4	705	534	616.75	1017	793	893.5
Deltaproteobacteria	4	567	328	436.25	873	534	688
Epsilonproteobacteria	23	611	182	383.826	889	307	583.087
Erysipelotrichia	20	653	114	371.55	957	179	584.75
Flavobacteriia	3	464	383	423.333	679	557	619.667
Fusobacteriia	19	691	226	392.579	1029	343	598.579
Gammaproteobacteria	105	974	130	642.819	1361	219	945.41
Halobacteria	1	468	468	468	708	708	708
Methanobacteria	3	419	231	315	639	408	510.333
Mollicutes	4	198	70	132	283	89	191.25
Negativicutes	16	718	191	446.938	1077	299	690.625
Nitrososphaeria	1	412	412	412	618	618	618
Planctomycetales	1	553	553	553	844	844	844
Spirochaetia	1	489	489	489	735	735	735
Synergistia	3	589	281	438	867	413	637.667
Thermoplasmata	1	430	430	430	621	621	621
Thermoprotei	1	440	440	440	661	661	661
Tissierellia	8	555	188	352.625	861	250	537.75
Verrucomicrobiae	1	424	424	424	684	684	684
