# Supplementary material for: MetGEMs Toolbox: Metagenome-scale models as integrative toolbox for uncovering metabolic functions and routes of human gut microbiome
Source: PLoS Comput Biol. 2021 Jan 6;17(1):e1008487. doi: 10.1371/journal.pcbi.1008487 (PMC7787440; doi:10.1371/journal.pcbi.1008487)
Supplement: S4 Spreadsheet — (XLSX) [file pcbi.1008487.s008.xlsx]

## Sheet: Cohort's description
S4 Spreadsheet. MetGEMs toolbox prediction on Thailand Pediatric Allergy Research Cohort.
S4 Spreadsheet. Table S4.1. Characteristics between atopic dermatitis and healthy samples
Characteristics	Overall (n=60)	Control (n=39)	AD (n=21)	p-value*
Female sex, n (%)	24 (40%)	16 (41%)	8 (38%)	1
Vaginal delivery, n (%)	38 (63%)	24 (61%)	14 (67%)	0.78
Family history of atopy, n (%)	16 (27%)	11 (28%)	5 (24%)	1
Pet, n (%)	15 (26%)	10 (26%)	5 (24%)	1
* Fisher's exact test was used.
S4 Spreadsheet. Table S4.2 Number of overall samples from Thailand Pediatric Allergy Research Cohort
Age (months)	Control	AD	Total
9	31	17	48
19	36	17	53
Total	67	34	101
AD: Atopic dermatitis samples
Control = Healthy samples

## Sheet: KO IDs rank
S4 Spreadsheet. MetGEMs toolbox prediction on Thailand Pediatric Allergy Research Cohort.
S4 Spreadsheet. Table S4.3. Geometric mean of rank transformed KO IDs abundance
KO IDs	diagnose	age of subjects	rank (geometric mean)	description
K02111	Control	19	2.80026	ATPF1A, atpA; F-type H+/Na+-transporting ATPase subunit alpha [EC:7.1.2.2 7.2.2.1]
K02112	Control	19	2.80026	ATPF1B, atpD; F-type H+/Na+-transporting ATPase subunit beta [EC:7.1.2.2 7.2.2.1]
K00668	AD	19	3.11604	FAS1; fatty acid synthase subunit beta, fungi type [EC:2.3.1.86]
K02111	Control	09	3.1238	ATPF1A, atpA; F-type H+/Na+-transporting ATPase subunit alpha [EC:7.1.2.2 7.2.2.1]
K02112	Control	09	3.1238	ATPF1B, atpD; F-type H+/Na+-transporting ATPase subunit beta [EC:7.1.2.2 7.2.2.1]
K02111	AD	09	3.39651	ATPF1A, atpA; F-type H+/Na+-transporting ATPase subunit alpha [EC:7.1.2.2 7.2.2.1]
K02112	AD	09	3.39651	ATPF1B, atpD; F-type H+/Na+-transporting ATPase subunit beta [EC:7.1.2.2 7.2.2.1]
K02111	AD	19	3.72276	ATPF1A, atpA; F-type H+/Na+-transporting ATPase subunit alpha [EC:7.1.2.2 7.2.2.1]
K02112	AD	19	3.72276	ATPF1B, atpD; F-type H+/Na+-transporting ATPase subunit beta [EC:7.1.2.2 7.2.2.1]
K01190	AD	19	3.88857	lacZ; beta-galactosidase [EC:3.2.1.23]
K00668	Control	19	4.16247	FAS1; fatty acid synthase subunit beta, fungi type [EC:2.3.1.86]
K01190	Control	19	4.71737	lacZ; beta-galactosidase [EC:3.2.1.23]
K00665	AD	19	5.09702	FASN; fatty acid synthase, animal type [EC:2.3.1.85]
K00668	Control	09	5.50872	FAS1; fatty acid synthase subunit beta, fungi type [EC:2.3.1.86]
K00665	Control	19	6.24795	FASN; fatty acid synthase, animal type [EC:2.3.1.85]
K01190	Control	09	6.35301	lacZ; beta-galactosidase [EC:3.2.1.23]
K00668	AD	09	6.70035	FAS1; fatty acid synthase subunit beta, fungi type [EC:2.3.1.86]
K01718	Control	19	7.21318
K16329	Control	19	7.21318	psuG; pseudouridylate synthase [EC:4.2.1.70]
K16330	Control	19	7.21318	K16330; pseudouridylate synthase / pseudouridine kinase [EC:4.2.1.70 2.7.1.83]
K00665	Control	09	7.74931	FASN; fatty acid synthase, animal type [EC:2.3.1.85]
K01718	Control	09	8.48621
K16329	Control	09	8.48621	psuG; pseudouridylate synthase [EC:4.2.1.70]
K16330	Control	09	8.48621	K16330; pseudouridylate synthase / pseudouridine kinase [EC:4.2.1.70 2.7.1.83]
K01718	AD	19	8.63041
K16329	AD	19	8.63041	psuG; pseudouridylate synthase [EC:4.2.1.70]
K16330	AD	19	8.63041	K16330; pseudouridylate synthase / pseudouridine kinase [EC:4.2.1.70 2.7.1.83]
K00665	AD	09	9.08226	FASN; fatty acid synthase, animal type [EC:2.3.1.85]
K01718	AD	09	9.45639
K16329	AD	09	9.45639	psuG; pseudouridylate synthase [EC:4.2.1.70]
K16330	AD	09	9.45639	K16330; pseudouridylate synthase / pseudouridine kinase [EC:4.2.1.70 2.7.1.83]
K01190	AD	09	10.1682	lacZ; beta-galactosidase [EC:3.2.1.23]
K11533	AD	19	10.5163	fas; fatty acid synthase, bacteria type [EC:2.3.1.-]
K11533	Control	19	11.4925	fas; fatty acid synthase, bacteria type [EC:2.3.1.-]
K11533	Control	09	12.724	fas; fatty acid synthase, bacteria type [EC:2.3.1.-]
K11533	AD	09	14.1915	fas; fatty acid synthase, bacteria type [EC:2.3.1.-]
K00667	AD	19	14.6908	FAS2; fatty acid synthase subunit alpha, fungi type [EC:2.3.1.86]
K00811	Control	19	14.8372	ASP5; aspartate aminotransferase, chloroplastic [EC:2.6.1.1]
K00812	Control	19	14.8372	aspB; aspartate aminotransferase [EC:2.6.1.1]
K00813	Control	19	14.8372	aspC; aspartate aminotransferase [EC:2.6.1.1]
K11358	Control	19	14.8372	yhdR; aspartate aminotransferase [EC:2.6.1.1]
K14454	Control	19	14.8372	GOT1; aspartate aminotransferase, cytoplasmic [EC:2.6.1.1]
K14455	Control	19	14.8372	GOT2; aspartate aminotransferase, mitochondrial [EC:2.6.1.1]
K00811	AD	19	15.5413	ASP5; aspartate aminotransferase, chloroplastic [EC:2.6.1.1]
K00812	AD	19	15.5413	aspB; aspartate aminotransferase [EC:2.6.1.1]
K00813	AD	19	15.5413	aspC; aspartate aminotransferase [EC:2.6.1.1]
K11358	AD	19	15.5413	yhdR; aspartate aminotransferase [EC:2.6.1.1]
K14454	AD	19	15.5413	GOT1; aspartate aminotransferase, cytoplasmic [EC:2.6.1.1]
K14455	AD	19	15.5413	GOT2; aspartate aminotransferase, mitochondrial [EC:2.6.1.1]
K00811	AD	09	15.8935	ASP5; aspartate aminotransferase, chloroplastic [EC:2.6.1.1]
K00812	AD	09	15.8935	aspB; aspartate aminotransferase [EC:2.6.1.1]
K00813	AD	09	15.8935	aspC; aspartate aminotransferase [EC:2.6.1.1]
K11358	AD	09	15.8935	yhdR; aspartate aminotransferase [EC:2.6.1.1]
K14454	AD	09	15.8935	GOT1; aspartate aminotransferase, cytoplasmic [EC:2.6.1.1]
K14455	AD	09	15.8935	GOT2; aspartate aminotransferase, mitochondrial [EC:2.6.1.1]
K13830	AD	19	16.242	ARO1; pentafunctional AROM polypeptide [EC:4.2.3.4 4.2.1.10 1.1.1.25 2.7.1.71 2.5.1.19]
K00667	Control	19	16.5307	FAS2; fatty acid synthase subunit alpha, fungi type [EC:2.3.1.86]
K13830	Control	19	17.1242	ARO1; pentafunctional AROM polypeptide [EC:4.2.3.4 4.2.1.10 1.1.1.25 2.7.1.71 2.5.1.19]
K00811	Control	09	18.0471	ASP5; aspartate aminotransferase, chloroplastic [EC:2.6.1.1]
K00812	Control	09	18.0471	aspB; aspartate aminotransferase [EC:2.6.1.1]
K00813	Control	09	18.0471	aspC; aspartate aminotransferase [EC:2.6.1.1]
K11358	Control	09	18.0471	yhdR; aspartate aminotransferase [EC:2.6.1.1]
K14454	Control	09	18.0471	GOT1; aspartate aminotransferase, cytoplasmic [EC:2.6.1.1]
K14455	Control	09	18.0471	GOT2; aspartate aminotransferase, mitochondrial [EC:2.6.1.1]
K00667	Control	09	18.7545	FAS2; fatty acid synthase subunit alpha, fungi type [EC:2.3.1.86]
K13830	Control	09	20.0193	ARO1; pentafunctional AROM polypeptide [EC:4.2.3.4 4.2.1.10 1.1.1.25 2.7.1.71 2.5.1.19]
K00667	AD	09	20.5168	FAS2; fatty acid synthase subunit alpha, fungi type [EC:2.3.1.86]
K00011	AD	09	21.9746	AKR1B; aldehyde reductase [EC:1.1.1.21]
K13830	AD	09	24.0856	ARO1; pentafunctional AROM polypeptide [EC:4.2.3.4 4.2.1.10 1.1.1.25 2.7.1.71 2.5.1.19]
K02793	Control	09	27.7783	PTS-Man-EIIA, manX; PTS system, mannose-specific IIA component [EC:2.7.1.191]
K02794	Control	09	27.7783	PTS-Man-EIIB, manX; PTS system, mannose-specific IIB component [EC:2.7.1.191]
K02795	Control	09	27.7783	PTS-Man-EIIC, manY; PTS system, mannose-specific IIC component
K02796	Control	09	27.7783	PTS-Man-EIID, manZ; PTS system, mannose-specific IID component
K00011	Control	09	27.9006	AKR1B; aldehyde reductase [EC:1.1.1.21]
K02793	AD	19	28.8826	PTS-Man-EIIA, manX; PTS system, mannose-specific IIA component [EC:2.7.1.191]
K02794	AD	19	28.8826	PTS-Man-EIIB, manX; PTS system, mannose-specific IIB component [EC:2.7.1.191]
K02795	AD	19	28.8826	PTS-Man-EIIC, manY; PTS system, mannose-specific IIC component
K02796	AD	19	28.8826	PTS-Man-EIID, manZ; PTS system, mannose-specific IID component
K13799	AD	19	29.6862	panC-cmk; pantoate ligase / CMP/dCMP kinase [EC:6.3.2.1 2.7.4.25]
K03151	AD	09	30.7984	thiI; tRNA uracil 4-sulfurtransferase [EC:2.8.1.4]
K00011	Control	19	30.8158	AKR1B; aldehyde reductase [EC:1.1.1.21]
K00011	AD	19	31.0189	AKR1B; aldehyde reductase [EC:1.1.1.21]
K03151	Control	19	31.2368	thiI; tRNA uracil 4-sulfurtransferase [EC:2.8.1.4]
K00059	AD	19	33.774	fabG, OAR1; 3-oxoacyl-[acyl-carrier protein] reductase [EC:1.1.1.100]
K03151	AD	19	33.8314	thiI; tRNA uracil 4-sulfurtransferase [EC:2.8.1.4]
K00876	AD	19	33.9414	udk, UCK; uridine kinase [EC:2.7.1.48]
K00059	AD	09	35.7858	fabG, OAR1; 3-oxoacyl-[acyl-carrier protein] reductase [EC:1.1.1.100]
K00945	AD	19	35.8017	cmk; CMP/dCMP kinase [EC:2.7.4.25]
K13800	AD	19	35.8017	CMPK1, UMPK; UMP-CMP kinase [EC:2.7.4.14]
K13809	AD	19	35.8017	CMPK2; UMP-CMP kinase 2, mitochondrial [EC:2.7.4.14]
K00264	AD	19	36.0942	GLT1; glutamate synthase (NADH) [EC:1.4.1.14]
K00265	AD	19	36.0942	gltB; glutamate synthase (NADPH) large chain [EC:1.4.1.13]
K00266	AD	19	36.0942	gltD; glutamate synthase (NADPH) small chain [EC:1.4.1.13]
K14681	AD	19	36.637	argHA; argininosuccinate lyase / amino-acid N-acetyltransferase [EC:4.3.2.1 2.3.1.1]
K11540	Control	19	37.5105	CAD; carbamoyl-phosphate synthase / aspartate carbamoyltransferase / dihydroorotase [EC:6.3.5.5 2.1.3.2 3.5.2.3]
K11541	Control	19	37.5105	URA2; carbamoyl-phosphate synthase / aspartate carbamoyltransferase [EC:6.3.5.5 2.1.3.2]
K13799	Control	19	37.6794	panC-cmk; pantoate ligase / CMP/dCMP kinase [EC:6.3.2.1 2.7.4.25]
K03151	Control	09	38.4833	thiI; tRNA uracil 4-sulfurtransferase [EC:2.8.1.4]
K11540	AD	09	39.0461	CAD; carbamoyl-phosphate synthase / aspartate carbamoyltransferase / dihydroorotase [EC:6.3.5.5 2.1.3.2 3.5.2.3]
K11541	AD	09	39.0461	URA2; carbamoyl-phosphate synthase / aspartate carbamoyltransferase [EC:6.3.5.5 2.1.3.2]
K14681	Control	19	41.0557	argHA; argininosuccinate lyase / amino-acid N-acetyltransferase [EC:4.3.2.1 2.3.1.1]
K00656	AD	19	41.5312	E2.3.1.54, pflD; formate C-acetyltransferase [EC:2.3.1.54]
K02793	Control	19	41.6051	PTS-Man-EIIA, manX; PTS system, mannose-specific IIA component [EC:2.7.1.191]
K02794	Control	19	41.6051	PTS-Man-EIIB, manX; PTS system, mannose-specific IIB component [EC:2.7.1.191]
K02795	Control	19	41.6051	PTS-Man-EIIC, manY; PTS system, mannose-specific IIC component
K02796	Control	19	41.6051	PTS-Man-EIID, manZ; PTS system, mannose-specific IID component
K01187	Control	09	41.8183	malZ; alpha-glucosidase [EC:3.2.1.20]
K12047	Control	09	41.8183	MGAM; maltase-glucoamylase [EC:3.2.1.20 3.2.1.3]
K12316	Control	09	41.8183	GAA; lysosomal alpha-glucosidase [EC:3.2.1.20]
K12317	Control	09	41.8183	GANC; neutral alpha-glucosidase C [EC:3.2.1.20]
K15922	Control	09	41.8183
K13799	Control	09	42.109	panC-cmk; pantoate ligase / CMP/dCMP kinase [EC:6.3.2.1 2.7.4.25]
K00059	Control	19	42.6639	fabG, OAR1; 3-oxoacyl-[acyl-carrier protein] reductase [EC:1.1.1.100]
K00850	AD	19	42.9947	pfkA, PFK; 6-phosphofructokinase 1 [EC:2.7.1.11]
K02793	AD	09	43.3541	PTS-Man-EIIA, manX; PTS system, mannose-specific IIA component [EC:2.7.1.191]
K02794	AD	09	43.3541	PTS-Man-EIIB, manX; PTS system, mannose-specific IIB component [EC:2.7.1.191]
K02795	AD	09	43.3541	PTS-Man-EIIC, manY; PTS system, mannose-specific IIC component
K02796	AD	09	43.3541	PTS-Man-EIID, manZ; PTS system, mannose-specific IID component
K01187	AD	09	43.4909	malZ; alpha-glucosidase [EC:3.2.1.20]
K12047	AD	09	43.4909	MGAM; maltase-glucoamylase [EC:3.2.1.20 3.2.1.3]
K12316	AD	09	43.4909	GAA; lysosomal alpha-glucosidase [EC:3.2.1.20]
K12317	AD	09	43.4909	GANC; neutral alpha-glucosidase C [EC:3.2.1.20]
K15922	AD	09	43.4909
K01740	Control	19	43.6333	metY; O-acetylhomoserine (thiol)-lyase [EC:2.5.1.49]
K00059	Control	09	43.8019	fabG, OAR1; 3-oxoacyl-[acyl-carrier protein] reductase [EC:1.1.1.100]
K00264	Control	19	44.2781	GLT1; glutamate synthase (NADH) [EC:1.4.1.14]
K00265	Control	19	44.2781	gltB; glutamate synthase (NADPH) large chain [EC:1.4.1.13]
K00266	Control	19	44.2781	gltD; glutamate synthase (NADPH) small chain [EC:1.4.1.13]
K13799	AD	09	44.3717	panC-cmk; pantoate ligase / CMP/dCMP kinase [EC:6.3.2.1 2.7.4.25]
K11540	AD	19	44.8201	CAD; carbamoyl-phosphate synthase / aspartate carbamoyltransferase / dihydroorotase [EC:6.3.5.5 2.1.3.2 3.5.2.3]
K11541	AD	19	44.8201	URA2; carbamoyl-phosphate synthase / aspartate carbamoyltransferase [EC:6.3.5.5 2.1.3.2]
K01187	AD	19	45.9739	malZ; alpha-glucosidase [EC:3.2.1.20]
K12047	AD	19	45.9739	MGAM; maltase-glucoamylase [EC:3.2.1.20 3.2.1.3]
K12316	AD	19	45.9739	GAA; lysosomal alpha-glucosidase [EC:3.2.1.20]
K12317	AD	19	45.9739	GANC; neutral alpha-glucosidase C [EC:3.2.1.20]
K15922	AD	19	45.9739
K11540	Control	09	47.1522	CAD; carbamoyl-phosphate synthase / aspartate carbamoyltransferase / dihydroorotase [EC:6.3.5.5 2.1.3.2 3.5.2.3]
K11541	Control	09	47.1522	URA2; carbamoyl-phosphate synthase / aspartate carbamoyltransferase [EC:6.3.5.5 2.1.3.2]
K00945	Control	19	47.2137	cmk; CMP/dCMP kinase [EC:2.7.4.25]
K13800	Control	19	47.2137	CMPK1, UMPK; UMP-CMP kinase [EC:2.7.4.14]
K13809	Control	19	47.2137	CMPK2; UMP-CMP kinase 2, mitochondrial [EC:2.7.4.14]
K01740	AD	19	47.943	metY; O-acetylhomoserine (thiol)-lyase [EC:2.5.1.49]
K01255	Control	09	48.8044	CARP, pepA; leucyl aminopeptidase [EC:3.4.11.1]
K01256	Control	09	48.8044	pepN; aminopeptidase N [EC:3.4.11.2]
K01270	Control	09	48.8044	pepD; dipeptidase D [EC:3.4.13.-]
K01271	Control	09	48.8044	pepQ; Xaa-Pro dipeptidase [EC:3.4.13.9]
K07751	Control	09	48.8044	pepB; PepB aminopeptidase [EC:3.4.11.23]
K11140	Control	09	48.8044	ANPEP, CD13; aminopeptidase N [EC:3.4.11.2]
K11142	Control	09	48.8044	LAP3; cytosol aminopeptidase [EC:3.4.11.1 3.4.11.5]
K15428	Control	09	48.8044	DUG1; Cys-Gly metallodipeptidase DUG1 [EC:3.4.13.-]
K00656	Control	09	48.8272	E2.3.1.54, pflD; formate C-acetyltransferase [EC:2.3.1.54]
K01255	AD	09	49.1935	CARP, pepA; leucyl aminopeptidase [EC:3.4.11.1]
K01256	AD	09	49.1935	pepN; aminopeptidase N [EC:3.4.11.2]
K01270	AD	09	49.1935	pepD; dipeptidase D [EC:3.4.13.-]
K01271	AD	09	49.1935	pepQ; Xaa-Pro dipeptidase [EC:3.4.13.9]
K07751	AD	09	49.1935	pepB; PepB aminopeptidase [EC:3.4.11.23]
K11140	AD	09	49.1935	ANPEP, CD13; aminopeptidase N [EC:3.4.11.2]
K11142	AD	09	49.1935	LAP3; cytosol aminopeptidase [EC:3.4.11.1 3.4.11.5]
K15428	AD	09	49.1935	DUG1; Cys-Gly metallodipeptidase DUG1 [EC:3.4.13.-]
K00876	Control	19	49.6758	udk, UCK; uridine kinase [EC:2.7.1.48]
K00945	AD	09	50.3927	cmk; CMP/dCMP kinase [EC:2.7.4.25]
K13800	AD	09	50.3927	CMPK1, UMPK; UMP-CMP kinase [EC:2.7.4.14]
K13809	AD	09	50.3927	CMPK2; UMP-CMP kinase 2, mitochondrial [EC:2.7.4.14]
K01187	Control	19	50.6791	malZ; alpha-glucosidase [EC:3.2.1.20]
K12047	Control	19	50.6791	MGAM; maltase-glucoamylase [EC:3.2.1.20 3.2.1.3]
K12316	Control	19	50.6791	GAA; lysosomal alpha-glucosidase [EC:3.2.1.20]
K12317	Control	19	50.6791	GANC; neutral alpha-glucosidase C [EC:3.2.1.20]
K15922	Control	19	50.6791
K00656	Control	19	51.1605	E2.3.1.54, pflD; formate C-acetyltransferase [EC:2.3.1.54]
K00917	AD	19	51.5572	lacC; tagatose 6-phosphate kinase [EC:2.7.1.144]
K16370	AD	19	51.5572	pfkB; 6-phosphofructokinase 2 [EC:2.7.1.11]
K00945	Control	09	52.1611	cmk; CMP/dCMP kinase [EC:2.7.4.25]
K13800	Control	09	52.1611	CMPK1, UMPK; UMP-CMP kinase [EC:2.7.4.14]
K13809	Control	09	52.1611	CMPK2; UMP-CMP kinase 2, mitochondrial [EC:2.7.4.14]
K02749	AD	19	53.5972	PTS-Glv-EIIB, glvB, malP, aglA; PTS system, alpha-glucoside-specific IIB component [EC:2.7.1.208 2.7.1.-]
K02750	AD	19	53.5972	PTS-Glv-EIIC, glvC, malP, aglA; PTS system, alpha-glucoside-specific IIC component
K02752	AD	19	53.5972	PTS-Asc-EIIB, ascF; PTS system, beta-glucoside (arbutin/salicin/cellobiose)-specific IIB component [EC:2.7.1.-]
K14681	Control	09	54.3119	argHA; argininosuccinate lyase / amino-acid N-acetyltransferase [EC:4.3.2.1 2.3.1.1]
K01188	Control	09	54.7096	E3.2.1.21; beta-glucosidase [EC:3.2.1.21]
K05349	Control	09	54.7096	bglX; beta-glucosidase [EC:3.2.1.21]
K05350	Control	09	54.7096	bglB; beta-glucosidase [EC:3.2.1.21]
K01255	Control	19	55.9886	CARP, pepA; leucyl aminopeptidase [EC:3.4.11.1]
K01256	Control	19	55.9886	pepN; aminopeptidase N [EC:3.4.11.2]
K01270	Control	19	55.9886	pepD; dipeptidase D [EC:3.4.13.-]
K01271	Control	19	55.9886	pepQ; Xaa-Pro dipeptidase [EC:3.4.13.9]
K07751	Control	19	55.9886	pepB; PepB aminopeptidase [EC:3.4.11.23]
K11140	Control	19	55.9886	ANPEP, CD13; aminopeptidase N [EC:3.4.11.2]
K11142	Control	19	55.9886	LAP3; cytosol aminopeptidase [EC:3.4.11.1 3.4.11.5]
K15428	Control	19	55.9886	DUG1; Cys-Gly metallodipeptidase DUG1 [EC:3.4.13.-]
K00876	AD	09	56.0337	udk, UCK; uridine kinase [EC:2.7.1.48]
K00850	Control	19	56.9635	pfkA, PFK; 6-phosphofructokinase 1 [EC:2.7.1.11]
K02749	Control	09	57.3973	PTS-Glv-EIIB, glvB, malP, aglA; PTS system, alpha-glucoside-specific IIB component [EC:2.7.1.208 2.7.1.-]
K02750	Control	09	57.3973	PTS-Glv-EIIC, glvC, malP, aglA; PTS system, alpha-glucoside-specific IIC component
K02752	Control	09	57.3973	PTS-Asc-EIIB, ascF; PTS system, beta-glucoside (arbutin/salicin/cellobiose)-specific IIB component [EC:2.7.1.-]
K01255	AD	19	58.7123	CARP, pepA; leucyl aminopeptidase [EC:3.4.11.1]
K01256	AD	19	58.7123	pepN; aminopeptidase N [EC:3.4.11.2]
K01270	AD	19	58.7123	pepD; dipeptidase D [EC:3.4.13.-]
K01271	AD	19	58.7123	pepQ; Xaa-Pro dipeptidase [EC:3.4.13.9]
K07751	AD	19	58.7123	pepB; PepB aminopeptidase [EC:3.4.11.23]
K11140	AD	19	58.7123	ANPEP, CD13; aminopeptidase N [EC:3.4.11.2]
K11142	AD	19	58.7123	LAP3; cytosol aminopeptidase [EC:3.4.11.1 3.4.11.5]
K15428	AD	19	58.7123	DUG1; Cys-Gly metallodipeptidase DUG1 [EC:3.4.13.-]
K00876	Control	09	59.2725	udk, UCK; uridine kinase [EC:2.7.1.48]
K01188	AD	19	59.335	E3.2.1.21; beta-glucosidase [EC:3.2.1.21]
K05349	AD	19	59.335	bglX; beta-glucosidase [EC:3.2.1.21]
K05350	AD	19	59.335	bglB; beta-glucosidase [EC:3.2.1.21]
K01740	Control	09	59.8396	metY; O-acetylhomoserine (thiol)-lyase [EC:2.5.1.49]
K01740	AD	09	60.9464	metY; O-acetylhomoserine (thiol)-lyase [EC:2.5.1.49]
K00001	AD	09	64.9349	E1.1.1.1, adh; alcohol dehydrogenase [EC:1.1.1.1]
K00121	AD	09	64.9349	frmA, ADH5, adhC; S-(hydroxymethyl)glutathione dehydrogenase / alcohol dehydrogenase [EC:1.1.1.284 1.1.1.1]
K04022	AD	09	64.9349	eutG; alcohol dehydrogenase
K13951	AD	09	64.9349	ADH1_7; alcohol dehydrogenase 1/7 [EC:1.1.1.1]
K13952	AD	09	64.9349	ADH6; alcohol dehydrogenase 6 [EC:1.1.1.1]
K13953	AD	09	64.9349	adhP; alcohol dehydrogenase, propanol-preferring [EC:1.1.1.1]
K13954	AD	09	64.9349	yiaY; alcohol dehydrogenase [EC:1.1.1.1]
K13980	AD	09	64.9349	ADH4; alcohol dehydrogenase 4 [EC:1.1.1.1]
K13853	Control	19	65.3337	aroG, aroA; 3-deoxy-7-phosphoheptulonate synthase / chorismate mutase [EC:2.5.1.54 5.4.99.5]
K02749	Control	19	66.3503	PTS-Glv-EIIB, glvB, malP, aglA; PTS system, alpha-glucoside-specific IIB component [EC:2.7.1.208 2.7.1.-]
K02750	Control	19	66.3503	PTS-Glv-EIIC, glvC, malP, aglA; PTS system, alpha-glucoside-specific IIC component
K02752	Control	19	66.3503	PTS-Asc-EIIB, ascF; PTS system, beta-glucoside (arbutin/salicin/cellobiose)-specific IIB component [EC:2.7.1.-]
K00161	AD	19	66.3611	PDHA, pdhA; pyruvate dehydrogenase E1 component alpha subunit [EC:1.2.4.1]
K00162	AD	19	66.3611	PDHB, pdhB; pyruvate dehydrogenase E1 component beta subunit [EC:1.2.4.1]
K00163	AD	19	66.3611	aceE; pyruvate dehydrogenase E1 component [EC:1.2.4.1]
K01568	AD	19	66.3611	PDC, pdc; pyruvate decarboxylase [EC:4.1.1.1]
K01652	AD	19	66.3611	E2.2.1.6L, ilvB, ilvG, ilvI; acetolactate synthase I/II/III large subunit [EC:2.2.1.6]
K01653	AD	19	66.3611	E2.2.1.6S, ilvH, ilvN; acetolactate synthase I/III small subunit [EC:2.2.1.6]
K11258	AD	19	66.3611	ilvM; acetolactate synthase II small subunit [EC:2.2.1.6]
K00264	Control	09	66.7293	GLT1; glutamate synthase (NADH) [EC:1.4.1.14]
K00265	Control	09	66.7293	gltB; glutamate synthase (NADPH) large chain [EC:1.4.1.13]
K00266	Control	09	66.7293	gltD; glutamate synthase (NADPH) small chain [EC:1.4.1.13]
K13501	AD	19	66.736	TRP1; anthranilate synthase / indole-3-glycerol phosphate synthase / phosphoribosylanthranilate isomerase [EC:4.1.3.27 4.1.1.48 5.3.1.24]
K00917	Control	19	67.0005	lacC; tagatose 6-phosphate kinase [EC:2.7.1.144]
K16370	Control	19	67.0005	pfkB; 6-phosphofructokinase 2 [EC:2.7.1.11]
K00615	AD	19	67.3355	E2.2.1.1, tktA, tktB; transketolase [EC:2.2.1.1]
K13501	Control	09	68.0135	TRP1; anthranilate synthase / indole-3-glycerol phosphate synthase / phosphoribosylanthranilate isomerase [EC:4.1.3.27 4.1.1.48 5.3.1.24]
K00656	AD	09	68.8794	E2.3.1.54, pflD; formate C-acetyltransferase [EC:2.3.1.54]
K00161	Control	09	69.1157	PDHA, pdhA; pyruvate dehydrogenase E1 component alpha subunit [EC:1.2.4.1]
K00162	Control	09	69.1157	PDHB, pdhB; pyruvate dehydrogenase E1 component beta subunit [EC:1.2.4.1]
K00163	Control	09	69.1157	aceE; pyruvate dehydrogenase E1 component [EC:1.2.4.1]
K01568	Control	09	69.1157	PDC, pdc; pyruvate decarboxylase [EC:4.1.1.1]
K01652	Control	09	69.1157	E2.2.1.6L, ilvB, ilvG, ilvI; acetolactate synthase I/II/III large subunit [EC:2.2.1.6]
K01653	Control	09	69.1157	E2.2.1.6S, ilvH, ilvN; acetolactate synthase I/III small subunit [EC:2.2.1.6]
K11258	Control	09	69.1157	ilvM; acetolactate synthase II small subunit [EC:2.2.1.6]
K00161	Control	19	69.666	PDHA, pdhA; pyruvate dehydrogenase E1 component alpha subunit [EC:1.2.4.1]
K00162	Control	19	69.666	PDHB, pdhB; pyruvate dehydrogenase E1 component beta subunit [EC:1.2.4.1]
K00163	Control	19	69.666	aceE; pyruvate dehydrogenase E1 component [EC:1.2.4.1]
K01568	Control	19	69.666	PDC, pdc; pyruvate decarboxylase [EC:4.1.1.1]
K01652	Control	19	69.666	E2.2.1.6L, ilvB, ilvG, ilvI; acetolactate synthase I/II/III large subunit [EC:2.2.1.6]
K01653	Control	19	69.666	E2.2.1.6S, ilvH, ilvN; acetolactate synthase I/III small subunit [EC:2.2.1.6]
K11258	Control	19	69.666	ilvM; acetolactate synthase II small subunit [EC:2.2.1.6]
K01587	Control	19	70.1404	PAICS; phosphoribosylaminoimidazole carboxylase / phosphoribosylaminoimidazole-succinocarboxamide synthase [EC:4.1.1.21 6.3.2.6]
K01587	AD	09	70.401	PAICS; phosphoribosylaminoimidazole carboxylase / phosphoribosylaminoimidazole-succinocarboxamide synthase [EC:4.1.1.21 6.3.2.6]
K00264	AD	09	70.7854	GLT1; glutamate synthase (NADH) [EC:1.4.1.14]
K00265	AD	09	70.7854	gltB; glutamate synthase (NADPH) large chain [EC:1.4.1.13]
K00266	AD	09	70.7854	gltD; glutamate synthase (NADPH) small chain [EC:1.4.1.13]
K14681	AD	09	70.9738	argHA; argininosuccinate lyase / amino-acid N-acetyltransferase [EC:4.3.2.1 2.3.1.1]
K13853	AD	19	71.6261	aroG, aroA; 3-deoxy-7-phosphoheptulonate synthase / chorismate mutase [EC:2.5.1.54 5.4.99.5]
K01587	Control	09	71.9829	PAICS; phosphoribosylaminoimidazole carboxylase / phosphoribosylaminoimidazole-succinocarboxamide synthase [EC:4.1.1.21 6.3.2.6]
K00648	Control	19	72.1385	fabH; 3-oxoacyl-[acyl-carrier-protein] synthase III [EC:2.3.1.180]
K13853	AD	09	73.752	aroG, aroA; 3-deoxy-7-phosphoheptulonate synthase / chorismate mutase [EC:2.5.1.54 5.4.99.5]
K00001	AD	19	73.7692	E1.1.1.1, adh; alcohol dehydrogenase [EC:1.1.1.1]
K00121	AD	19	73.7692	frmA, ADH5, adhC; S-(hydroxymethyl)glutathione dehydrogenase / alcohol dehydrogenase [EC:1.1.1.284 1.1.1.1]
K04022	AD	19	73.7692	eutG; alcohol dehydrogenase
K13951	AD	19	73.7692	ADH1_7; alcohol dehydrogenase 1/7 [EC:1.1.1.1]
K13952	AD	19	73.7692	ADH6; alcohol dehydrogenase 6 [EC:1.1.1.1]
K13953	AD	19	73.7692	adhP; alcohol dehydrogenase, propanol-preferring [EC:1.1.1.1]
K13954	AD	19	73.7692	yiaY; alcohol dehydrogenase [EC:1.1.1.1]
K13980	AD	19	73.7692	ADH4; alcohol dehydrogenase 4 [EC:1.1.1.1]
K00001	Control	09	73.8369	E1.1.1.1, adh; alcohol dehydrogenase [EC:1.1.1.1]
K00121	Control	09	73.8369	frmA, ADH5, adhC; S-(hydroxymethyl)glutathione dehydrogenase / alcohol dehydrogenase [EC:1.1.1.284 1.1.1.1]
K04022	Control	09	73.8369	eutG; alcohol dehydrogenase
K13951	Control	09	73.8369	ADH1_7; alcohol dehydrogenase 1/7 [EC:1.1.1.1]
K13952	Control	09	73.8369	ADH6; alcohol dehydrogenase 6 [EC:1.1.1.1]
K13953	Control	09	73.8369	adhP; alcohol dehydrogenase, propanol-preferring [EC:1.1.1.1]
K13954	Control	09	73.8369	yiaY; alcohol dehydrogenase [EC:1.1.1.1]
K13980	Control	09	73.8369	ADH4; alcohol dehydrogenase 4 [EC:1.1.1.1]
K13853	Control	09	75.8362	aroG, aroA; 3-deoxy-7-phosphoheptulonate synthase / chorismate mutase [EC:2.5.1.54 5.4.99.5]
K00850	AD	09	76.371	pfkA, PFK; 6-phosphofructokinase 1 [EC:2.7.1.11]
K00832	Control	19	76.391	tyrB; aromatic-amino-acid transaminase [EC:2.6.1.57]
K00254	AD	09	76.4473	DHODH, pyrD; dihydroorotate dehydrogenase [EC:1.3.5.2]
K01587	AD	19	76.4925	PAICS; phosphoribosylaminoimidazole carboxylase / phosphoribosylaminoimidazole-succinocarboxamide synthase [EC:4.1.1.21 6.3.2.6]
K00001	Control	19	77.3367	E1.1.1.1, adh; alcohol dehydrogenase [EC:1.1.1.1]
K00121	Control	19	77.3367	frmA, ADH5, adhC; S-(hydroxymethyl)glutathione dehydrogenase / alcohol dehydrogenase [EC:1.1.1.284 1.1.1.1]
K04022	Control	19	77.3367	eutG; alcohol dehydrogenase
K13951	Control	19	77.3367	ADH1_7; alcohol dehydrogenase 1/7 [EC:1.1.1.1]
K13952	Control	19	77.3367	ADH6; alcohol dehydrogenase 6 [EC:1.1.1.1]
K13953	Control	19	77.3367	adhP; alcohol dehydrogenase, propanol-preferring [EC:1.1.1.1]
K13954	Control	19	77.3367	yiaY; alcohol dehydrogenase [EC:1.1.1.1]
K13980	Control	19	77.3367	ADH4; alcohol dehydrogenase 4 [EC:1.1.1.1]
K13501	Control	19	78.1499	TRP1; anthranilate synthase / indole-3-glycerol phosphate synthase / phosphoribosylanthranilate isomerase [EC:4.1.3.27 4.1.1.48 5.3.1.24]
K00648	Control	09	78.5384	fabH; 3-oxoacyl-[acyl-carrier-protein] synthase III [EC:2.3.1.180]
K00058	AD	19	78.7716	serA, PHGDH; D-3-phosphoglycerate dehydrogenase / 2-oxoglutarate reductase [EC:1.1.1.95 1.1.1.399]
K00648	AD	19	79.4404	fabH; 3-oxoacyl-[acyl-carrier-protein] synthase III [EC:2.3.1.180]
K00058	AD	09	79.9541	serA, PHGDH; D-3-phosphoglycerate dehydrogenase / 2-oxoglutarate reductase [EC:1.1.1.95 1.1.1.399]
K00951	AD	19	81.6414	relA; GTP pyrophosphokinase [EC:2.7.6.5]
K07816	AD	19	81.6414	E2.7.6.5X; putative GTP pyrophosphokinase [EC:2.7.6.5]
K00832	AD	09	81.8723	tyrB; aromatic-amino-acid transaminase [EC:2.6.1.57]
K00850	Control	09	82.4873	pfkA, PFK; 6-phosphofructokinase 1 [EC:2.7.1.11]
K00917	AD	09	83.2868	lacC; tagatose 6-phosphate kinase [EC:2.7.1.144]
K16370	AD	09	83.2868	pfkB; 6-phosphofructokinase 2 [EC:2.7.1.11]
K00254	Control	19	83.7157	DHODH, pyrD; dihydroorotate dehydrogenase [EC:1.3.5.2]
K00620	AD	19	83.9525	argJ; glutamate N-acetyltransferase / amino-acid N-acetyltransferase [EC:2.3.1.35 2.3.1.1]
K13832	Control	19	84.3434	aroDE, DHQ-SDH; 3-dehydroquinate dehydratase / shikimate dehydrogenase [EC:4.2.1.10 1.1.1.25]
K01188	Control	19	84.3978	E3.2.1.21; beta-glucosidase [EC:3.2.1.21]
K05349	Control	19	84.59	bglX; beta-glucosidase [EC:3.2.1.21]
K05350	Control	19	84.59	bglB; beta-glucosidase [EC:3.2.1.21]
K13832	AD	19	85.385	aroDE, DHQ-SDH; 3-dehydroquinate dehydratase / shikimate dehydrogenase [EC:4.2.1.10 1.1.1.25]
K00254	AD	19	86.1446	DHODH, pyrD; dihydroorotate dehydrogenase [EC:1.3.5.2]
K00951	AD	09	87.4236	relA; GTP pyrophosphokinase [EC:2.7.6.5]
K07816	AD	09	87.4236	E2.7.6.5X; putative GTP pyrophosphokinase [EC:2.7.6.5]
K00058	Control	19	87.8689	serA, PHGDH; D-3-phosphoglycerate dehydrogenase / 2-oxoglutarate reductase [EC:1.1.1.95 1.1.1.399]
K00254	Control	09	88.8114	DHODH, pyrD; dihydroorotate dehydrogenase [EC:1.3.5.2]
K01754	Control	19	89.2739	E4.3.1.19, ilvA, tdcB; threonine dehydratase [EC:4.3.1.19]
K00615	Control	19	89.4217	E2.2.1.1, tktA, tktB; transketolase [EC:2.2.1.1]
K01188	AD	09	90.7682	E3.2.1.21; beta-glucosidase [EC:3.2.1.21]
K05349	AD	09	90.8281	bglX; beta-glucosidase [EC:3.2.1.21]
K05350	AD	09	90.8281	bglB; beta-glucosidase [EC:3.2.1.21]
K00288	AD	09	91.0048	MTHFD; methylenetetrahydrofolate dehydrogenase (NADP+) / methenyltetrahydrofolate cyclohydrolase / formyltetrahydrofolate synthetase [EC:1.5.1.5 3.5.4.9 6.3.4.3]
K01491	AD	09	91.0048	folD; methylenetetrahydrofolate dehydrogenase (NADP+) / methenyltetrahydrofolate cyclohydrolase [EC:1.5.1.5 3.5.4.9]
K13403	AD	09	91.0048	MTHFD2; methylenetetrahydrofolate dehydrogenase(NAD+) / 5,10-methenyltetrahydrofolate cyclohydrolase [EC:1.5.1.15 3.5.4.9]
K00917	Control	09	91.3198	lacC; tagatose 6-phosphate kinase [EC:2.7.1.144]
K16370	Control	09	91.3198	pfkB; 6-phosphofructokinase 2 [EC:2.7.1.11]
K13501	AD	09	91.37	TRP1; anthranilate synthase / indole-3-glycerol phosphate synthase / phosphoribosylanthranilate isomerase [EC:4.1.3.27 4.1.1.48 5.3.1.24]
K02777	Control	09	91.76	PTS-Glc-EIIA, crr; PTS system, sugar-specific IIA component [EC:2.7.1.-]
K02778	Control	09	91.76	PTS-Glc-EIIB, ptsG; PTS system, glucose-specific IIB component [EC:2.7.1.199]
K02779	Control	09	91.76	PTS-Glc-EIIC, ptsG; PTS system, glucose-specific IIC component
K00951	Control	09	92.2779	relA; GTP pyrophosphokinase [EC:2.7.6.5]
K07816	Control	09	92.2779	E2.7.6.5X; putative GTP pyrophosphokinase [EC:2.7.6.5]
K13421	Control	19	92.5096	UMPS; uridine monophosphate synthetase [EC:2.4.2.10 4.1.1.23]
K00615	AD	09	92.8495	E2.2.1.1, tktA, tktB; transketolase [EC:2.2.1.1]
K00832	Control	09	93.3066	tyrB; aromatic-amino-acid transaminase [EC:2.6.1.57]
K00832	AD	19	93.4578	tyrB; aromatic-amino-acid transaminase [EC:2.6.1.57]
K02749	AD	09	93.5507	PTS-Glv-EIIB, glvB, malP, aglA; PTS system, alpha-glucoside-specific IIB component [EC:2.7.1.208 2.7.1.-]
K02750	AD	09	93.5507	PTS-Glv-EIIC, glvC, malP, aglA; PTS system, alpha-glucoside-specific IIC component
K02752	AD	09	93.5507	PTS-Asc-EIIB, ascF; PTS system, beta-glucoside (arbutin/salicin/cellobiose)-specific IIB component [EC:2.7.1.-]
K01754	AD	19	93.7915	E4.3.1.19, ilvA, tdcB; threonine dehydratase [EC:4.3.1.19]
K01915	AD	09	93.8575	glnA, GLUL; glutamine synthetase [EC:6.3.1.2]
K13421	AD	09	93.8832	UMPS; uridine monophosphate synthetase [EC:2.4.2.10 4.1.1.23]
K00951	Control	19	93.9101	relA; GTP pyrophosphokinase [EC:2.7.6.5]
K07816	Control	19	93.9101	E2.7.6.5X; putative GTP pyrophosphokinase [EC:2.7.6.5]
K00161	AD	09	95.1348	PDHA, pdhA; pyruvate dehydrogenase E1 component alpha subunit [EC:1.2.4.1]
K00162	AD	09	95.1348	PDHB, pdhB; pyruvate dehydrogenase E1 component beta subunit [EC:1.2.4.1]
K00163	AD	09	95.1348	aceE; pyruvate dehydrogenase E1 component [EC:1.2.4.1]
K01568	AD	09	95.1348	PDC, pdc; pyruvate decarboxylase [EC:4.1.1.1]
K01652	AD	09	95.1348	E2.2.1.6L, ilvB, ilvG, ilvI; acetolactate synthase I/II/III large subunit [EC:2.2.1.6]
K01653	AD	09	95.1348	E2.2.1.6S, ilvH, ilvN; acetolactate synthase I/III small subunit [EC:2.2.1.6]
K11258	AD	09	95.1348	ilvM; acetolactate synthase II small subunit [EC:2.2.1.6]
K15792	AD	09	95.3002	murEF; murE/murF fusion protein [EC:6.3.2.13 6.3.2.10]
K00288	Control	19	96.1278	MTHFD; methylenetetrahydrofolate dehydrogenase (NADP+) / methenyltetrahydrofolate cyclohydrolase / formyltetrahydrofolate synthetase [EC:1.5.1.5 3.5.4.9 6.3.4.3]
K01491	Control	19	96.1278	folD; methylenetetrahydrofolate dehydrogenase (NADP+) / methenyltetrahydrofolate cyclohydrolase [EC:1.5.1.5 3.5.4.9]
K13403	Control	19	96.1278	MTHFD2; methylenetetrahydrofolate dehydrogenase(NAD+) / 5,10-methenyltetrahydrofolate cyclohydrolase [EC:1.5.1.15 3.5.4.9]
K00620	Control	19	96.4545	argJ; glutamate N-acetyltransferase / amino-acid N-acetyltransferase [EC:2.3.1.35 2.3.1.1]
K00288	AD	19	96.4655	MTHFD; methylenetetrahydrofolate dehydrogenase (NADP+) / methenyltetrahydrofolate cyclohydrolase / formyltetrahydrofolate synthetase [EC:1.5.1.5 3.5.4.9 6.3.4.3]
K01491	AD	19	96.4655	folD; methylenetetrahydrofolate dehydrogenase (NADP+) / methenyltetrahydrofolate cyclohydrolase [EC:1.5.1.5 3.5.4.9]
K13403	AD	19	96.4655	MTHFD2; methylenetetrahydrofolate dehydrogenase(NAD+) / 5,10-methenyltetrahydrofolate cyclohydrolase [EC:1.5.1.15 3.5.4.9]
K02473	AD	09	97.6393	wbpP; UDP-N-acetylglucosamine 4-epimerase [EC:5.1.3.7]
K01784	AD	09	98.2259	galE, GALE; UDP-glucose 4-epimerase [EC:5.1.3.2]
K17716	AD	09	98.2259	capD; UDP-glucose 4-epimerase [EC:5.1.3.2]
K00016	AD	09	98.5954	LDH, ldh; L-lactate dehydrogenase [EC:1.1.1.27]
K00101	AD	09	98.5954	lldD; L-lactate dehydrogenase (cytochrome) [EC:1.1.2.3]
K01954	AD	09	98.6196	K01954; carbamoyl-phosphate synthase [EC:6.3.5.5]
K01955	AD	09	98.6196	carB, CPA2; carbamoyl-phosphate synthase large subunit [EC:6.3.5.5]
K01956	AD	09	98.6196	carA, CPA1; carbamoyl-phosphate synthase small subunit [EC:6.3.5.5]
K13832	AD	09	98.8545	aroDE, DHQ-SDH; 3-dehydroquinate dehydratase / shikimate dehydrogenase [EC:4.2.1.10 1.1.1.25]
K13832	Control	09	99.7591	aroDE, DHQ-SDH; 3-dehydroquinate dehydratase / shikimate dehydrogenase [EC:4.2.1.10 1.1.1.25]
K13713	AD	19	99.8518	purCD; fusion protein PurCD [EC:6.3.2.6 6.3.4.13]
K00648	AD	09	100.412	fabH; 3-oxoacyl-[acyl-carrier-protein] synthase III [EC:2.3.1.180]
K02318	AD	09	100.73	COASY; phosphopantetheine adenylyltransferase / dephospho-CoA kinase [EC:2.7.7.3 2.7.1.24]
K13713	Control	19	101.096	purCD; fusion protein PurCD [EC:6.3.2.6 6.3.4.13]
K01954	Control	19	101.121	K01954; carbamoyl-phosphate synthase [EC:6.3.5.5]
K01955	Control	19	101.121	carB, CPA2; carbamoyl-phosphate synthase large subunit [EC:6.3.5.5]
K01956	Control	19	101.121	carA, CPA1; carbamoyl-phosphate synthase small subunit [EC:6.3.5.5]
K13421	Control	09	101.182	UMPS; uridine monophosphate synthetase [EC:2.4.2.10 4.1.1.23]
K13421	AD	19	101.283	UMPS; uridine monophosphate synthetase [EC:2.4.2.10 4.1.1.23]
K01915	Control	19	102.987	glnA, GLUL; glutamine synthetase [EC:6.3.1.2]
K02777	Control	19	103.189	PTS-Glc-EIIA, crr; PTS system, sugar-specific IIA component [EC:2.7.1.-]
K02778	Control	19	103.189	PTS-Glc-EIIB, ptsG; PTS system, glucose-specific IIB component [EC:2.7.1.199]
K02779	Control	19	103.189	PTS-Glc-EIIC, ptsG; PTS system, glucose-specific IIC component
K01915	AD	19	103.191	glnA, GLUL; glutamine synthetase [EC:6.3.1.2]
K01754	Control	09	105.243	E4.3.1.19, ilvA, tdcB; threonine dehydratase [EC:4.3.1.19]
K00288	Control	09	106.028	MTHFD; methylenetetrahydrofolate dehydrogenase (NADP+) / methenyltetrahydrofolate cyclohydrolase / formyltetrahydrofolate synthetase [EC:1.5.1.5 3.5.4.9 6.3.4.3]
K01491	Control	09	106.028	folD; methylenetetrahydrofolate dehydrogenase (NADP+) / methenyltetrahydrofolate cyclohydrolase [EC:1.5.1.5 3.5.4.9]
K13403	Control	09	106.028	MTHFD2; methylenetetrahydrofolate dehydrogenase(NAD+) / 5,10-methenyltetrahydrofolate cyclohydrolase [EC:1.5.1.15 3.5.4.9]
K13713	AD	09	106.247	purCD; fusion protein PurCD [EC:6.3.2.6 6.3.4.13]
K01954	AD	19	106.778	K01954; carbamoyl-phosphate synthase [EC:6.3.5.5]
K01955	AD	19	106.778	carB, CPA2; carbamoyl-phosphate synthase large subunit [EC:6.3.5.5]
K01956	AD	19	106.778	carA, CPA1; carbamoyl-phosphate synthase small subunit [EC:6.3.5.5]
K13829	AD	19	106.942	aroKB; shikimate kinase / 3-dehydroquinate synthase [EC:2.7.1.71 4.2.3.4]
K02473	Control	09	107.501	wbpP; UDP-N-acetylglucosamine 4-epimerase [EC:5.1.3.7]
K02473	AD	19	107.854	wbpP; UDP-N-acetylglucosamine 4-epimerase [EC:5.1.3.7]
K01954	Control	09	108.099	K01954; carbamoyl-phosphate synthase [EC:6.3.5.5]
K01955	Control	09	108.099	carB, CPA2; carbamoyl-phosphate synthase large subunit [EC:6.3.5.5]
K01956	Control	09	108.099	carA, CPA1; carbamoyl-phosphate synthase small subunit [EC:6.3.5.5]
K02473	Control	19	108.644	wbpP; UDP-N-acetylglucosamine 4-epimerase [EC:5.1.3.7]
K01784	AD	19	108.986	galE, GALE; UDP-glucose 4-epimerase [EC:5.1.3.2]
K17716	AD	19	108.986	capD; UDP-glucose 4-epimerase [EC:5.1.3.2]
K01784	Control	09	109.652	galE, GALE; UDP-glucose 4-epimerase [EC:5.1.3.2]
K17716	Control	09	109.652	capD; UDP-glucose 4-epimerase [EC:5.1.3.2]
K13829	Control	19	109.712	aroKB; shikimate kinase / 3-dehydroquinate synthase [EC:2.7.1.71 4.2.3.4]
K01784	Control	19	109.968	galE, GALE; UDP-glucose 4-epimerase [EC:5.1.3.2]
K17716	Control	19	109.968	capD; UDP-glucose 4-epimerase [EC:5.1.3.2]
K13713	Control	09	110.456	purCD; fusion protein PurCD [EC:6.3.2.6 6.3.4.13]
K01091	AD	19	110.962	gph; phosphoglycolate phosphatase [EC:3.1.3.18]
K01754	AD	09	112.029	E4.3.1.19, ilvA, tdcB; threonine dehydratase [EC:4.3.1.19]
K00620	Control	09	112.133	argJ; glutamate N-acetyltransferase / amino-acid N-acetyltransferase [EC:2.3.1.35 2.3.1.1]
K02777	AD	19	112.4	PTS-Glc-EIIA, crr; PTS system, sugar-specific IIA component [EC:2.7.1.-]
K02778	AD	19	112.4	PTS-Glc-EIIB, ptsG; PTS system, glucose-specific IIB component [EC:2.7.1.199]
K02779	AD	19	112.4	PTS-Glc-EIIC, ptsG; PTS system, glucose-specific IIC component
K11787	AD	09	112.705	GART; phosphoribosylamine--glycine ligase / phosphoribosylglycinamide formyltransferase / phosphoribosylformylglycinamidine cyclo-ligase [EC:6.3.4.13 2.1.2.2 6.3.3.1]
K11788	AD	09	112.705	ADE5; phosphoribosylamine--glycine ligase / phosphoribosylformylglycinamidine cyclo-ligase [EC:6.3.4.13 6.3.3.1]
K00844	AD	19	112.858	HK; hexokinase [EC:2.7.1.1]
K00058	Control	09	113.117	serA, PHGDH; D-3-phosphoglycerate dehydrogenase / 2-oxoglutarate reductase [EC:1.1.1.95 1.1.1.399]
K00760	AD	09	113.151	hprT, hpt, HPRT1; hypoxanthine phosphoribosyltransferase [EC:2.4.2.8]
K00615	Control	09	114.761	E2.2.1.1, tktA, tktB; transketolase [EC:2.2.1.1]
K02802	Control	09	115.541	PTS-Nag-EIIA, nagE; PTS system, N-acetylglucosamine-specific IIA component [EC:2.7.1.193]
K02803	Control	09	115.541	PTS-Nag-EIIB, nagE; PTS system, N-acetylglucosamine-specific IIB component [EC:2.7.1.193]
K02804	Control	09	115.541	PTS-Nag-EIIC, nagE; PTS system, N-acetylglucosamine-specific IIC component
K02203	AD	19	116.391	thrH; phosphoserine / homoserine phosphotransferase [EC:3.1.3.3 2.7.1.39]
K02318	Control	19	116.545	COASY; phosphopantetheine adenylyltransferase / dephospho-CoA kinase [EC:2.7.7.3 2.7.1.24]
K11787	Control	19	117.069	GART; phosphoribosylamine--glycine ligase / phosphoribosylglycinamide formyltransferase / phosphoribosylformylglycinamidine cyclo-ligase [EC:6.3.4.13 2.1.2.2 6.3.3.1]
K11788	Control	19	117.069	ADE5; phosphoribosylamine--glycine ligase / phosphoribosylformylglycinamidine cyclo-ligase [EC:6.3.4.13 6.3.3.1]
K13998	Control	09	117.363	DHFR-TS; dihydrofolate reductase / thymidylate synthase [EC:1.5.1.3 2.1.1.45]
K15792	Control	19	117.892	murEF; murE/murF fusion protein [EC:6.3.2.13 6.3.2.10]
K01915	Control	09	118.303	glnA, GLUL; glutamine synthetase [EC:6.3.1.2]
K02203	Control	19	118.859	thrH; phosphoserine / homoserine phosphotransferase [EC:3.1.3.3 2.7.1.39]
K00844	Control	19	119.181	HK; hexokinase [EC:2.7.1.1]
K00852	Control	09	119.977	rbsK, RBKS; ribokinase [EC:2.7.1.15]
K00382	Control	09	121.778	DLD, lpd, pdhD; dihydrolipoamide dehydrogenase [EC:1.8.1.4]
K15792	AD	19	122.006	murEF; murE/murF fusion protein [EC:6.3.2.13 6.3.2.10]
K11787	AD	19	122.039	GART; phosphoribosylamine--glycine ligase / phosphoribosylglycinamide formyltransferase / phosphoribosylformylglycinamidine cyclo-ligase [EC:6.3.4.13 2.1.2.2 6.3.3.1]
K11788	AD	19	122.039	ADE5; phosphoribosylamine--glycine ligase / phosphoribosylformylglycinamidine cyclo-ligase [EC:6.3.4.13 6.3.3.1]
K02203	Control	09	122.455	thrH; phosphoserine / homoserine phosphotransferase [EC:3.1.3.3 2.7.1.39]
K01962	AD	19	122.469	accA; acetyl-CoA carboxylase carboxyl transferase subunit alpha [EC:6.4.1.2 2.1.3.15]
K01963	AD	19	122.469	accD; acetyl-CoA carboxylase carboxyl transferase subunit beta [EC:6.4.1.2 2.1.3.15]
K02160	AD	19	122.469	accB, bccP; acetyl-CoA carboxylase biotin carboxyl carrier protein
K00948	AD	09	122.989	PRPS, prsA; ribose-phosphate pyrophosphokinase [EC:2.7.6.1]
K00995	AD	09	124.032	pgsA, PGS1; CDP-diacylglycerol---glycerol-3-phosphate 3-phosphatidyltransferase [EC:2.7.8.5]
K02318	Control	09	124.16	COASY; phosphopantetheine adenylyltransferase / dephospho-CoA kinase [EC:2.7.7.3 2.7.1.24]
K01091	Control	19	124.534	gph; phosphoglycolate phosphatase [EC:3.1.3.18]
K15792	Control	09	125.254	murEF; murE/murF fusion protein [EC:6.3.2.13 6.3.2.10]
K02318	AD	19	126.454	COASY; phosphopantetheine adenylyltransferase / dephospho-CoA kinase [EC:2.7.7.3 2.7.1.24]
K01622	AD	19	127.632	K01622; fructose 1,6-bisphosphate aldolase/phosphatase [EC:4.1.2.13 3.1.3.11]
K00759	AD	09	128.501	APRT, apt; adenine phosphoribosyltransferase [EC:2.4.2.7]
K11787	Control	09	129.876	GART; phosphoribosylamine--glycine ligase / phosphoribosylglycinamide formyltransferase / phosphoribosylformylglycinamidine cyclo-ligase [EC:6.3.4.13 2.1.2.2 6.3.3.1]
K11788	Control	09	129.876	ADE5; phosphoribosylamine--glycine ligase / phosphoribosylformylglycinamidine cyclo-ligase [EC:6.3.4.13 6.3.3.1]
K00943	AD	09	129.883	tmk, DTYMK; dTMP kinase [EC:2.7.4.9]
K00844	AD	09	130.134	HK; hexokinase [EC:2.7.1.1]
K01744	Control	09	131.233	aspA; aspartate ammonia-lyase [EC:4.3.1.1]
K00016	Control	09	132.581	LDH, ldh; L-lactate dehydrogenase [EC:1.1.1.27]
K00101	Control	09	132.581	lldD; L-lactate dehydrogenase (cytochrome) [EC:1.1.2.3]
K01571	AD	19	132.841	oadA; oxaloacetate decarboxylase (Na+ extruding) subunit alpha [EC:7.2.4.2]
K01572	AD	19	132.841
K01573	AD	19	132.841	oadG; oxaloacetate decarboxylase (Na+ extruding) subunit gamma
K02802	Control	19	132.981	PTS-Nag-EIIA, nagE; PTS system, N-acetylglucosamine-specific IIA component [EC:2.7.1.193]
K02803	Control	19	132.981	PTS-Nag-EIIB, nagE; PTS system, N-acetylglucosamine-specific IIB component [EC:2.7.1.193]
K02804	Control	19	132.981	PTS-Nag-EIIC, nagE; PTS system, N-acetylglucosamine-specific IIC component
K02777	AD	09	134.928	PTS-Glc-EIIA, crr; PTS system, sugar-specific IIA component [EC:2.7.1.-]
K02778	AD	09	134.928	PTS-Glc-EIIB, ptsG; PTS system, glucose-specific IIB component [EC:2.7.1.199]
K02779	AD	09	134.928	PTS-Glc-EIIC, ptsG; PTS system, glucose-specific IIC component
K00620	AD	09	135.345	argJ; glutamate N-acetyltransferase / amino-acid N-acetyltransferase [EC:2.3.1.35 2.3.1.1]
K13998	AD	09	135.484	DHFR-TS; dihydrofolate reductase / thymidylate synthase [EC:1.5.1.3 2.1.1.45]
K12506	AD	19	135.556	ispDF; 2-C-methyl-D-erythritol 4-phosphate cytidylyltransferase / 2-C-methyl-D-erythritol 2,4-cyclodiphosphate synthase [EC:2.7.7.60 4.6.1.12]
K13829	Control	09	135.718	aroKB; shikimate kinase / 3-dehydroquinate synthase [EC:2.7.1.71 4.2.3.4]
K01962	Control	19	136.987	accA; acetyl-CoA carboxylase carboxyl transferase subunit alpha [EC:6.4.1.2 2.1.3.15]
K01963	Control	19	136.987	accD; acetyl-CoA carboxylase carboxyl transferase subunit beta [EC:6.4.1.2 2.1.3.15]
K02160	Control	19	136.987	accB, bccP; acetyl-CoA carboxylase biotin carboxyl carrier protein
K01622	Control	19	137.811	K01622; fructose 1,6-bisphosphate aldolase/phosphatase [EC:4.1.2.13 3.1.3.11]
K13829	AD	09	139.208	aroKB; shikimate kinase / 3-dehydroquinate synthase [EC:2.7.1.71 4.2.3.4]
K01663	AD	19	139.218	HIS7; imidazole glycerol-phosphate synthase [EC:4.3.2.10]
K02500	AD	19	139.218	hisF; imidazole glycerol-phosphate synthase subunit HisF [EC:4.3.2.10]
K02501	AD	19	139.218	hisH; imidazole glycerol-phosphate synthase subunit HisH [EC:4.3.2.10]
K13998	Control	19	139.534	DHFR-TS; dihydrofolate reductase / thymidylate synthase [EC:1.5.1.3 2.1.1.45]
K01005	AD	09	140.031
K01005	AD	19	140.499
K01005	Control	19	140.543
K01626	AD	19	142.236	E2.5.1.54, aroF, aroG, aroH; 3-deoxy-7-phosphoheptulonate synthase [EC:2.5.1.54]
K03856	AD	19	142.236	AROA2, aroA; 3-deoxy-7-phosphoheptulonate synthase [EC:2.5.1.54]
K00088	AD	09	142.242	IMPDH, guaB; IMP dehydrogenase [EC:1.1.1.205]
K00329	Control	09	142.37	E7.1.1.2; NADH dehydrogenase [EC:7.1.1.2]
K01962	Control	09	142.494	accA; acetyl-CoA carboxylase carboxyl transferase subunit alpha [EC:6.4.1.2 2.1.3.15]
K01963	Control	09	142.494	accD; acetyl-CoA carboxylase carboxyl transferase subunit beta [EC:6.4.1.2 2.1.3.15]
K02160	Control	09	142.494	accB, bccP; acetyl-CoA carboxylase biotin carboxyl carrier protein
K02203	AD	09	143.013	thrH; phosphoserine / homoserine phosphotransferase [EC:3.1.3.3 2.7.1.39]
K00995	Control	19	144.085	pgsA, PGS1; CDP-diacylglycerol---glycerol-3-phosphate 3-phosphatidyltransferase [EC:2.7.8.5]
K01626	AD	09	144.401	E2.5.1.54, aroF, aroG, aroH; 3-deoxy-7-phosphoheptulonate synthase [EC:2.5.1.54]
K03856	AD	09	144.401	AROA2, aroA; 3-deoxy-7-phosphoheptulonate synthase [EC:2.5.1.54]
K00995	AD	19	144.965	pgsA, PGS1; CDP-diacylglycerol---glycerol-3-phosphate 3-phosphatidyltransferase [EC:2.7.8.5]
K00760	Control	19	145.585	hprT, hpt, HPRT1; hypoxanthine phosphoribosyltransferase [EC:2.4.2.8]
K01005	Control	09	145.81
K01626	Control	19	145.892	E2.5.1.54, aroF, aroG, aroH; 3-deoxy-7-phosphoheptulonate synthase [EC:2.5.1.54]
K03856	Control	19	145.892	AROA2, aroA; 3-deoxy-7-phosphoheptulonate synthase [EC:2.5.1.54]
K00655	AD	09	146.046	plsC; 1-acyl-sn-glycerol-3-phosphate acyltransferase [EC:2.3.1.51]
K14152	Control	19	146.069	HIS4; phosphoribosyl-ATP pyrophosphohydrolase / phosphoribosyl-AMP cyclohydrolase / histidinol dehydrogenase [EC:3.6.1.31 3.5.4.19 1.1.1.23]
K00948	Control	09	147.535	PRPS, prsA; ribose-phosphate pyrophosphokinase [EC:2.7.6.1]
K00995	Control	09	148	pgsA, PGS1; CDP-diacylglycerol---glycerol-3-phosphate 3-phosphatidyltransferase [EC:2.7.8.5]
K12659	AD	19	148.343	ARG56; N-acetyl-gamma-glutamyl-phosphate reductase / acetylglutamate kinase [EC:1.2.1.38 2.7.2.8]
K00942	AD	09	148.449	E2.7.4.8, gmk; guanylate kinase [EC:2.7.4.8]
K12657	AD	19	148.585	ALDH18A1, P5CS; delta-1-pyrroline-5-carboxylate synthetase [EC:2.7.2.11 1.2.1.41]
K00088	AD	19	148.605	IMPDH, guaB; IMP dehydrogenase [EC:1.1.1.205]
K01702	AD	19	148.898	LEU1; 3-isopropylmalate dehydratase [EC:4.2.1.33]
K02802	AD	19	148.936	PTS-Nag-EIIA, nagE; PTS system, N-acetylglucosamine-specific IIA component [EC:2.7.1.193]
K02803	AD	19	148.936	PTS-Nag-EIIB, nagE; PTS system, N-acetylglucosamine-specific IIB component [EC:2.7.1.193]
K02804	AD	19	148.936	PTS-Nag-EIIC, nagE; PTS system, N-acetylglucosamine-specific IIC component
K01622	AD	09	148.937	K01622; fructose 1,6-bisphosphate aldolase/phosphatase [EC:4.1.2.13 3.1.3.11]
K00384	AD	09	149.395	trxB, TRR; thioredoxin reductase (NADPH) [EC:1.8.1.9]
K00655	AD	19	149.709	plsC; 1-acyl-sn-glycerol-3-phosphate acyltransferase [EC:2.3.1.51]
K00527	AD	19	150.452	rtpR; ribonucleoside-triphosphate reductase (thioredoxin) [EC:1.17.4.2]
K00016	Control	19	150.518	LDH, ldh; L-lactate dehydrogenase [EC:1.1.1.27]
K00101	Control	19	150.518	lldD; L-lactate dehydrogenase (cytochrome) [EC:1.1.2.3]
K00948	Control	19	150.716	PRPS, prsA; ribose-phosphate pyrophosphokinase [EC:2.7.6.1]
K00655	Control	19	151.416	plsC; 1-acyl-sn-glycerol-3-phosphate acyltransferase [EC:2.3.1.51]
K00844	Control	09	151.491	HK; hexokinase [EC:2.7.1.1]
K02768	Control	09	151.758	PTS-Fru-EIIA, fruB; PTS system, fructose-specific IIA component [EC:2.7.1.202]
K02769	Control	09	151.758	PTS-Fru-EIIB, fruA; PTS system, fructose-specific IIB component [EC:2.7.1.202]
K02770	Control	09	151.758	PTS-Fru-EIIC, fruA; PTS system, fructose-specific IIC component
K00948	AD	19	152.114	PRPS, prsA; ribose-phosphate pyrophosphokinase [EC:2.7.6.1]
K00088	Control	19	152.206	IMPDH, guaB; IMP dehydrogenase [EC:1.1.1.205]
K01930	AD	09	152.237	FPGS; folylpolyglutamate synthase [EC:6.3.2.17]
K02768	Control	19	152.657	PTS-Fru-EIIA, fruB; PTS system, fructose-specific IIA component [EC:2.7.1.202]
K02769	Control	19	152.657	PTS-Fru-EIIB, fruA; PTS system, fructose-specific IIB component [EC:2.7.1.202]
K02770	Control	19	152.657	PTS-Fru-EIIC, fruA; PTS system, fructose-specific IIC component
K01622	Control	09	152.902	K01622; fructose 1,6-bisphosphate aldolase/phosphatase [EC:4.1.2.13 3.1.3.11]
K00016	AD	19	153.892	LDH, ldh; L-lactate dehydrogenase [EC:1.1.1.27]
K00101	AD	19	153.892	lldD; L-lactate dehydrogenase (cytochrome) [EC:1.1.2.3]
K00852	AD	19	154.01	rbsK, RBKS; ribokinase [EC:2.7.1.15]
K12657	Control	19	155.396	ALDH18A1, P5CS; delta-1-pyrroline-5-carboxylate synthetase [EC:2.7.2.11 1.2.1.41]
K00655	Control	09	156.879	plsC; 1-acyl-sn-glycerol-3-phosphate acyltransferase [EC:2.3.1.51]
K00524	Control	09	157.19	nrdJ; ribonucleotide reductase, class II [EC:1.17.4.1]
K00525	Control	09	157.19	E1.17.4.1A, nrdA, nrdE; ribonucleoside-diphosphate reductase alpha chain [EC:1.17.4.1]
K00526	Control	09	157.19	E1.17.4.1B, nrdB, nrdF; ribonucleoside-diphosphate reductase beta chain [EC:1.17.4.1]
K10807	Control	09	157.19	RRM1; ribonucleoside-diphosphate reductase subunit M1 [EC:1.17.4.1]
K10808	Control	09	157.19	RRM2; ribonucleoside-diphosphate reductase subunit M2 [EC:1.17.4.1]
K00384	AD	19	157.459	trxB, TRR; thioredoxin reductase (NADPH) [EC:1.8.1.9]
K01755	AD	19	157.565	argH, ASL; argininosuccinate lyase [EC:4.3.2.1]
K13998	AD	19	158.256	DHFR-TS; dihydrofolate reductase / thymidylate synthase [EC:1.5.1.3 2.1.1.45]
K00088	Control	09	158.539	IMPDH, guaB; IMP dehydrogenase [EC:1.1.1.205]
K01626	Control	09	158.632	E2.5.1.54, aroF, aroG, aroH; 3-deoxy-7-phosphoheptulonate synthase [EC:2.5.1.54]
K03856	Control	09	158.632	AROA2, aroA; 3-deoxy-7-phosphoheptulonate synthase [EC:2.5.1.54]
K00943	Control	19	158.915	tmk, DTYMK; dTMP kinase [EC:2.7.4.9]
K14152	Control	09	159.56	HIS4; phosphoribosyl-ATP pyrophosphohydrolase / phosphoribosyl-AMP cyclohydrolase / histidinol dehydrogenase [EC:3.6.1.31 3.5.4.19 1.1.1.23]
K01702	Control	19	160.442	LEU1; 3-isopropylmalate dehydratase [EC:4.2.1.33]
K00239	Control	09	160.558	sdhA, frdA; succinate dehydrogenase / fumarate reductase, flavoprotein subunit [EC:1.3.5.1 1.3.5.4]
K00240	Control	09	160.558	sdhB, frdB; succinate dehydrogenase / fumarate reductase, iron-sulfur subunit [EC:1.3.5.1 1.3.5.4]
K00241	Control	09	160.558	sdhC, frdC; succinate dehydrogenase / fumarate reductase, cytochrome b subunit
K00242	Control	09	160.558	sdhD, frdD; succinate dehydrogenase / fumarate reductase, membrane anchor subunit
K00244	Control	09	160.558	frdA; fumarate reductase flavoprotein subunit [EC:1.3.5.4]
K00245	Control	09	160.558	frdB; fumarate reductase iron-sulfur subunit [EC:1.3.5.4]
K00246	Control	09	160.558	frdC; fumarate reductase subunit C
K00247	Control	09	160.558	frdD; fumarate reductase subunit D
K12657	AD	09	160.932	ALDH18A1, P5CS; delta-1-pyrroline-5-carboxylate synthetase [EC:2.7.2.11 1.2.1.41]
K00760	AD	19	162.461	hprT, hpt, HPRT1; hypoxanthine phosphoribosyltransferase [EC:2.4.2.8]
K00759	Control	09	162.62	APRT, apt; adenine phosphoribosyltransferase [EC:2.4.2.7]
K12506	Control	19	162.826	ispDF; 2-C-methyl-D-erythritol 4-phosphate cytidylyltransferase / 2-C-methyl-D-erythritol 2,4-cyclodiphosphate synthase [EC:2.7.7.60 4.6.1.12]
K01687	AD	19	163.727	ilvD; dihydroxy-acid dehydratase [EC:4.2.1.9]
K01739	AD	19	163.792	metB; cystathionine gamma-synthase [EC:2.5.1.48]
K00759	Control	19	163.916	APRT, apt; adenine phosphoribosyltransferase [EC:2.4.2.7]
K01897	Control	09	163.926	ACSL, fadD; long-chain acyl-CoA synthetase [EC:6.2.1.3]
K00942	Control	09	164.653	E2.7.4.8, gmk; guanylate kinase [EC:2.7.4.8]
K01571	Control	19	164.673	oadA; oxaloacetate decarboxylase (Na+ extruding) subunit alpha [EC:7.2.4.2]
K01572	Control	19	164.673
K01573	Control	19	164.673	oadG; oxaloacetate decarboxylase (Na+ extruding) subunit gamma
K00384	Control	19	164.847	trxB, TRR; thioredoxin reductase (NADPH) [EC:1.8.1.9]
K01207	Control	19	165.11	nagZ; beta-N-acetylhexosaminidase [EC:3.2.1.52]
K12659	Control	19	165.868	ARG56; N-acetyl-gamma-glutamyl-phosphate reductase / acetylglutamate kinase [EC:1.2.1.38 2.7.2.8]
K12657	Control	09	166.185	ALDH18A1, P5CS; delta-1-pyrroline-5-carboxylate synthetase [EC:2.7.2.11 1.2.1.41]
K14152	AD	09	167.164	HIS4; phosphoribosyl-ATP pyrophosphohydrolase / phosphoribosyl-AMP cyclohydrolase / histidinol dehydrogenase [EC:3.6.1.31 3.5.4.19 1.1.1.23]
K00760	Control	09	167.372	hprT, hpt, HPRT1; hypoxanthine phosphoribosyltransferase [EC:2.4.2.8]
K00527	Control	19	167.376	rtpR; ribonucleoside-triphosphate reductase (thioredoxin) [EC:1.17.4.2]
K01663	Control	19	167.715	HIS7; imidazole glycerol-phosphate synthase [EC:4.3.2.10]
K02500	Control	19	167.715	hisF; imidazole glycerol-phosphate synthase subunit HisF [EC:4.3.2.10]
K02501	Control	19	167.715	hisH; imidazole glycerol-phosphate synthase subunit HisH [EC:4.3.2.10]
K01703	AD	19	167.992	leuC, IPMI-L; 3-isopropylmalate/(R)-2-methylmalate dehydratase large subunit [EC:4.2.1.33 4.2.1.35]
K01704	AD	19	167.992	leuD, IPMI-S; 3-isopropylmalate/(R)-2-methylmalate dehydratase small subunit [EC:4.2.1.33 4.2.1.35]
K01663	AD	09	168.055	HIS7; imidazole glycerol-phosphate synthase [EC:4.3.2.10]
K02500	AD	09	168.055	hisF; imidazole glycerol-phosphate synthase subunit HisF [EC:4.3.2.10]
K02501	AD	09	168.055	hisH; imidazole glycerol-phosphate synthase subunit HisH [EC:4.3.2.10]
K01962	AD	09	168.172	accA; acetyl-CoA carboxylase carboxyl transferase subunit alpha [EC:6.4.1.2 2.1.3.15]
K01963	AD	09	168.172	accD; acetyl-CoA carboxylase carboxyl transferase subunit beta [EC:6.4.1.2 2.1.3.15]
K02160	AD	09	168.172	accB, bccP; acetyl-CoA carboxylase biotin carboxyl carrier protein
K00329	Control	19	168.602	E7.1.1.2; NADH dehydrogenase [EC:7.1.1.2]
K00942	AD	19	168.717	E2.7.4.8, gmk; guanylate kinase [EC:2.7.4.8]
K01783	AD	09	169.295	rpe, RPE; ribulose-phosphate 3-epimerase [EC:5.1.3.1]
K00239	Control	19	169.545	sdhA, frdA; succinate dehydrogenase / fumarate reductase, flavoprotein subunit [EC:1.3.5.1 1.3.5.4]
K00240	Control	19	169.545	sdhB, frdB; succinate dehydrogenase / fumarate reductase, iron-sulfur subunit [EC:1.3.5.1 1.3.5.4]
K00241	Control	19	169.545	sdhC, frdC; succinate dehydrogenase / fumarate reductase, cytochrome b subunit
K00242	Control	19	169.545	sdhD, frdD; succinate dehydrogenase / fumarate reductase, membrane anchor subunit
K00244	Control	19	169.545	frdA; fumarate reductase flavoprotein subunit [EC:1.3.5.4]
K00245	Control	19	169.545	frdB; fumarate reductase iron-sulfur subunit [EC:1.3.5.4]
K00246	Control	19	169.545	frdC; fumarate reductase subunit C
K00247	Control	19	169.545	frdD; fumarate reductase subunit D
K15013	Control	09	170.009	ACSBG; long-chain-fatty-acid--CoA ligase ACSBG [EC:6.2.1.3]
K10764	AD	19	170.299	metZ; O-succinylhomoserine sulfhydrylase [EC:2.5.1.-]
K01519	AD	09	171.139	ITPA; inosine triphosphate pyrophosphatase [EC:3.6.1.-]
K01520	AD	09	171.139	dut, DUT; dUTP pyrophosphatase [EC:3.6.1.23]
K02428	AD	09	171.139	rdgB; XTP/dITP diphosphohydrolase [EC:3.6.1.66]
K14152	AD	19	171.935	HIS4; phosphoribosyl-ATP pyrophosphohydrolase / phosphoribosyl-AMP cyclohydrolase / histidinol dehydrogenase [EC:3.6.1.31 3.5.4.19 1.1.1.23]
K01089	AD	19	172.578	hisB; imidazoleglycerol-phosphate dehydratase / histidinol-phosphatase [EC:4.2.1.19 3.1.3.15]
K01091	Control	09	172.646	gph; phosphoglycolate phosphatase [EC:3.1.3.18]
K00527	AD	09	172.787	rtpR; ribonucleoside-triphosphate reductase (thioredoxin) [EC:1.17.4.2]
K00852	Control	19	174.011	rbsK, RBKS; ribokinase [EC:2.7.1.15]
K01930	Control	19	174.568	FPGS; folylpolyglutamate synthase [EC:6.3.2.17]
K00817	Control	19	174.628	hisC; histidinol-phosphate aminotransferase [EC:2.6.1.9]
K00943	Control	09	175.286	tmk, DTYMK; dTMP kinase [EC:2.7.4.9]
K00647	AD	19	176.3	fabB; 3-oxoacyl-[acyl-carrier-protein] synthase I [EC:2.3.1.41]
K00756	AD	09	177.138	pdp; pyrimidine-nucleoside phosphorylase [EC:2.4.2.2]
K01755	Control	19	177.317	argH, ASL; argininosuccinate lyase [EC:4.3.2.1]
K09458	AD	19	177.367	fabF, OXSM, CEM1; 3-oxoacyl-[acyl-carrier-protein] synthase II [EC:2.3.1.179]
K02802	AD	09	177.721	PTS-Nag-EIIA, nagE; PTS system, N-acetylglucosamine-specific IIA component [EC:2.7.1.193]
K02803	AD	09	177.721	PTS-Nag-EIIB, nagE; PTS system, N-acetylglucosamine-specific IIB component [EC:2.7.1.193]
K02804	AD	09	177.721	PTS-Nag-EIIC, nagE; PTS system, N-acetylglucosamine-specific IIC component
K01897	Control	19	179.025	ACSL, fadD; long-chain acyl-CoA synthetase [EC:6.2.1.3]
K00640	AD	09	179.198	cysE; serine O-acetyltransferase [EC:2.3.1.30]
K00226	Control	09	179.717	pyrD; dihydroorotate dehydrogenase (fumarate) [EC:1.3.98.1]
K00757	AD	09	180.639	udp, UPP; uridine phosphorylase [EC:2.4.2.3]
K00238	Control	09	180.863
K00384	Control	09	181.2	trxB, TRR; thioredoxin reductase (NADPH) [EC:1.8.1.9]
K12506	Control	09	181.745	ispDF; 2-C-methyl-D-erythritol 4-phosphate cytidylyltransferase / 2-C-methyl-D-erythritol 2,4-cyclodiphosphate synthase [EC:2.7.7.60 4.6.1.12]
K01744	Control	19	181.768	aspA; aspartate ammonia-lyase [EC:4.3.1.1]
K00756	AD	19	182.36	pdp; pyrimidine-nucleoside phosphorylase [EC:2.4.2.2]
K15013	Control	19	182.469	ACSBG; long-chain-fatty-acid--CoA ligase ACSBG [EC:6.2.1.3]
K00647	Control	19	182.802	fabB; 3-oxoacyl-[acyl-carrier-protein] synthase I [EC:2.3.1.41]
K00382	Control	19	182.857	DLD, lpd, pdhD; dihydrolipoamide dehydrogenase [EC:1.8.1.4]
K12506	AD	09	182.997	ispDF; 2-C-methyl-D-erythritol 4-phosphate cytidylyltransferase / 2-C-methyl-D-erythritol 2,4-cyclodiphosphate synthase [EC:2.7.7.60 4.6.1.12]
K00757	AD	19	183.301	udp, UPP; uridine phosphorylase [EC:2.4.2.3]
K01703	Control	19	183.419	leuC, IPMI-L; 3-isopropylmalate/(R)-2-methylmalate dehydratase large subunit [EC:4.2.1.33 4.2.1.35]
K01704	Control	19	183.419	leuD, IPMI-S; 3-isopropylmalate/(R)-2-methylmalate dehydratase small subunit [EC:4.2.1.33 4.2.1.35]
K00527	Control	09	183.513	rtpR; ribonucleoside-triphosphate reductase (thioredoxin) [EC:1.17.4.2]
K10203	AD	19	183.659	ELOVL6; elongation of very long chain fatty acids protein 6 [EC:2.3.1.199]
K10245	AD	19	183.659	ELO2; fatty acid elongase 2 [EC:2.3.1.199]
K10246	AD	19	183.659	ELO3; fatty acid elongase 3 [EC:2.3.1.199]
K00975	AD	19	183.957	glgC; glucose-1-phosphate adenylyltransferase [EC:2.7.7.27]
K09458	Control	19	184.27	fabF, OXSM, CEM1; 3-oxoacyl-[acyl-carrier-protein] synthase II [EC:2.3.1.179]
K00629	AD	19	184.757	GPAT1_2; glycerol-3-phosphate O-acyltransferase 1/2 [EC:2.3.1.15]
K00852	AD	09	185.091	rbsK, RBKS; ribokinase [EC:2.7.1.15]
K11754	AD	09	185.382	folC; dihydrofolate synthase / folylpolyglutamate synthase [EC:6.3.2.12 6.3.2.17]
K01803	AD	09	185.871	TPI, tpiA; triosephosphate isomerase (TIM) [EC:5.3.1.1]
K11808	AD	09	187.307	ADE2; phosphoribosylaminoimidazole carboxylase [EC:4.1.1.21]
K00759	AD	19	187.724	APRT, apt; adenine phosphoribosyltransferase [EC:2.4.2.7]
K00640	Control	09	188.62	cysE; serine O-acetyltransferase [EC:2.3.1.30]
K01519	AD	19	188.888	ITPA; inosine triphosphate pyrophosphatase [EC:3.6.1.-]
K01520	AD	19	188.888	dut, DUT; dUTP pyrophosphatase [EC:3.6.1.23]
K02428	AD	19	188.888	rdgB; XTP/dITP diphosphohydrolase [EC:3.6.1.66]
K01656	AD	19	189.233	TRP3; anthranilate synthase / indole-3-glycerol phosphate synthase [EC:4.1.3.27 4.1.1.48]
K01657	AD	19	189.233	trpE; anthranilate synthase component I [EC:4.1.3.27]
K01658	AD	19	189.233	trpG; anthranilate synthase component II [EC:4.1.3.27]
K13497	AD	19	189.233	trpGD; anthranilate synthase/phosphoribosyltransferase [EC:4.1.3.27 2.4.2.18]
K13503	AD	19	189.233	trpEG; anthranilate synthase [EC:4.1.3.27]
K00942	Control	19	189.848	E2.7.4.8, gmk; guanylate kinase [EC:2.7.4.8]
K01897	AD	09	190.586	ACSL, fadD; long-chain acyl-CoA synthetase [EC:6.2.1.3]
K00618	AD	19	190.734	ARG2; amino-acid N-acetyltransferase [EC:2.3.1.1]
K11067	AD	19	190.734	NAGS; N-acetylglutamate synthase [EC:2.3.1.1]
K14682	AD	19	190.734	argAB; amino-acid N-acetyltransferase [EC:2.3.1.1]
K01834	AD	09	191.453	PGAM, gpmA; 2,3-bisphosphoglycerate-dependent phosphoglycerate mutase [EC:5.4.2.11]
K01837	AD	09	191.453	BPGM; bisphosphoglycerate/phosphoglycerate mutase [EC:5.4.2.4 5.4.2.11]
K15633	AD	09	191.453	gpmI; 2,3-bisphosphoglycerate-independent phosphoglycerate mutase [EC:5.4.2.12]
K15634	AD	09	191.453	gpmB; probable phosphoglycerate mutase [EC:5.4.2.12]
K15635	AD	09	191.453	apgM; 2,3-bisphosphoglycerate-independent phosphoglycerate mutase [EC:5.4.2.12]
K01663	Control	09	192.546	HIS7; imidazole glycerol-phosphate synthase [EC:4.3.2.10]
K02500	Control	09	192.546	hisF; imidazole glycerol-phosphate synthase subunit HisF [EC:4.3.2.10]
K02501	Control	09	192.546	hisH; imidazole glycerol-phosphate synthase subunit HisH [EC:4.3.2.10]
K10203	Control	19	192.597	ELOVL6; elongation of very long chain fatty acids protein 6 [EC:2.3.1.199]
K10245	Control	19	192.597	ELO2; fatty acid elongase 2 [EC:2.3.1.199]
K10246	Control	19	192.597	ELO3; fatty acid elongase 3 [EC:2.3.1.199]
K00943	AD	19	193.183	tmk, DTYMK; dTMP kinase [EC:2.7.4.9]
K00817	AD	19	193.738	hisC; histidinol-phosphate aminotransferase [EC:2.6.1.9]
K00382	AD	09	193.98	DLD, lpd, pdhD; dihydrolipoamide dehydrogenase [EC:1.8.1.4]
K15013	AD	09	194.057	ACSBG; long-chain-fatty-acid--CoA ligase ACSBG [EC:6.2.1.3]
K00647	Control	09	195.227	fabB; 3-oxoacyl-[acyl-carrier-protein] synthase I [EC:2.3.1.41]
K00756	Control	09	195.438	pdp; pyrimidine-nucleoside phosphorylase [EC:2.4.2.2]
K13498	Control	09	195.438	trpCF; indole-3-glycerol phosphate synthase / phosphoribosylanthranilate isomerase [EC:4.1.1.48 5.3.1.24]
K01091	AD	09	195.545	gph; phosphoglycolate phosphatase [EC:3.1.3.18]
K01808	AD	09	196.746	rpiB; ribose 5-phosphate isomerase B [EC:5.3.1.6]
K01807	AD	09	196.769	rpiA; ribose 5-phosphate isomerase A [EC:5.3.1.6]
K00629	AD	09	196.874	GPAT1_2; glycerol-3-phosphate O-acyltransferase 1/2 [EC:2.3.1.15]
K01702	Control	09	197.259	LEU1; 3-isopropylmalate dehydratase [EC:4.2.1.33]
K01739	Control	19	197.496	metB; cystathionine gamma-synthase [EC:2.5.1.48]
K00602	AD	19	197.6	purH; phosphoribosylaminoimidazolecarboxamide formyltransferase / IMP cyclohydrolase [EC:2.1.2.3 3.5.4.10]
K01492	AD	19	197.6	purNH; phosphoribosylglycinamide/phosphoribosylaminoimidazolecarboxamide formyltransferase [EC:2.1.2.2 2.1.2.3]
K09458	Control	09	197.87	fabF, OXSM, CEM1; 3-oxoacyl-[acyl-carrier-protein] synthase II [EC:2.3.1.179]
K02808	Control	09	198.018	PTS-Scr-EIIA, scrA, ptsS; PTS system, sucrose-specific IIA component [EC:2.7.1.211]
K02809	Control	09	198.018	PTS-Scr-EIIB, scrA, sacP, sacX, ptsS; PTS system, sucrose-specific IIB component [EC:2.7.1.211]
K02810	Control	09	198.018	PTS-Scr-EIIC, scrA, sacP, sacX, ptsS; PTS system, sucrose-specific IIC component
K01930	AD	19	198.984	FPGS; folylpolyglutamate synthase [EC:6.3.2.17]
K03564	AD	09	199.329
K11808	Control	19	199.438	ADE2; phosphoribosylaminoimidazole carboxylase [EC:4.1.1.21]
K00629	Control	19	199.456	GPAT1_2; glycerol-3-phosphate O-acyltransferase 1/2 [EC:2.3.1.15]
K01519	Control	19	199.483	ITPA; inosine triphosphate pyrophosphatase [EC:3.6.1.-]
K01520	Control	19	199.483	dut, DUT; dUTP pyrophosphatase [EC:3.6.1.23]
K02428	Control	19	199.483	rdgB; XTP/dITP diphosphohydrolase [EC:3.6.1.66]
K12659	Control	09	199.789	ARG56; N-acetyl-gamma-glutamyl-phosphate reductase / acetylglutamate kinase [EC:1.2.1.38 2.7.2.8]
K00756	Control	19	200.165	pdp; pyrimidine-nucleoside phosphorylase [EC:2.4.2.2]
K01571	AD	09	200.215	oadA; oxaloacetate decarboxylase (Na+ extruding) subunit alpha [EC:7.2.4.2]
K01572	AD	09	200.215
K01573	AD	09	200.215	oadG; oxaloacetate decarboxylase (Na+ extruding) subunit gamma
K01687	Control	19	200.459	ilvD; dihydroxy-acid dehydratase [EC:4.2.1.9]
K00629	Control	09	201.218	GPAT1_2; glycerol-3-phosphate O-acyltransferase 1/2 [EC:2.3.1.15]
K01834	Control	19	201.258	PGAM, gpmA; 2,3-bisphosphoglycerate-dependent phosphoglycerate mutase [EC:5.4.2.11]
K01837	Control	19	201.258	BPGM; bisphosphoglycerate/phosphoglycerate mutase [EC:5.4.2.4 5.4.2.11]
K15633	Control	19	201.258	gpmI; 2,3-bisphosphoglycerate-independent phosphoglycerate mutase [EC:5.4.2.12]
K15634	Control	19	201.258	gpmB; probable phosphoglycerate mutase [EC:5.4.2.12]
K15635	Control	19	201.258	apgM; 2,3-bisphosphoglycerate-independent phosphoglycerate mutase [EC:5.4.2.12]
K02768	AD	09	201.916	PTS-Fru-EIIA, fruB; PTS system, fructose-specific IIA component [EC:2.7.1.202]
K02769	AD	09	201.916	PTS-Fru-EIIB, fruA; PTS system, fructose-specific IIB component [EC:2.7.1.202]
K02770	AD	09	201.916	PTS-Fru-EIIC, fruA; PTS system, fructose-specific IIC component
K01656	Control	09	202.04	TRP3; anthranilate synthase / indole-3-glycerol phosphate synthase [EC:4.1.3.27 4.1.1.48]
K01657	Control	09	202.04	trpE; anthranilate synthase component I [EC:4.1.3.27]
K01658	Control	09	202.04	trpG; anthranilate synthase component II [EC:4.1.3.27]
K13497	Control	09	202.04	trpGD; anthranilate synthase/phosphoribosyltransferase [EC:4.1.3.27 2.4.2.18]
K13503	Control	09	202.04	trpEG; anthranilate synthase [EC:4.1.3.27]
K00640	Control	19	202.058	cysE; serine O-acetyltransferase [EC:2.3.1.30]
K01834	Control	09	202.246	PGAM, gpmA; 2,3-bisphosphoglycerate-dependent phosphoglycerate mutase [EC:5.4.2.11]
K01837	Control	09	202.246	BPGM; bisphosphoglycerate/phosphoglycerate mutase [EC:5.4.2.4 5.4.2.11]
K15633	Control	09	202.246	gpmI; 2,3-bisphosphoglycerate-independent phosphoglycerate mutase [EC:5.4.2.12]
K15634	Control	09	202.246	gpmB; probable phosphoglycerate mutase [EC:5.4.2.12]
K15635	Control	09	202.246	apgM; 2,3-bisphosphoglycerate-independent phosphoglycerate mutase [EC:5.4.2.12]
K14154	Control	09	202.247	THI6; thiamine-phosphate diphosphorylase / hydroxyethylthiazole kinase [EC:2.5.1.3 2.7.1.50]
K01089	Control	19	202.249	hisB; imidazoleglycerol-phosphate dehydratase / histidinol-phosphatase [EC:4.2.1.19 3.1.3.15]
K01689	AD	19	202.275	ENO, eno; enolase [EC:4.2.1.11]
K01744	AD	19	202.34	aspA; aspartate ammonia-lyase [EC:4.3.1.1]
K01930	Control	09	202.671	FPGS; folylpolyglutamate synthase [EC:6.3.2.17]
K01835	AD	09	202.792	pgm; phosphoglucomutase [EC:5.4.2.2]
K15778	AD	09	202.792	pmm-pgm; phosphomannomutase / phosphoglucomutase [EC:5.4.2.8 5.4.2.2]
K15779	AD	09	202.792	PGM2; phosphoglucomutase / phosphopentomutase [EC:5.4.2.2 5.4.2.7]
K01755	Control	09	203.805	argH, ASL; argininosuccinate lyase [EC:4.3.2.1]
K00757	Control	19	205.017	udp, UPP; uridine phosphorylase [EC:2.4.2.3]
K00077	AD	09	205.503	panE, apbA; 2-dehydropantoate 2-reductase [EC:1.1.1.169]
K01703	Control	09	205.715	leuC, IPMI-L; 3-isopropylmalate/(R)-2-methylmalate dehydratase large subunit [EC:4.2.1.33 4.2.1.35]
K01704	Control	09	205.715	leuD, IPMI-S; 3-isopropylmalate/(R)-2-methylmalate dehydratase small subunit [EC:4.2.1.33 4.2.1.35]
K14154	Control	19	205.732	THI6; thiamine-phosphate diphosphorylase / hydroxyethylthiazole kinase [EC:2.5.1.3 2.7.1.50]
K01089	AD	09	205.856	hisB; imidazoleglycerol-phosphate dehydratase / histidinol-phosphatase [EC:4.2.1.19 3.1.3.15]
K00790	AD	09	205.99	murA; UDP-N-acetylglucosamine 1-carboxyvinyltransferase [EC:2.5.1.7]
K12659	AD	09	206.057	ARG56; N-acetyl-gamma-glutamyl-phosphate reductase / acetylglutamate kinase [EC:1.2.1.38 2.7.2.8]
K00077	Control	19	206.456	panE, apbA; 2-dehydropantoate 2-reductase [EC:1.1.1.169]
K01571	Control	09	206.934	oadA; oxaloacetate decarboxylase (Na+ extruding) subunit alpha [EC:7.2.4.2]
K01572	Control	09	206.934
K01573	Control	09	206.934	oadG; oxaloacetate decarboxylase (Na+ extruding) subunit gamma
K10764	Control	19	207.432	metZ; O-succinylhomoserine sulfhydrylase [EC:2.5.1.-]
K00238	Control	19	208.36
K00757	Control	09	209.404	udp, UPP; uridine phosphorylase [EC:2.4.2.3]
K01519	Control	09	210.258	ITPA; inosine triphosphate pyrophosphatase [EC:3.6.1.-]
K01520	Control	09	210.258	dut, DUT; dUTP pyrophosphatase [EC:3.6.1.23]
K02428	Control	09	210.258	rdgB; XTP/dITP diphosphohydrolase [EC:3.6.1.66]
K03342	Control	09	210.428	pabBC; para-aminobenzoate synthetase / 4-amino-4-deoxychorismate lyase [EC:2.6.1.85 4.1.3.38]
K00077	Control	09	210.651	panE, apbA; 2-dehydropantoate 2-reductase [EC:1.1.1.169]
K01897	AD	19	212.969	ACSL, fadD; long-chain acyl-CoA synthetase [EC:6.2.1.3]
K10203	Control	09	212.969	ELOVL6; elongation of very long chain fatty acids protein 6 [EC:2.3.1.199]
K10245	Control	09	212.969	ELO2; fatty acid elongase 2 [EC:2.3.1.199]
K10246	Control	09	212.969	ELO3; fatty acid elongase 3 [EC:2.3.1.199]
K00817	AD	09	213.839	hisC; histidinol-phosphate aminotransferase [EC:2.6.1.9]
K01689	Control	19	214.588	ENO, eno; enolase [EC:4.2.1.11]
K00647	AD	09	214.964	fabB; 3-oxoacyl-[acyl-carrier-protein] synthase I [EC:2.3.1.41]
K00891	AD	19	215.053	E2.7.1.71, aroK, aroL; shikimate kinase [EC:2.7.1.71]
K00640	AD	19	215.329	cysE; serine O-acetyltransferase [EC:2.3.1.30]
K01885	AD	09	215.408	EARS, gltX; glutamyl-tRNA synthetase [EC:6.1.1.17]
K09698	AD	09	215.408	gltX; nondiscriminating glutamyl-tRNA synthetase [EC:6.1.1.24]
K14163	AD	09	215.408	EPRS; bifunctional glutamyl/prolyl-tRNA synthetase [EC:6.1.1.17 6.1.1.15]
K09458	AD	09	215.613	fabF, OXSM, CEM1; 3-oxoacyl-[acyl-carrier-protein] synthase II [EC:2.3.1.179]
K00602	Control	19	216.666	purH; phosphoribosylaminoimidazolecarboxamide formyltransferase / IMP cyclohydrolase [EC:2.1.2.3 3.5.4.10]
K01492	Control	19	216.666	purNH; phosphoribosylglycinamide/phosphoribosylaminoimidazolecarboxamide formyltransferase [EC:2.1.2.2 2.1.2.3]
K01952	AD	09	217.345	PFAS, purL; phosphoribosylformylglycinamidine synthase [EC:6.3.5.3]
K01755	AD	09	217.371	argH, ASL; argininosuccinate lyase [EC:4.3.2.1]
K00769	AD	09	217.735	gpt; xanthine phosphoribosyltransferase [EC:2.4.2.22]
K03816	AD	09	217.735	xpt; xanthine phosphoribosyltransferase [EC:2.4.2.22]
K01623	AD	09	218.533	ALDO; fructose-bisphosphate aldolase, class I [EC:4.1.2.13]
K01702	AD	09	218.565	LEU1; 3-isopropylmalate dehydratase [EC:4.2.1.33]
K00226	AD	09	218.62	pyrD; dihydroorotate dehydrogenase (fumarate) [EC:1.3.98.1]
K01591	AD	09	218.655	pyrF; orotidine-5'-phosphate decarboxylase [EC:4.1.1.23]
K00611	AD	19	219.045	OTC, argF, argI; ornithine carbamoyltransferase [EC:2.1.3.3]
K14153	Control	09	219.911	thiDE; hydroxymethylpyrimidine kinase / phosphomethylpyrimidine kinase / thiamine-phosphate diphosphorylase [EC:2.7.1.49 2.7.4.7 2.5.1.3]
K15013	AD	19	220.176	ACSBG; long-chain-fatty-acid--CoA ligase ACSBG [EC:6.2.1.3]
K01885	AD	19	220.274	EARS, gltX; glutamyl-tRNA synthetase [EC:6.1.1.17]
K09698	AD	19	220.274	gltX; nondiscriminating glutamyl-tRNA synthetase [EC:6.1.1.24]
K14163	AD	19	220.274	EPRS; bifunctional glutamyl/prolyl-tRNA synthetase [EC:6.1.1.17 6.1.1.15]
K01783	Control	19	220.459	rpe, RPE; ribulose-phosphate 3-epimerase [EC:5.1.3.1]
K01624	AD	09	220.715	FBA, fbaA; fructose-bisphosphate aldolase, class II [EC:4.1.2.13]
K11645	AD	09	220.715	fbaB; fructose-bisphosphate aldolase, class I [EC:4.1.2.13]
K01744	AD	09	221.015	aspA; aspartate ammonia-lyase [EC:4.3.1.1]
K02768	AD	19	221.21	PTS-Fru-EIIA, fruB; PTS system, fructose-specific IIA component [EC:2.7.1.202]
K02769	AD	19	221.21	PTS-Fru-EIIB, fruA; PTS system, fructose-specific IIB component [EC:2.7.1.202]
K02770	AD	19	221.21	PTS-Fru-EIIC, fruA; PTS system, fructose-specific IIC component
K00804	AD	09	221.279	GGPS1; geranylgeranyl diphosphate synthase, type III [EC:2.5.1.1 2.5.1.10 2.5.1.29]
K11808	AD	19	221.447	ADE2; phosphoribosylaminoimidazole carboxylase [EC:4.1.1.21]
K01921	AD	09	221.788	ddl; D-alanine-D-alanine ligase [EC:6.3.2.4]
K10203	AD	09	222.245	ELOVL6; elongation of very long chain fatty acids protein 6 [EC:2.3.1.199]
K10245	AD	09	222.245	ELO2; fatty acid elongase 2 [EC:2.3.1.199]
K10246	AD	09	222.245	ELO3; fatty acid elongase 3 [EC:2.3.1.199]
K00087	Control	09	222.971	ygeS, xdhA; xanthine dehydrogenase molybdenum-binding subunit [EC:1.17.1.4]
K11177	Control	09	222.971	yagR; xanthine dehydrogenase YagR molybdenum-binding subunit [EC:1.17.1.4]
K11178	Control	09	222.971	yagS; xanthine dehydrogenase YagS FAD-binding subunit [EC:1.17.1.4]
K13479	Control	09	222.971	ygeT, xdhB; xanthine dehydrogenase FAD-binding subunit [EC:1.17.1.4]
K13480	Control	09	222.971	ygeU, xdhC; xanthine dehydrogenase iron-sulfur-binding subunit
K13481	Control	09	222.971	xdhA; xanthine dehydrogenase small subunit [EC:1.17.1.4]
K13482	Control	09	222.971	xdhB; xanthine dehydrogenase large subunit [EC:1.17.1.4]
K13483	Control	09	222.971	yagT; xanthine dehydrogenase YagT iron-sulfur-binding subunit
K01656	Control	19	223.083	TRP3; anthranilate synthase / indole-3-glycerol phosphate synthase [EC:4.1.3.27 4.1.1.48]
K01657	Control	19	223.083	trpE; anthranilate synthase component I [EC:4.1.3.27]
K01658	Control	19	223.083	trpG; anthranilate synthase component II [EC:4.1.3.27]
K13497	Control	19	223.083	trpGD; anthranilate synthase/phosphoribosyltransferase [EC:4.1.3.27 2.4.2.18]
K13503	Control	19	223.083	trpEG; anthranilate synthase [EC:4.1.3.27]
K14153	Control	19	223.232	thiDE; hydroxymethylpyrimidine kinase / phosphomethylpyrimidine kinase / thiamine-phosphate diphosphorylase [EC:2.7.1.49 2.7.4.7 2.5.1.3]
K06153	AD	09	223.327	bacA; undecaprenyl-diphosphatase [EC:3.6.1.27]
K11754	Control	19	223.593	folC; dihydrofolate synthase / folylpolyglutamate synthase [EC:6.3.2.12 6.3.2.17]
K01689	AD	09	223.838	ENO, eno; enolase [EC:4.2.1.11]
K11808	Control	09	224.049	ADE2; phosphoribosylaminoimidazole carboxylase [EC:4.1.1.21]
K01623	AD	19	224.44	ALDO; fructose-bisphosphate aldolase, class I [EC:4.1.2.13]
K00106	Control	09	224.621	XDH; xanthine dehydrogenase/oxidase [EC:1.17.1.4 1.17.3.2]
K00077	AD	19	225.073	panE, apbA; 2-dehydropantoate 2-reductase [EC:1.1.1.169]
K12524	AD	19	225.421	thrA; bifunctional aspartokinase / homoserine dehydrogenase 1 [EC:2.7.2.4 1.1.1.3]
K12525	AD	19	225.421	metL; bifunctional aspartokinase / homoserine dehydrogenase 2 [EC:2.7.2.4 1.1.1.3]
K01923	AD	19	225.504	purC; phosphoribosylaminoimidazole-succinocarboxamide synthase [EC:6.3.2.6]
K01703	AD	09	225.598	leuC, IPMI-L; 3-isopropylmalate/(R)-2-methylmalate dehydratase large subunit [EC:4.2.1.33 4.2.1.35]
K01704	AD	09	225.598	leuD, IPMI-S; 3-isopropylmalate/(R)-2-methylmalate dehydratase small subunit [EC:4.2.1.33 4.2.1.35]
K00826	Control	19	226.015	E2.6.1.42, ilvE; branched-chain amino acid aminotransferase [EC:2.6.1.42]
K01885	Control	19	226.483	EARS, gltX; glutamyl-tRNA synthetase [EC:6.1.1.17]
K09698	Control	19	226.483	gltX; nondiscriminating glutamyl-tRNA synthetase [EC:6.1.1.24]
K14163	Control	19	226.483	EPRS; bifunctional glutamyl/prolyl-tRNA synthetase [EC:6.1.1.17 6.1.1.15]
K01835	Control	09	226.791	pgm; phosphoglucomutase [EC:5.4.2.2]
K15778	Control	09	226.791	pmm-pgm; phosphomannomutase / phosphoglucomutase [EC:5.4.2.8 5.4.2.2]
K15779	Control	09	226.791	PGM2; phosphoglucomutase / phosphopentomutase [EC:5.4.2.2 5.4.2.7]
K02808	Control	19	227.204	PTS-Scr-EIIA, scrA, ptsS; PTS system, sucrose-specific IIA component [EC:2.7.1.211]
K02809	Control	19	227.204	PTS-Scr-EIIB, scrA, sacP, sacX, ptsS; PTS system, sucrose-specific IIB component [EC:2.7.1.211]
K02810	Control	19	227.204	PTS-Scr-EIIC, scrA, sacP, sacX, ptsS; PTS system, sucrose-specific IIC component
K13498	AD	19	227.281	trpCF; indole-3-glycerol phosphate synthase / phosphoribosylanthranilate isomerase [EC:4.1.1.48 5.3.1.24]
K16305	AD	09	227.772	K16305; fructose-bisphosphate aldolase / 6-deoxy-5-ketofructose 1-phosphate synthase [EC:4.1.2.13 2.2.1.11]
K16306	AD	09	227.772	K16306; fructose-bisphosphate aldolase / 2-amino-3,7-dideoxy-D-threo-hept-6-ulosonate synthase [EC:4.1.2.13 2.2.1.10]
K01624	AD	19	227.9	FBA, fbaA; fructose-bisphosphate aldolase, class II [EC:4.1.2.13]
K11645	AD	19	227.9	fbaB; fructose-bisphosphate aldolase, class I [EC:4.1.2.13]
K00003	AD	19	228.86	hom; homoserine dehydrogenase [EC:1.1.1.3]
K00226	AD	19	229.19	pyrD; dihydroorotate dehydrogenase (fumarate) [EC:1.3.98.1]
K00975	Control	19	229.49	glgC; glucose-1-phosphate adenylyltransferase [EC:2.7.7.27]
K01834	AD	19	229.519	PGAM, gpmA; 2,3-bisphosphoglycerate-dependent phosphoglycerate mutase [EC:5.4.2.11]
K01837	AD	19	229.519	BPGM; bisphosphoglycerate/phosphoglycerate mutase [EC:5.4.2.4 5.4.2.11]
K15633	AD	19	229.519	gpmI; 2,3-bisphosphoglycerate-independent phosphoglycerate mutase [EC:5.4.2.12]
K15634	AD	19	229.519	gpmB; probable phosphoglycerate mutase [EC:5.4.2.12]
K15635	AD	19	229.519	apgM; 2,3-bisphosphoglycerate-independent phosphoglycerate mutase [EC:5.4.2.12]
K01952	Control	19	229.885	PFAS, purL; phosphoribosylformylglycinamidine synthase [EC:6.3.5.3]
K00817	Control	09	230.165	hisC; histidinol-phosphate aminotransferase [EC:2.6.1.9]
K01207	Control	09	230.431	nagZ; beta-N-acetylhexosaminidase [EC:3.2.1.52]
K01953	AD	19	230.643	asnB, ASNS; asparagine synthase (glutamine-hydrolysing) [EC:6.3.5.4]
K01885	Control	09	230.858	EARS, gltX; glutamyl-tRNA synthetase [EC:6.1.1.17]
K09698	Control	09	230.858	gltX; nondiscriminating glutamyl-tRNA synthetase [EC:6.1.1.24]
K14163	Control	09	230.858	EPRS; bifunctional glutamyl/prolyl-tRNA synthetase [EC:6.1.1.17 6.1.1.15]
K01000	AD	09	231.364	mraY; phospho-N-acetylmuramoyl-pentapeptide-transferase [EC:2.7.8.13]
K01803	AD	19	231.592	TPI, tpiA; triosephosphate isomerase (TIM) [EC:5.3.1.1]
K01803	Control	19	231.818	TPI, tpiA; triosephosphate isomerase (TIM) [EC:5.3.1.1]
K00602	AD	09	232.458	purH; phosphoribosylaminoimidazolecarboxamide formyltransferase / IMP cyclohydrolase [EC:2.1.2.3 3.5.4.10]
K01492	AD	09	232.458	purNH; phosphoribosylglycinamide/phosphoribosylaminoimidazolecarboxamide formyltransferase [EC:2.1.2.2 2.1.2.3]
K01656	AD	09	233.603	TRP3; anthranilate synthase / indole-3-glycerol phosphate synthase [EC:4.1.3.27 4.1.1.48]
K01657	AD	09	233.603	trpE; anthranilate synthase component I [EC:4.1.3.27]
K01658	AD	09	233.603	trpG; anthranilate synthase component II [EC:4.1.3.27]
K13497	AD	09	233.603	trpGD; anthranilate synthase/phosphoribosyltransferase [EC:4.1.3.27 2.4.2.18]
K13503	AD	09	233.603	trpEG; anthranilate synthase [EC:4.1.3.27]
K00611	Control	19	233.671	OTC, argF, argI; ornithine carbamoyltransferase [EC:2.1.3.3]
K01222	AD	19	234	E3.2.1.86A, celF; 6-phospho-beta-glucosidase [EC:3.2.1.86]
K01223	AD	19	234	E3.2.1.86B, bglA; 6-phospho-beta-glucosidase [EC:3.2.1.86]
K13498	Control	19	234.573	trpCF; indole-3-glycerol phosphate synthase / phosphoribosylanthranilate isomerase [EC:4.1.1.48 5.3.1.24]
K01687	Control	09	234.923	ilvD; dihydroxy-acid dehydratase [EC:4.2.1.9]
K00820	AD	19	234.985	glmS, GFPT; glutamine---fructose-6-phosphate transaminase (isomerizing) [EC:2.6.1.16]
K01221	AD	19	235.324
K14154	AD	19	235.587	THI6; thiamine-phosphate diphosphorylase / hydroxyethylthiazole kinase [EC:2.5.1.3 2.7.1.50]
K03431	AD	09	235.744	glmM; phosphoglucosamine mutase [EC:5.4.2.10]
K01207	AD	19	235.847	nagZ; beta-N-acetylhexosaminidase [EC:3.2.1.52]
K01783	AD	19	236.07	rpe, RPE; ribulose-phosphate 3-epimerase [EC:5.1.3.1]
K00239	AD	19	236.277	sdhA, frdA; succinate dehydrogenase / fumarate reductase, flavoprotein subunit [EC:1.3.5.1 1.3.5.4]
K00240	AD	19	236.277	sdhB, frdB; succinate dehydrogenase / fumarate reductase, iron-sulfur subunit [EC:1.3.5.1 1.3.5.4]
K00241	AD	19	236.277	sdhC, frdC; succinate dehydrogenase / fumarate reductase, cytochrome b subunit
K00242	AD	19	236.277	sdhD, frdD; succinate dehydrogenase / fumarate reductase, membrane anchor subunit
K00244	AD	19	236.277	frdA; fumarate reductase flavoprotein subunit [EC:1.3.5.4]
K00245	AD	19	236.277	frdB; fumarate reductase iron-sulfur subunit [EC:1.3.5.4]
K00246	AD	19	236.277	frdC; fumarate reductase subunit C
K00247	AD	19	236.277	frdD; fumarate reductase subunit D
K00014	AD	19	236.89	aroE; shikimate dehydrogenase [EC:1.1.1.25]
K05887	AD	19	236.89	ydiB; quinate/shikimate dehydrogenase [EC:1.1.1.282]
K01923	Control	19	237.009	purC; phosphoribosylaminoimidazole-succinocarboxamide synthase [EC:6.3.2.6]
K01694	Control	09	237.397	TRP; tryptophan synthase [EC:4.2.1.20]
K14187	AD	19	237.466	tyrA; chorismate mutase / prephenate dehydrogenase [EC:5.4.99.5 1.3.1.12]
K03564	Control	09	237.795
K00861	AD	09	237.84	RFK, FMN1; riboflavin kinase [EC:2.7.1.26]
K00953	AD	09	237.84	FLAD1; FAD synthetase [EC:2.7.7.2]
K11753	AD	09	237.84	ribF; riboflavin kinase / FMN adenylyltransferase [EC:2.7.1.26 2.7.7.2]
K14656	AD	09	237.84	ribL; FAD synthetase [EC:2.7.7.2]
K00524	AD	09	238.203	nrdJ; ribonucleotide reductase, class II [EC:1.17.4.1]
K00525	AD	09	238.203	E1.17.4.1A, nrdA, nrdE; ribonucleoside-diphosphate reductase alpha chain [EC:1.17.4.1]
K00526	AD	09	238.203	E1.17.4.1B, nrdB, nrdF; ribonucleoside-diphosphate reductase beta chain [EC:1.17.4.1]
K10807	AD	09	238.203	RRM1; ribonucleoside-diphosphate reductase subunit M1 [EC:1.17.4.1]
K10808	AD	09	238.203	RRM2; ribonucleoside-diphosphate reductase subunit M2 [EC:1.17.4.1]
K00790	Control	19	238.89	murA; UDP-N-acetylglucosamine 1-carboxyvinyltransferase [EC:2.5.1.7]
K00952	AD	09	238.891	nadM; nicotinamide-nucleotide adenylyltransferase [EC:2.7.7.1]
K00969	AD	09	238.891	nadD; nicotinate-nucleotide adenylyltransferase [EC:2.7.7.18]
K06210	AD	09	238.891	NMNAT; nicotinamide mononucleotide adenylyltransferase [EC:2.7.7.1 2.7.7.18]
K13522	AD	09	238.891	K13522, nadM; bifunctional NMN adenylyltransferase/nudix hydrolase [EC:2.7.7.1 3.6.1.-]
K00602	Control	09	240.107	purH; phosphoribosylaminoimidazolecarboxamide formyltransferase / IMP cyclohydrolase [EC:2.1.2.3 3.5.4.10]
K01492	Control	09	240.107	purNH; phosphoribosylglycinamide/phosphoribosylaminoimidazolecarboxamide formyltransferase [EC:2.1.2.2 2.1.2.3]
K00226	Control	19	240.394	pyrD; dihydroorotate dehydrogenase (fumarate) [EC:1.3.98.1]
K01623	Control	19	241.029	ALDO; fructose-bisphosphate aldolase, class I [EC:4.1.2.13]
K00939	AD	09	241.422	adk, AK; adenylate kinase [EC:2.7.4.3]
K01929	AD	09	241.428	murF; UDP-N-acetylmuramoyl-tripeptide--D-alanyl-D-alanine ligase [EC:6.3.2.10]
K02808	AD	09	241.951	PTS-Scr-EIIA, scrA, ptsS; PTS system, sucrose-specific IIA component [EC:2.7.1.211]
K02809	AD	09	241.951	PTS-Scr-EIIB, scrA, sacP, sacX, ptsS; PTS system, sucrose-specific IIB component [EC:2.7.1.211]
K02810	AD	09	241.951	PTS-Scr-EIIC, scrA, sacP, sacX, ptsS; PTS system, sucrose-specific IIC component
K01591	Control	19	242.26	pyrF; orotidine-5'-phosphate decarboxylase [EC:4.1.1.23]
K01687	AD	09	242.439	ilvD; dihydroxy-acid dehydratase [EC:4.2.1.9]
K00820	AD	09	242.555	glmS, GFPT; glutamine---fructose-6-phosphate transaminase (isomerizing) [EC:2.6.1.16]
K01676	AD	19	242.692	E4.2.1.2A, fumA, fumB; fumarate hydratase, class I [EC:4.2.1.2]
K01677	AD	19	242.692	E4.2.1.2AA, fumA; fumarate hydratase subunit alpha [EC:4.2.1.2]
K01678	AD	19	242.692	E4.2.1.2AB, fumB; fumarate hydratase subunit beta [EC:4.2.1.2]
K01679	AD	19	242.692	E4.2.1.2B, fumC, FH; fumarate hydratase, class II [EC:4.2.1.2]
K01624	Control	19	242.893	FBA, fbaA; fructose-bisphosphate aldolase, class II [EC:4.1.2.13]
K11645	Control	19	242.893	fbaB; fructose-bisphosphate aldolase, class I [EC:4.1.2.13]
K01775	AD	09	244.789	alr; alanine racemase [EC:5.1.1.1]
K01803	Control	09	244.868	TPI, tpiA; triosephosphate isomerase (TIM) [EC:5.3.1.1]
K00826	AD	09	245.321	E2.6.1.42, ilvE; branched-chain amino acid aminotransferase [EC:2.6.1.42]
K01689	Control	09	246.038	ENO, eno; enolase [EC:4.2.1.11]
K00815	Control	19	246.324	TAT; tyrosine aminotransferase [EC:2.6.1.5]
K00838	Control	19	246.324	ARO8; aromatic amino acid aminotransferase I / 2-aminoadipate transaminase [EC:2.6.1.57 2.6.1.39 2.6.1.27 2.6.1.5]
K15849	Control	19	246.324	PAT, AAT; bifunctional aspartate aminotransferase and glutamate/aspartate-prephenate aminotransferase [EC:2.6.1.1 2.6.1.78 2.6.1.79]
K00815	AD	19	246.445	TAT; tyrosine aminotransferase [EC:2.6.1.5]
K00838	AD	19	246.445	ARO8; aromatic amino acid aminotransferase I / 2-aminoadipate transaminase [EC:2.6.1.57 2.6.1.39 2.6.1.27 2.6.1.5]
K15849	AD	19	246.445	PAT, AAT; bifunctional aspartate aminotransferase and glutamate/aspartate-prephenate aminotransferase [EC:2.6.1.1 2.6.1.78 2.6.1.79]
K01239	Control	09	246.448	iunH; purine nucleosidase [EC:3.2.2.1]
K10213	Control	09	246.448	rihB; ribosylpyrimidine nucleosidase [EC:3.2.2.8]
K00972	AD	09	246.669	UAP1; UDP-N-acetylglucosamine/UDP-N-acetylgalactosamine diphosphorylase [EC:2.7.7.23 2.7.7.83]
K04042	AD	09	246.669	glmU; bifunctional UDP-N-acetylglucosamine pyrophosphorylase / Glucosamine-1-phosphate N-acetyltransferase [EC:2.7.7.23 2.3.1.157]
K11528	AD	09	246.669	glmU; UDP-N-acetylglucosamine pyrophosphorylase [EC:2.7.7.23]
K14153	AD	19	246.755	thiDE; hydroxymethylpyrimidine kinase / phosphomethylpyrimidine kinase / thiamine-phosphate diphosphorylase [EC:2.7.1.49 2.7.4.7 2.5.1.3]
K01739	AD	09	246.914	metB; cystathionine gamma-synthase [EC:2.5.1.48]
K01921	Control	19	246.959	ddl; D-alanine-D-alanine ligase [EC:6.3.2.4]
K01807	Control	09	247.039	rpiA; ribose 5-phosphate isomerase A [EC:5.3.1.6]
K01916	AD	09	247.061	nadE; NAD+ synthase [EC:6.3.1.5]
K01808	Control	09	247.116	rpiB; ribose 5-phosphate isomerase B [EC:5.3.1.6]
K00826	AD	19	247.38	E2.6.1.42, ilvE; branched-chain amino acid aminotransferase [EC:2.6.1.42]
K00804	AD	19	248.941	GGPS1; geranylgeranyl diphosphate synthase, type III [EC:2.5.1.1 2.5.1.10 2.5.1.29]
K01923	AD	09	248.958	purC; phosphoribosylaminoimidazole-succinocarboxamide synthase [EC:6.3.2.6]
K01207	AD	09	249.172	nagZ; beta-N-acetylhexosaminidase [EC:3.2.1.52]
K00239	AD	09	249.346	sdhA, frdA; succinate dehydrogenase / fumarate reductase, flavoprotein subunit [EC:1.3.5.1 1.3.5.4]
K00240	AD	09	249.346	sdhB, frdB; succinate dehydrogenase / fumarate reductase, iron-sulfur subunit [EC:1.3.5.1 1.3.5.4]
K00241	AD	09	249.346	sdhC, frdC; succinate dehydrogenase / fumarate reductase, cytochrome b subunit
K00242	AD	09	249.346	sdhD, frdD; succinate dehydrogenase / fumarate reductase, membrane anchor subunit
K00244	AD	09	249.346	frdA; fumarate reductase flavoprotein subunit [EC:1.3.5.4]
K00245	AD	09	249.346	frdB; fumarate reductase iron-sulfur subunit [EC:1.3.5.4]
K00246	AD	09	249.346	frdC; fumarate reductase subunit C
K00247	AD	09	249.346	frdD; fumarate reductase subunit D
K03342	Control	19	249.571	pabBC; para-aminobenzoate synthetase / 4-amino-4-deoxychorismate lyase [EC:2.6.1.85 4.1.3.38]
K11754	AD	19	250.445	folC; dihydrofolate synthase / folylpolyglutamate synthase [EC:6.3.2.12 6.3.2.17]
K00618	Control	19	251.523	ARG2; amino-acid N-acetyltransferase [EC:2.3.1.1]
K11067	Control	19	251.523	NAGS; N-acetylglutamate synthase [EC:2.3.1.1]
K14682	Control	19	251.523	argAB; amino-acid N-acetyltransferase [EC:2.3.1.1]
K00820	Control	19	251.743	glmS, GFPT; glutamine---fructose-6-phosphate transaminase (isomerizing) [EC:2.6.1.16]
K03342	AD	19	251.963	pabBC; para-aminobenzoate synthetase / 4-amino-4-deoxychorismate lyase [EC:2.6.1.85 4.1.3.38]
K01951	AD	09	252.124	guaA, GMPS; GMP synthase (glutamine-hydrolysing) [EC:6.3.5.2]
K00087	AD	19	252.169	ygeS, xdhA; xanthine dehydrogenase molybdenum-binding subunit [EC:1.17.1.4]
K11177	AD	19	252.169	yagR; xanthine dehydrogenase YagR molybdenum-binding subunit [EC:1.17.1.4]
K11178	AD	19	252.169	yagS; xanthine dehydrogenase YagS FAD-binding subunit [EC:1.17.1.4]
K13479	AD	19	252.169	ygeT, xdhB; xanthine dehydrogenase FAD-binding subunit [EC:1.17.1.4]
K13480	AD	19	252.169	ygeU, xdhC; xanthine dehydrogenase iron-sulfur-binding subunit
K13481	AD	19	252.169	xdhA; xanthine dehydrogenase small subunit [EC:1.17.1.4]
K13482	AD	19	252.169	xdhB; xanthine dehydrogenase large subunit [EC:1.17.1.4]
K13483	AD	19	252.169	yagT; xanthine dehydrogenase YagT iron-sulfur-binding subunit
K03342	AD	09	252.191	pabBC; para-aminobenzoate synthetase / 4-amino-4-deoxychorismate lyase [EC:2.6.1.85 4.1.3.38]
K00826	Control	09	252.248	E2.6.1.42, ilvE; branched-chain amino acid aminotransferase [EC:2.6.1.42]
K00804	Control	19	252.273	GGPS1; geranylgeranyl diphosphate synthase, type III [EC:2.5.1.1 2.5.1.10 2.5.1.29]
K00087	Control	19	252.274	ygeS, xdhA; xanthine dehydrogenase molybdenum-binding subunit [EC:1.17.1.4]
K11177	Control	19	252.274	yagR; xanthine dehydrogenase YagR molybdenum-binding subunit [EC:1.17.1.4]
K11178	Control	19	252.274	yagS; xanthine dehydrogenase YagS FAD-binding subunit [EC:1.17.1.4]
K13479	Control	19	252.274	ygeT, xdhB; xanthine dehydrogenase FAD-binding subunit [EC:1.17.1.4]
K13480	Control	19	252.274	ygeU, xdhC; xanthine dehydrogenase iron-sulfur-binding subunit
K13481	Control	19	252.274	xdhA; xanthine dehydrogenase small subunit [EC:1.17.1.4]
K13482	Control	19	252.274	xdhB; xanthine dehydrogenase large subunit [EC:1.17.1.4]
K13483	Control	19	252.274	yagT; xanthine dehydrogenase YagT iron-sulfur-binding subunit
K16305	AD	19	252.369	K16305; fructose-bisphosphate aldolase / 6-deoxy-5-ketofructose 1-phosphate synthase [EC:4.1.2.13 2.2.1.11]
K16306	AD	19	252.369	K16306; fructose-bisphosphate aldolase / 2-amino-3,7-dideoxy-D-threo-hept-6-ulosonate synthase [EC:4.1.2.13 2.2.1.10]
K00075	AD	09	253.124	murB; UDP-N-acetylmuramate dehydrogenase [EC:1.3.1.98]
K13498	AD	09	253.146	trpCF; indole-3-glycerol phosphate synthase / phosphoribosylanthranilate isomerase [EC:4.1.1.48 5.3.1.24]
K00608	AD	09	253.259	pyrBI; aspartate carbamoyltransferase [EC:2.1.3.2]
K00609	AD	09	253.259	pyrB, PYR2; aspartate carbamoyltransferase catalytic subunit [EC:2.1.3.2]
K00610	AD	09	253.259	pyrI; aspartate carbamoyltransferase regulatory subunit
K14154	AD	09	253.334	THI6; thiamine-phosphate diphosphorylase / hydroxyethylthiazole kinase [EC:2.5.1.3 2.7.1.50]
K01923	Control	09	253.422	purC; phosphoribosylaminoimidazole-succinocarboxamide synthase [EC:6.3.2.6]
K00891	Control	19	253.602	E2.7.1.71, aroK, aroL; shikimate kinase [EC:2.7.1.71]
K01808	AD	19	253.626	rpiB; ribose 5-phosphate isomerase B [EC:5.3.1.6]
K01807	AD	19	253.631	rpiA; ribose 5-phosphate isomerase A [EC:5.3.1.6]
K01694	Control	19	253.909	TRP; tryptophan synthase [EC:4.2.1.20]
K00764	AD	09	254.363	purF, PPAT; amidophosphoribosyltransferase [EC:2.4.2.14]
K00975	AD	09	254.54	glgC; glucose-1-phosphate adenylyltransferase [EC:2.7.7.27]
K01778	AD	19	254.628	dapF; diaminopimelate epimerase [EC:5.1.1.7]
K01783	Control	09	254.79	rpe, RPE; ribulose-phosphate 3-epimerase [EC:5.1.3.1]
K01591	AD	19	254.873	pyrF; orotidine-5'-phosphate decarboxylase [EC:4.1.1.23]
K01591	Control	09	255.026	pyrF; orotidine-5'-phosphate decarboxylase [EC:4.1.1.23]
K00769	Control	19	255.087	gpt; xanthine phosphoribosyltransferase [EC:2.4.2.22]
K03816	Control	19	255.087	xpt; xanthine phosphoribosyltransferase [EC:2.4.2.22]
K00106	AD	19	255.427	XDH; xanthine dehydrogenase/oxidase [EC:1.17.1.4 1.17.3.2]
K01807	Control	19	255.436	rpiA; ribose 5-phosphate isomerase A [EC:5.3.1.6]
K01808	Control	19	255.438	rpiB; ribose 5-phosphate isomerase B [EC:5.3.1.6]
K00106	Control	19	256.42	XDH; xanthine dehydrogenase/oxidase [EC:1.17.1.4 1.17.3.2]
K12524	Control	19	256.759	thrA; bifunctional aspartokinase / homoserine dehydrogenase 1 [EC:2.7.2.4 1.1.1.3]
K12525	Control	19	256.759	metL; bifunctional aspartokinase / homoserine dehydrogenase 2 [EC:2.7.2.4 1.1.1.3]
K01952	AD	19	257.496	PFAS, purL; phosphoribosylformylglycinamidine synthase [EC:6.3.5.3]
K01694	AD	19	257.868	TRP; tryptophan synthase [EC:4.2.1.20]
K00952	Control	19	257.908	nadM; nicotinamide-nucleotide adenylyltransferase [EC:2.7.7.1]
K00969	Control	19	257.908	nadD; nicotinate-nucleotide adenylyltransferase [EC:2.7.7.18]
K06210	Control	19	257.908	NMNAT; nicotinamide mononucleotide adenylyltransferase [EC:2.7.7.1 2.7.7.18]
K13522	Control	19	257.908	K13522, nadM; bifunctional NMN adenylyltransferase/nudix hydrolase [EC:2.7.7.1 3.6.1.-]
K00524	Control	19	258.2	nrdJ; ribonucleotide reductase, class II [EC:1.17.4.1]
K00525	Control	19	258.2	E1.17.4.1A, nrdA, nrdE; ribonucleoside-diphosphate reductase alpha chain [EC:1.17.4.1]
K00526	Control	19	258.2	E1.17.4.1B, nrdB, nrdF; ribonucleoside-diphosphate reductase beta chain [EC:1.17.4.1]
K10807	Control	19	258.2	RRM1; ribonucleoside-diphosphate reductase subunit M1 [EC:1.17.4.1]
K10808	Control	19	258.2	RRM2; ribonucleoside-diphosphate reductase subunit M2 [EC:1.17.4.1]
K03564	AD	19	258.207
K00790	AD	19	258.56	murA; UDP-N-acetylglucosamine 1-carboxyvinyltransferase [EC:2.5.1.7]
K01739	Control	09	258.753	metB; cystathionine gamma-synthase [EC:2.5.1.48]
K01000	Control	19	259.232	mraY; phospho-N-acetylmuramoyl-pentapeptide-transferase [EC:2.7.8.13]
K01738	AD	09	259.317	cysK; cysteine synthase [EC:2.5.1.47]
K10150	AD	09	259.317	cysO; cysteine synthase / O-phosphoserine sulfhydrylase / cystathionine beta-synthase [EC:2.5.1.47 2.5.1.65 4.2.1.22]
K12339	AD	09	259.317	cysM; S-sulfo-L-cysteine synthase (O-acetyl-L-serine-dependent) [EC:2.5.1.144]
K13034	AD	09	259.317	ATCYSC1; L-3-cyanoalanine synthase/ cysteine synthase [EC:2.5.1.47 4.4.1.9]
K17069	AD	09	259.317	MET17; O-acetylhomoserine/O-acetylserine sulfhydrylase [EC:2.5.1.49 2.5.1.47]
K10764	AD	09	260.075	metZ; O-succinylhomoserine sulfhydrylase [EC:2.5.1.-]
K14187	Control	19	260.124	tyrA; chorismate mutase / prephenate dehydrogenase [EC:5.4.99.5 1.3.1.12]
K00867	AD	09	260.953	coaA; type I pantothenate kinase [EC:2.7.1.33]
K03525	AD	09	260.953	coaX; type III pantothenate kinase [EC:2.7.1.33]
K09680	AD	09	260.953	coaW; type II pantothenate kinase [EC:2.7.1.33]
K05821	AD	19	261.285	ARO9; aromatic amino acid aminotransferase II [EC:2.6.1.58 2.6.1.28]
K01662	AD	19	261.494	dxs; 1-deoxy-D-xylulose-5-phosphate synthase [EC:2.2.1.7]
K03564	Control	19	262.01
K00820	Control	09	262.047	glmS, GFPT; glutamine---fructose-6-phosphate transaminase (isomerizing) [EC:2.6.1.16]
K01916	Control	19	262.156	nadE; NAD+ synthase [EC:6.3.1.5]
K11754	Control	09	262.208	folC; dihydrofolate synthase / folylpolyglutamate synthase [EC:6.3.2.12 6.3.2.17]
K00003	Control	19	263.136	hom; homoserine dehydrogenase [EC:1.1.1.3]
K00981	AD	09	263.219	E2.7.7.41, CDS1, CDS2, cdsA; phosphatidate cytidylyltransferase [EC:2.7.7.41]
K01775	Control	09	263.772	alr; alanine racemase [EC:5.1.1.1]
K01952	Control	09	264.057	PFAS, purL; phosphoribosylformylglycinamidine synthase [EC:6.3.5.3]
K00764	AD	19	265.331	purF, PPAT; amidophosphoribosyltransferase [EC:2.4.2.14]
K15780	AD	09	265.554	tilS-hprT; bifunctional protein TilS/HprT [EC:6.3.4.19 2.4.2.8]
K00764	Control	19	265.97	purF, PPAT; amidophosphoribosyltransferase [EC:2.4.2.14]
K00087	AD	09	266.014	ygeS, xdhA; xanthine dehydrogenase molybdenum-binding subunit [EC:1.17.1.4]
K11177	AD	09	266.014	yagR; xanthine dehydrogenase YagR molybdenum-binding subunit [EC:1.17.1.4]
K11178	AD	09	266.014	yagS; xanthine dehydrogenase YagS FAD-binding subunit [EC:1.17.1.4]
K13479	AD	09	266.014	ygeT, xdhB; xanthine dehydrogenase FAD-binding subunit [EC:1.17.1.4]
K13480	AD	09	266.014	ygeU, xdhC; xanthine dehydrogenase iron-sulfur-binding subunit
K13481	AD	09	266.014	xdhA; xanthine dehydrogenase small subunit [EC:1.17.1.4]
K13482	AD	09	266.014	xdhB; xanthine dehydrogenase large subunit [EC:1.17.1.4]
K13483	AD	09	266.014	yagT; xanthine dehydrogenase YagT iron-sulfur-binding subunit
K01189	Control	19	266.384	GLA; alpha-galactosidase [EC:3.2.1.22]
K07406	Control	19	266.384	melA; alpha-galactosidase [EC:3.2.1.22]
K07407	Control	19	266.384	E3.2.1.22B, galA, rafA; alpha-galactosidase [EC:3.2.1.22]
K00014	Control	19	266.68	aroE; shikimate dehydrogenase [EC:1.1.1.25]
K05887	Control	19	266.68	ydiB; quinate/shikimate dehydrogenase [EC:1.1.1.282]
K06153	Control	19	266.811	bacA; undecaprenyl-diphosphatase [EC:3.6.1.27]
K01189	Control	09	266.962	GLA; alpha-galactosidase [EC:3.2.1.22]
K07406	Control	09	266.962	melA; alpha-galactosidase [EC:3.2.1.22]
K07407	Control	09	266.962	E3.2.1.22B, galA, rafA; alpha-galactosidase [EC:3.2.1.22]
K00106	AD	09	267.174	XDH; xanthine dehydrogenase/oxidase [EC:1.17.1.4 1.17.3.2]
K00804	Control	09	267.516	GGPS1; geranylgeranyl diphosphate synthase, type III [EC:2.5.1.1 2.5.1.10 2.5.1.29]
K00611	AD	09	267.59	OTC, argF, argI; ornithine carbamoyltransferase [EC:2.1.3.3]
K16305	Control	19	267.603	K16305; fructose-bisphosphate aldolase / 6-deoxy-5-ketofructose 1-phosphate synthase [EC:4.1.2.13 2.2.1.11]
K16306	Control	19	267.603	K16306; fructose-bisphosphate aldolase / 2-amino-3,7-dideoxy-D-threo-hept-6-ulosonate synthase [EC:4.1.2.13 2.2.1.10]
K05821	Control	19	268.068	ARO9; aromatic amino acid aminotransferase II [EC:2.6.1.58 2.6.1.28]
K00939	Control	19	268.829	adk, AK; adenylate kinase [EC:2.7.4.3]
K00382	AD	19	268.92	DLD, lpd, pdhD; dihydrolipoamide dehydrogenase [EC:1.8.1.4]
K14187	Control	09	269.212	tyrA; chorismate mutase / prephenate dehydrogenase [EC:5.4.99.5 1.3.1.12]
K01738	Control	19	269.95	cysK; cysteine synthase [EC:2.5.1.47]
K10150	Control	19	269.95	cysO; cysteine synthase / O-phosphoserine sulfhydrylase / cystathionine beta-synthase [EC:2.5.1.47 2.5.1.65 4.2.1.22]
K12339	Control	19	269.95	cysM; S-sulfo-L-cysteine synthase (O-acetyl-L-serine-dependent) [EC:2.5.1.144]
K13034	Control	19	269.95	ATCYSC1; L-3-cyanoalanine synthase/ cysteine synthase [EC:2.5.1.47 4.4.1.9]
K17069	Control	19	269.95	MET17; O-acetylhomoserine/O-acetylserine sulfhydrylase [EC:2.5.1.49 2.5.1.47]
K01714	AD	19	270.007	dapA; 4-hydroxy-tetrahydrodipicolinate synthase [EC:4.3.3.7]
K01810	AD	19	270.06	GPI, pgi; glucose-6-phosphate isomerase [EC:5.3.1.9]
K01623	Control	09	270.401	ALDO; fructose-bisphosphate aldolase, class I [EC:4.1.2.13]
K10764	Control	09	271.795	metZ; O-succinylhomoserine sulfhydrylase [EC:2.5.1.-]
K02808	AD	19	271.942	PTS-Scr-EIIA, scrA, ptsS; PTS system, sucrose-specific IIA component [EC:2.7.1.211]
K02809	AD	19	271.942	PTS-Scr-EIIB, scrA, sacP, sacX, ptsS; PTS system, sucrose-specific IIB component [EC:2.7.1.211]
K02810	AD	19	271.942	PTS-Scr-EIIC, scrA, sacP, sacX, ptsS; PTS system, sucrose-specific IIC component
K00790	Control	09	271.949	murA; UDP-N-acetylglucosamine 1-carboxyvinyltransferase [EC:2.5.1.7]
K01714	Control	09	272.152	dapA; 4-hydroxy-tetrahydrodipicolinate synthase [EC:4.3.3.7]
K01738	AD	19	272.786	cysK; cysteine synthase [EC:2.5.1.47]
K10150	AD	19	272.786	cysO; cysteine synthase / O-phosphoserine sulfhydrylase / cystathionine beta-synthase [EC:2.5.1.47 2.5.1.65 4.2.1.22]
K12339	AD	19	272.786	cysM; S-sulfo-L-cysteine synthase (O-acetyl-L-serine-dependent) [EC:2.5.1.144]
K13034	AD	19	272.786	ATCYSC1; L-3-cyanoalanine synthase/ cysteine synthase [EC:2.5.1.47 4.4.1.9]
K17069	AD	19	272.786	MET17; O-acetylhomoserine/O-acetylserine sulfhydrylase [EC:2.5.1.49 2.5.1.47]
K00952	Control	09	272.909	nadM; nicotinamide-nucleotide adenylyltransferase [EC:2.7.7.1]
K00969	Control	09	272.909	nadD; nicotinate-nucleotide adenylyltransferase [EC:2.7.7.18]
K06210	Control	09	272.909	NMNAT; nicotinamide mononucleotide adenylyltransferase [EC:2.7.7.1 2.7.7.18]
K13522	Control	09	272.909	K13522, nadM; bifunctional NMN adenylyltransferase/nudix hydrolase [EC:2.7.7.1 3.6.1.-]
K14187	AD	09	273.132	tyrA; chorismate mutase / prephenate dehydrogenase [EC:5.4.99.5 1.3.1.12]
K01937	AD	09	273.187	pyrG, CTPS; CTP synthase [EC:6.3.4.2]
K00645	AD	09	273.234	fabD, MCAT, MCT1; [acyl-carrier-protein] S-malonyltransferase [EC:2.3.1.39]
K13935	AD	09	273.234
K01624	Control	09	273.554	FBA, fbaA; fructose-bisphosphate aldolase, class II [EC:4.1.2.13]
K11645	Control	09	273.554	fbaB; fructose-bisphosphate aldolase, class I [EC:4.1.2.13]
K01921	Control	09	273.587	ddl; D-alanine-D-alanine ligase [EC:6.3.2.4]
K06153	AD	19	274.381	bacA; undecaprenyl-diphosphatase [EC:3.6.1.27]
K00608	Control	19	274.513	pyrBI; aspartate carbamoyltransferase [EC:2.1.3.2]
K00609	Control	19	274.513	pyrB, PYR2; aspartate carbamoyltransferase catalytic subunit [EC:2.1.3.2]
K00610	Control	19	274.513	pyrI; aspartate carbamoyltransferase regulatory subunit
K01738	Control	09	274.607	cysK; cysteine synthase [EC:2.5.1.47]
K10150	Control	09	274.607	cysO; cysteine synthase / O-phosphoserine sulfhydrylase / cystathionine beta-synthase [EC:2.5.1.47 2.5.1.65 4.2.1.22]
K12339	Control	09	274.607	cysM; S-sulfo-L-cysteine synthase (O-acetyl-L-serine-dependent) [EC:2.5.1.144]
K13034	Control	09	274.607	ATCYSC1; L-3-cyanoalanine synthase/ cysteine synthase [EC:2.5.1.47 4.4.1.9]
K17069	Control	09	274.607	MET17; O-acetylhomoserine/O-acetylserine sulfhydrylase [EC:2.5.1.49 2.5.1.47]
K01810	Control	19	275.254	GPI, pgi; glucose-6-phosphate isomerase [EC:5.3.1.9]
K01243	AD	19	275.632	mtnN, mtn, pfs; adenosylhomocysteine nucleosidase [EC:3.2.2.9]
K01244	AD	19	275.632	MTN; 5'-methylthioadenosine nucleosidase [EC:3.2.2.16]
K18284	AD	19	275.632	K18284; adenosylhomocysteine/aminodeoxyfutalosine nucleosidase [EC:3.2.2.9 3.2.2.30]
K01000	AD	19	275.655	mraY; phospho-N-acetylmuramoyl-pentapeptide-transferase [EC:2.7.8.13]
K01089	Control	09	275.766	hisB; imidazoleglycerol-phosphate dehydratase / histidinol-phosphatase [EC:4.2.1.19 3.1.3.15]
K01933	AD	09	275.962	purM; phosphoribosylformylglycinamidine cyclo-ligase [EC:6.3.3.1]
K04042	Control	19	276.599	glmU; bifunctional UDP-N-acetylglucosamine pyrophosphorylase / Glucosamine-1-phosphate N-acetyltransferase [EC:2.7.7.23 2.3.1.157]
K00972	Control	19	276.634	UAP1; UDP-N-acetylglucosamine/UDP-N-acetylgalactosamine diphosphorylase [EC:2.7.7.23 2.7.7.83]
K11528	Control	19	276.634	glmU; UDP-N-acetylglucosamine pyrophosphorylase [EC:2.7.7.23]
K01222	Control	09	276.786	E3.2.1.86A, celF; 6-phospho-beta-glucosidase [EC:3.2.1.86]
K01223	Control	09	276.786	E3.2.1.86B, bglA; 6-phospho-beta-glucosidase [EC:3.2.1.86]
K01775	Control	19	276.859	alr; alanine racemase [EC:5.1.1.1]
K01778	Control	19	277.423	dapF; diaminopimelate epimerase [EC:5.1.1.7]
K00787	AD	09	277.479	FDPS; farnesyl diphosphate synthase [EC:2.5.1.1 2.5.1.10]
K00795	AD	09	277.479	ispA; farnesyl diphosphate synthase [EC:2.5.1.1 2.5.1.10]
K13787	AD	09	277.479	idsA; geranylgeranyl diphosphate synthase, type I [EC:2.5.1.1 2.5.1.10 2.5.1.29]
K13789	AD	09	277.479	GGPS; geranylgeranyl diphosphate synthase, type II [EC:2.5.1.1 2.5.1.10 2.5.1.29]
K14066	AD	09	277.479	GPS; geranyl diphosphate synthase [EC:2.5.1.1]
K00867	Control	19	277.728	coaA; type I pantothenate kinase [EC:2.7.1.33]
K03525	Control	19	277.728	coaX; type III pantothenate kinase [EC:2.7.1.33]
K09680	Control	19	277.728	coaW; type II pantothenate kinase [EC:2.7.1.33]
K01924	AD	09	278.444	murC; UDP-N-acetylmuramate--alanine ligase [EC:6.3.2.8]
K00769	AD	19	279.111	gpt; xanthine phosphoribosyltransferase [EC:2.4.2.22]
K03816	AD	19	279.111	xpt; xanthine phosphoribosyltransferase [EC:2.4.2.22]
K01925	AD	09	279.432	murD; UDP-N-acetylmuramoylalanine--D-glutamate ligase [EC:6.3.2.9]
K02563	AD	09	279.432	murG; UDP-N-acetylglucosamine--N-acetylmuramyl-(pentapeptide) pyrophosphoryl-undecaprenol N-acetylglucosamine transferase [EC:2.4.1.227]
K01222	Control	19	279.672	E3.2.1.86A, celF; 6-phospho-beta-glucosidase [EC:3.2.1.86]
K01223	Control	19	279.672	E3.2.1.86B, bglA; 6-phospho-beta-glucosidase [EC:3.2.1.86]
K01710	Control	19	279.914	E4.2.1.46, rfbB, rffG; dTDP-glucose 4,6-dehydratase [EC:4.2.1.46]
K00861	Control	19	279.978	RFK, FMN1; riboflavin kinase [EC:2.7.1.26]
K00953	Control	19	279.978	FLAD1; FAD synthetase [EC:2.7.7.2]
K11753	Control	19	279.978	ribF; riboflavin kinase / FMN adenylyltransferase [EC:2.7.1.26 2.7.7.2]
K14656	Control	19	279.978	ribL; FAD synthetase [EC:2.7.7.2]
K00611	Control	09	280.235	OTC, argF, argI; ornithine carbamoyltransferase [EC:2.1.3.3]
K00858	AD	09	280.489	ppnK, NADK; NAD+ kinase [EC:2.7.1.23]
K01752	AD	19	280.567	E4.3.1.17, sdaA, sdaB, tdcG; L-serine dehydratase [EC:4.3.1.17]
K17989	AD	19	280.567	SDS, SDH, CHA1; L-serine/L-threonine ammonia-lyase [EC:4.3.1.17 4.3.1.19]
K03431	Control	19	281.961	glmM; phosphoglucosamine mutase [EC:5.4.2.10]
K03785	Control	19	281.989	aroD; 3-dehydroquinate dehydratase I [EC:4.2.1.10]
K03786	Control	19	281.989	aroQ, qutE; 3-dehydroquinate dehydratase II [EC:4.2.1.10]
K00014	Control	09	282.127	aroE; shikimate dehydrogenase [EC:1.1.1.25]
K05887	Control	09	282.127	ydiB; quinate/shikimate dehydrogenase [EC:1.1.1.282]
K01921	AD	19	282.489	ddl; D-alanine-D-alanine ligase [EC:6.3.2.4]
K00769	Control	09	282.882	gpt; xanthine phosphoribosyltransferase [EC:2.4.2.22]
K03816	Control	09	282.882	xpt; xanthine phosphoribosyltransferase [EC:2.4.2.22]
K01676	Control	19	283.206	E4.2.1.2A, fumA, fumB; fumarate hydratase, class I [EC:4.2.1.2]
K01677	Control	19	283.206	E4.2.1.2AA, fumA; fumarate hydratase subunit alpha [EC:4.2.1.2]
K01678	Control	19	283.206	E4.2.1.2AB, fumB; fumarate hydratase subunit beta [EC:4.2.1.2]
K01679	Control	19	283.206	E4.2.1.2B, fumC, FH; fumarate hydratase, class II [EC:4.2.1.2]
K14153	AD	09	283.505	thiDE; hydroxymethylpyrimidine kinase / phosphomethylpyrimidine kinase / thiamine-phosphate diphosphorylase [EC:2.7.1.49 2.7.4.7 2.5.1.3]
K00329	AD	19	283.804	E7.1.1.2; NADH dehydrogenase [EC:7.1.1.2]
K00981	Control	09	283.953	E2.7.7.41, CDS1, CDS2, cdsA; phosphatidate cytidylyltransferase [EC:2.7.7.41]
K01835	Control	19	283.965	pgm; phosphoglucomutase [EC:5.4.2.2]
K15778	Control	19	283.965	pmm-pgm; phosphomannomutase / phosphoglucomutase [EC:5.4.2.8 5.4.2.2]
K15779	Control	19	283.965	PGM2; phosphoglucomutase / phosphopentomutase [EC:5.4.2.2 5.4.2.7]
K01243	Control	09	284.565	mtnN, mtn, pfs; adenosylhomocysteine nucleosidase [EC:3.2.2.9]
K01244	Control	09	284.565	MTN; 5'-methylthioadenosine nucleosidase [EC:3.2.2.16]
K18284	Control	09	284.565	K18284; adenosylhomocysteine/aminodeoxyfutalosine nucleosidase [EC:3.2.2.9 3.2.2.30]
K00618	Control	09	284.77	ARG2; amino-acid N-acetyltransferase [EC:2.3.1.1]
K11067	Control	09	284.77	NAGS; N-acetylglutamate synthase [EC:2.3.1.1]
K14682	Control	09	284.77	argAB; amino-acid N-acetyltransferase [EC:2.3.1.1]
K01835	AD	19	285.271	pgm; phosphoglucomutase [EC:5.4.2.2]
K15778	AD	19	285.271	pmm-pgm; phosphomannomutase / phosphoglucomutase [EC:5.4.2.8 5.4.2.2]
K15779	AD	19	285.271	PGM2; phosphoglucomutase / phosphopentomutase [EC:5.4.2.2 5.4.2.7]
K01243	Control	19	286.042	mtnN, mtn, pfs; adenosylhomocysteine nucleosidase [EC:3.2.2.9]
K01244	Control	19	286.042	MTN; 5'-methylthioadenosine nucleosidase [EC:3.2.2.16]
K18284	Control	19	286.042	K18284; adenosylhomocysteine/aminodeoxyfutalosine nucleosidase [EC:3.2.2.9 3.2.2.30]
K00705	AD	19	286.289	malQ; 4-alpha-glucanotransferase [EC:2.4.1.25]
K01221	Control	19	286.47
K01189	AD	19	286.937	GLA; alpha-galactosidase [EC:3.2.1.22]
K07406	AD	19	286.937	melA; alpha-galactosidase [EC:3.2.1.22]
K07407	AD	19	286.937	E3.2.1.22B, galA, rafA; alpha-galactosidase [EC:3.2.1.22]
K00132	AD	19	287	E1.2.1.10; acetaldehyde dehydrogenase (acetylating) [EC:1.2.1.10]
K04021	AD	19	287	eutE; aldehyde dehydrogenase
K04072	AD	19	287	adhE; acetaldehyde dehydrogenase / alcohol dehydrogenase [EC:1.2.1.10 1.1.1.1]
K04073	AD	19	287	mhpF; acetaldehyde dehydrogenase [EC:1.2.1.10]
K00608	AD	19	287.143	pyrBI; aspartate carbamoyltransferase [EC:2.1.3.2]
K00609	AD	19	287.143	pyrB, PYR2; aspartate carbamoyltransferase catalytic subunit [EC:2.1.3.2]
K00610	AD	19	287.143	pyrI; aspartate carbamoyltransferase regulatory subunit
K00939	AD	19	287.184	adk, AK; adenylate kinase [EC:2.7.4.3]
K02564	AD	19	287.324	nagB, GNPDA; glucosamine-6-phosphate deaminase [EC:3.5.99.6]
K00815	AD	09	287.406	TAT; tyrosine aminotransferase [EC:2.6.1.5]
K00838	AD	09	287.406	ARO8; aromatic amino acid aminotransferase I / 2-aminoadipate transaminase [EC:2.6.1.57 2.6.1.39 2.6.1.27 2.6.1.5]
K15849	AD	09	287.406	PAT, AAT; bifunctional aspartate aminotransferase and glutamate/aspartate-prephenate aminotransferase [EC:2.6.1.1 2.6.1.78 2.6.1.79]
K00758	AD	09	287.569	deoA, TYMP; thymidine phosphorylase [EC:2.4.2.4]
K03785	AD	09	287.573	aroD; 3-dehydroquinate dehydratase I [EC:4.2.1.10]
K03786	AD	09	287.573	aroQ, qutE; 3-dehydroquinate dehydratase II [EC:4.2.1.10]
K00981	Control	19	288.303	E2.7.7.41, CDS1, CDS2, cdsA; phosphatidate cytidylyltransferase [EC:2.7.7.41]
K00238	AD	19	288.51
K00014	AD	09	288.859	aroE; shikimate dehydrogenase [EC:1.1.1.25]
K05887	AD	09	288.859	ydiB; quinate/shikimate dehydrogenase [EC:1.1.1.282]
K00705	AD	09	288.894	malQ; 4-alpha-glucanotransferase [EC:2.4.1.25]
K16305	Control	09	288.975	K16305; fructose-bisphosphate aldolase / 6-deoxy-5-ketofructose 1-phosphate synthase [EC:4.1.2.13 2.2.1.11]
K16306	Control	09	288.975	K16306; fructose-bisphosphate aldolase / 2-amino-3,7-dideoxy-D-threo-hept-6-ulosonate synthase [EC:4.1.2.13 2.2.1.10]
K01939	AD	09	289.013	purA, ADSS; adenylosuccinate synthase [EC:6.3.4.4]
K00867	AD	19	290.892	coaA; type I pantothenate kinase [EC:2.7.1.33]
K03525	AD	19	290.892	coaX; type III pantothenate kinase [EC:2.7.1.33]
K09680	AD	19	290.892	coaW; type II pantothenate kinase [EC:2.7.1.33]
K00975	Control	09	291.22	glgC; glucose-1-phosphate adenylyltransferase [EC:2.7.7.27]
K01916	AD	19	291.456	nadE; NAD+ synthase [EC:6.3.1.5]
K00952	AD	19	291.458	nadM; nicotinamide-nucleotide adenylyltransferase [EC:2.7.7.1]
K00969	AD	19	291.458	nadD; nicotinate-nucleotide adenylyltransferase [EC:2.7.7.18]
K06210	AD	19	291.458	NMNAT; nicotinamide mononucleotide adenylyltransferase [EC:2.7.7.1 2.7.7.18]
K13522	AD	19	291.458	K13522, nadM; bifunctional NMN adenylyltransferase/nudix hydrolase [EC:2.7.7.1 3.6.1.-]
K01937	Control	19	291.491	pyrG, CTPS; CTP synthase [EC:6.3.4.2]
K01778	Control	09	291.601	dapF; diaminopimelate epimerase [EC:5.1.1.7]
K00861	Control	09	291.687	RFK, FMN1; riboflavin kinase [EC:2.7.1.26]
K00953	Control	09	291.687	FLAD1; FAD synthetase [EC:2.7.7.2]
K11753	Control	09	291.687	ribF; riboflavin kinase / FMN adenylyltransferase [EC:2.7.1.26 2.7.7.2]
K14656	Control	09	291.687	ribL; FAD synthetase [EC:2.7.7.2]
K01000	Control	09	292.187	mraY; phospho-N-acetylmuramoyl-pentapeptide-transferase [EC:2.7.8.13]
K03785	AD	19	292.211	aroD; 3-dehydroquinate dehydratase I [EC:4.2.1.10]
K03786	AD	19	292.211	aroQ, qutE; 3-dehydroquinate dehydratase II [EC:4.2.1.10]
K06153	Control	09	292.546	bacA; undecaprenyl-diphosphatase [EC:3.6.1.27]
K00053	AD	19	292.666	ilvC; ketol-acid reductoisomerase [EC:1.1.1.86]
K00758	Control	09	292.951	deoA, TYMP; thymidine phosphorylase [EC:2.4.2.4]
K00861	AD	19	293.175	RFK, FMN1; riboflavin kinase [EC:2.7.1.26]
K00953	AD	19	293.175	FLAD1; FAD synthetase [EC:2.7.7.2]
K11753	AD	19	293.175	ribF; riboflavin kinase / FMN adenylyltransferase [EC:2.7.1.26 2.7.7.2]
K14656	AD	19	293.175	ribL; FAD synthetase [EC:2.7.7.2]
K01221	Control	09	294.132
K01916	Control	09	294.327	nadE; NAD+ synthase [EC:6.3.1.5]
K03783	AD	09	294.422	punA, PNP; purine-nucleoside phosphorylase [EC:2.4.2.1]
K03784	AD	09	294.422	deoD; purine-nucleoside phosphorylase [EC:2.4.2.1]
K00939	Control	09	294.487	adk, AK; adenylate kinase [EC:2.7.4.3]
K00954	AD	09	294.57	E2.7.7.3A, coaD, kdtB; pantetheine-phosphate adenylyltransferase [EC:2.7.7.3]
K02201	AD	09	294.57	E2.7.7.3B; pantetheine-phosphate adenylyltransferase [EC:2.7.7.3]
K01710	AD	19	295.794	E4.2.1.46, rfbB, rffG; dTDP-glucose 4,6-dehydratase [EC:4.2.1.46]
K01810	AD	09	296.094	GPI, pgi; glucose-6-phosphate isomerase [EC:5.3.1.9]
K12524	AD	09	296.119	thrA; bifunctional aspartokinase / homoserine dehydrogenase 1 [EC:2.7.2.4 1.1.1.3]
K12525	AD	09	296.119	metL; bifunctional aspartokinase / homoserine dehydrogenase 2 [EC:2.7.2.4 1.1.1.3]
K00329	AD	09	296.226	E7.1.1.2; NADH dehydrogenase [EC:7.1.1.2]
K12409	Control	09	296.241	GNE; bifunctional UDP-N-acetylglucosamine 2-epimerase / N-acetylmannosamine kinase [EC:3.2.1.183 2.7.1.60]
K01756	AD	09	297.195	purB, ADSL; adenylosuccinate lyase [EC:4.3.2.2]
K00821	AD	19	297.422	argD; acetylornithine/N-succinyldiaminopimelate aminotransferase [EC:2.6.1.11 2.6.1.17]
K00763	AD	09	297.573	pncB, NAPRT1; nicotinate phosphoribosyltransferase [EC:6.3.4.21]
K00873	AD	09	297.617	PK, pyk; pyruvate kinase [EC:2.7.1.40]
K12406	AD	09	297.617	PKLR; pyruvate kinase isozymes R/L [EC:2.7.1.40]
K01939	Control	19	298.009	purA, ADSS; adenylosuccinate synthase [EC:6.3.4.4]
K00821	Control	19	298.034	argD; acetylornithine/N-succinyldiaminopimelate aminotransferase [EC:2.6.1.11 2.6.1.17]
K00872	Control	09	298.623	thrB1; homoserine kinase [EC:2.7.1.39]
K02204	Control	09	298.623	thrB2; homoserine kinase type II [EC:2.7.1.39]
K00238	AD	09	298.696
K03431	AD	19	299.206	glmM; phosphoglucosamine mutase [EC:5.4.2.10]
K00972	AD	19	299.273	UAP1; UDP-N-acetylglucosamine/UDP-N-acetylgalactosamine diphosphorylase [EC:2.7.7.23 2.7.7.83]
K04042	AD	19	299.273	glmU; bifunctional UDP-N-acetylglucosamine pyrophosphorylase / Glucosamine-1-phosphate N-acetyltransferase [EC:2.7.7.23 2.3.1.157]
K11528	AD	19	299.273	glmU; UDP-N-acetylglucosamine pyrophosphorylase [EC:2.7.7.23]
K01714	Control	19	299.354	dapA; 4-hydroxy-tetrahydrodipicolinate synthase [EC:4.3.3.7]
K01775	AD	19	299.363	alr; alanine racemase [EC:5.1.1.1]
K01778	AD	09	299.649	dapF; diaminopimelate epimerase [EC:5.1.1.7]
K15780	Control	09	300.088	tilS-hprT; bifunctional protein TilS/HprT [EC:6.3.4.19 2.4.2.8]
K03779	AD	19	300.141	ttdA; L(+)-tartrate dehydratase alpha subunit [EC:4.2.1.32]
K03780	AD	19	300.141	ttdB; L(+)-tartrate dehydratase beta subunit [EC:4.2.1.32]
K00524	AD	19	300.306	nrdJ; ribonucleotide reductase, class II [EC:1.17.4.1]
K00525	AD	19	300.306	E1.17.4.1A, nrdA, nrdE; ribonucleoside-diphosphate reductase alpha chain [EC:1.17.4.1]
K00526	AD	19	300.306	E1.17.4.1B, nrdB, nrdF; ribonucleoside-diphosphate reductase beta chain [EC:1.17.4.1]
K10807	AD	19	300.306	RRM1; ribonucleoside-diphosphate reductase subunit M1 [EC:1.17.4.1]
K10808	AD	19	300.306	RRM2; ribonucleoside-diphosphate reductase subunit M2 [EC:1.17.4.1]
K00765	Control	19	300.361	hisG; ATP phosphoribosyltransferase [EC:2.4.2.17]
K02502	Control	19	300.361	hisZ; ATP phosphoribosyltransferase regulatory subunit
K00787	AD	19	300.688	FDPS; farnesyl diphosphate synthase [EC:2.5.1.1 2.5.1.10]
K00795	AD	19	300.688	ispA; farnesyl diphosphate synthase [EC:2.5.1.1 2.5.1.10]
K13787	AD	19	300.688	idsA; geranylgeranyl diphosphate synthase, type I [EC:2.5.1.1 2.5.1.10 2.5.1.29]
K13789	AD	19	300.688	GGPS; geranylgeranyl diphosphate synthase, type II [EC:2.5.1.1 2.5.1.10 2.5.1.29]
K14066	AD	19	300.688	GPS; geranyl diphosphate synthase [EC:2.5.1.1]
K01907	Control	19	300.948	AACS, acsA; acetoacetyl-CoA synthetase [EC:6.2.1.16]
K01929	Control	19	301.354	murF; UDP-N-acetylmuramoyl-tripeptide--D-alanyl-D-alanine ligase [EC:6.3.2.10]
K00859	AD	09	301.425	coaE; dephospho-CoA kinase [EC:2.7.1.24]
K01933	Control	19	302.202	purM; phosphoribosylformylglycinamidine cyclo-ligase [EC:6.3.3.1]
K15780	Control	19	302.225	tilS-hprT; bifunctional protein TilS/HprT [EC:6.3.4.19 2.4.2.8]
K00872	Control	19	302.264	thrB1; homoserine kinase [EC:2.7.1.39]
K02204	Control	19	302.264	thrB2; homoserine kinase type II [EC:2.7.1.39]
K01776	AD	09	302.473	murI; glutamate racemase [EC:5.1.1.3]
K00705	Control	19	302.504	malQ; 4-alpha-glucanotransferase [EC:2.4.1.25]
K00891	AD	09	302.978	E2.7.1.71, aroK, aroL; shikimate kinase [EC:2.7.1.71]
K01694	AD	09	303.177	TRP; tryptophan synthase [EC:4.2.1.20]
K01929	Control	09	303.499	murF; UDP-N-acetylmuramoyl-tripeptide--D-alanyl-D-alanine ligase [EC:6.3.2.10]
K12524	Control	09	303.502	thrA; bifunctional aspartokinase / homoserine dehydrogenase 1 [EC:2.7.2.4 1.1.1.3]
K12525	Control	09	303.502	metL; bifunctional aspartokinase / homoserine dehydrogenase 2 [EC:2.7.2.4 1.1.1.3]
K01907	Control	09	303.748	AACS, acsA; acetoacetyl-CoA synthetase [EC:6.2.1.16]
K05821	AD	09	303.769	ARO9; aromatic amino acid aminotransferase II [EC:2.6.1.58 2.6.1.28]
K00787	Control	19	303.824	FDPS; farnesyl diphosphate synthase [EC:2.5.1.1 2.5.1.10]
K00795	Control	19	303.824	ispA; farnesyl diphosphate synthase [EC:2.5.1.1 2.5.1.10]
K13787	Control	19	303.824	idsA; geranylgeranyl diphosphate synthase, type I [EC:2.5.1.1 2.5.1.10 2.5.1.29]
K13789	Control	19	303.824	GGPS; geranylgeranyl diphosphate synthase, type II [EC:2.5.1.1 2.5.1.10 2.5.1.29]
K14066	Control	19	303.824	GPS; geranyl diphosphate synthase [EC:2.5.1.1]
K01937	AD	19	304.119	pyrG, CTPS; CTP synthase [EC:6.3.4.2]
K00758	AD	19	304.338	deoA, TYMP; thymidine phosphorylase [EC:2.4.2.4]
K01929	AD	19	305.101	murF; UDP-N-acetylmuramoyl-tripeptide--D-alanyl-D-alanine ligase [EC:6.3.2.10]
K00873	Control	19	305.659	PK, pyk; pyruvate kinase [EC:2.7.1.40]
K12406	Control	19	305.659	PKLR; pyruvate kinase isozymes R/L [EC:2.7.1.40]
K00764	Control	09	305.74	purF, PPAT; amidophosphoribosyltransferase [EC:2.4.2.14]
K03431	Control	09	305.813	glmM; phosphoglucosamine mutase [EC:5.4.2.10]
K00053	Control	19	306.072	ilvC; ketol-acid reductoisomerase [EC:1.1.1.86]
K00787	Control	09	306.399	FDPS; farnesyl diphosphate synthase [EC:2.5.1.1 2.5.1.10]
K00795	Control	09	306.399	ispA; farnesyl diphosphate synthase [EC:2.5.1.1 2.5.1.10]
K13787	Control	09	306.399	idsA; geranylgeranyl diphosphate synthase, type I [EC:2.5.1.1 2.5.1.10 2.5.1.29]
K13789	Control	09	306.399	GGPS; geranylgeranyl diphosphate synthase, type II [EC:2.5.1.1 2.5.1.10 2.5.1.29]
K14066	Control	09	306.399	GPS; geranyl diphosphate synthase [EC:2.5.1.1]
K00645	AD	19	306.629	fabD, MCAT, MCT1; [acyl-carrier-protein] S-malonyltransferase [EC:2.3.1.39]
K13935	AD	19	306.629
K01951	AD	19	306.717	guaA, GMPS; GMP synthase (glutamine-hydrolysing) [EC:6.3.5.2]
K00891	Control	09	306.947	E2.7.1.71, aroK, aroL; shikimate kinase [EC:2.7.1.71]
K00849	AD	09	306.98	galK; galactokinase [EC:2.7.1.6]
K01953	Control	19	307.301	asnB, ASNS; asparagine synthase (glutamine-hydrolysing) [EC:6.3.5.4]
K03527	AD	19	307.817	ispH, lytB; 4-hydroxy-3-methylbut-2-en-1-yl diphosphate reductase [EC:1.17.7.4]
K03783	AD	19	308.152	punA, PNP; purine-nucleoside phosphorylase [EC:2.4.2.1]
K03784	AD	19	308.152	deoD; purine-nucleoside phosphorylase [EC:2.4.2.1]
K00849	AD	19	308.488	galK; galactokinase [EC:2.7.1.6]
K00972	Control	09	308.519	UAP1; UDP-N-acetylglucosamine/UDP-N-acetylgalactosamine diphosphorylase [EC:2.7.7.23 2.7.7.83]
K04042	Control	09	308.519	glmU; bifunctional UDP-N-acetylglucosamine pyrophosphorylase / Glucosamine-1-phosphate N-acetyltransferase [EC:2.7.7.23 2.3.1.157]
K11528	Control	09	308.519	glmU; UDP-N-acetylglucosamine pyrophosphorylase [EC:2.7.7.23]
K02790	Control	09	308.598	PTS-MalGlc-EIIB, malX; PTS system, maltose/glucose-specific IIB component [EC:2.7.1.199 2.7.1.208]
K02791	Control	09	308.598	PTS-MalGlc-EIIC, malX; PTS system, maltose/glucose-specific IIC component
K00003	Control	09	308.706	hom; homoserine dehydrogenase [EC:1.1.1.3]
K01649	Control	19	309.1	leuA, IMS; 2-isopropylmalate synthase [EC:2.3.3.13]
K00618	AD	09	309.164	ARG2; amino-acid N-acetyltransferase [EC:2.3.1.1]
K11067	AD	09	309.164	NAGS; N-acetylglutamate synthase [EC:2.3.1.1]
K14682	AD	09	309.164	argAB; amino-acid N-acetyltransferase [EC:2.3.1.1]
K01951	Control	09	309.322	guaA, GMPS; GMP synthase (glutamine-hydrolysing) [EC:6.3.5.2]
K01933	AD	19	309.347	purM; phosphoribosylformylglycinamidine cyclo-ligase [EC:6.3.3.1]
K01752	Control	09	309.53	E4.3.1.17, sdaA, sdaB, tdcG; L-serine dehydratase [EC:4.3.1.17]
K17989	Control	09	309.53	SDS, SDH, CHA1; L-serine/L-threonine ammonia-lyase [EC:4.3.1.17 4.3.1.19]
K01752	Control	19	310.227	E4.3.1.17, sdaA, sdaB, tdcG; L-serine dehydratase [EC:4.3.1.17]
K17989	Control	19	310.227	SDS, SDH, CHA1; L-serine/L-threonine ammonia-lyase [EC:4.3.1.17 4.3.1.19]
K01924	Control	19	310.604	murC; UDP-N-acetylmuramate--alanine ligase [EC:6.3.2.8]
K00132	AD	09	311.109	E1.2.1.10; acetaldehyde dehydrogenase (acetylating) [EC:1.2.1.10]
K04021	AD	09	311.109	eutE; aldehyde dehydrogenase
K04072	AD	09	311.109	adhE; acetaldehyde dehydrogenase / alcohol dehydrogenase [EC:1.2.1.10 1.1.1.1]
K04073	AD	09	311.109	mhpF; acetaldehyde dehydrogenase [EC:1.2.1.10]
K00849	Control	19	311.17	galK; galactokinase [EC:2.7.1.6]
K00981	AD	19	311.34	E2.7.7.41, CDS1, CDS2, cdsA; phosphatidate cytidylyltransferase [EC:2.7.7.41]
K01676	AD	09	311.72	E4.2.1.2A, fumA, fumB; fumarate hydratase, class I [EC:4.2.1.2]
K01677	AD	09	311.72	E4.2.1.2AA, fumA; fumarate hydratase subunit alpha [EC:4.2.1.2]
K01678	AD	09	311.72	E4.2.1.2AB, fumB; fumarate hydratase subunit beta [EC:4.2.1.2]
K01679	AD	09	311.72	E4.2.1.2B, fumC, FH; fumarate hydratase, class II [EC:4.2.1.2]
K01792	AD	19	312.336	E5.1.3.15; glucose-6-phosphate 1-epimerase [EC:5.1.3.15]
K06859	AD	19	312.336	pgi1; glucose-6-phosphate isomerase, archaeal [EC:5.3.1.9]
K13810	AD	19	312.336	tal-pgi; transaldolase / glucose-6-phosphate isomerase [EC:2.2.1.2 5.3.1.9]
K15916	AD	19	312.336	pgi-pmi; glucose/mannose-6-phosphate isomerase [EC:5.3.1.9 5.3.1.8]
K09903	AD	09	312.508	pyrH; uridylate kinase [EC:2.7.4.22]
K00845	AD	19	312.588	glk; glucokinase [EC:2.7.1.2]
K12407	AD	19	312.588	GCK; glucokinase [EC:2.7.1.2]
K01649	AD	19	312.88	leuA, IMS; 2-isopropylmalate synthase [EC:2.3.3.13]
K00608	Control	09	312.896	pyrBI; aspartate carbamoyltransferase [EC:2.1.3.2]
K00609	Control	09	312.896	pyrB, PYR2; aspartate carbamoyltransferase catalytic subunit [EC:2.1.3.2]
K00610	Control	09	312.896	pyrI; aspartate carbamoyltransferase regulatory subunit
K01735	Control	19	312.986	aroB; 3-dehydroquinate synthase [EC:4.2.3.4]
K11176	AD	09	313.053	purO; IMP cyclohydrolase [EC:3.5.4.10]
K00003	AD	09	313.685	hom; homoserine dehydrogenase [EC:1.1.1.3]
K01953	Control	09	313.797	asnB, ASNS; asparagine synthase (glutamine-hydrolysing) [EC:6.3.5.4]
K00821	Control	09	313.812	argD; acetylornithine/N-succinyldiaminopimelate aminotransferase [EC:2.6.1.11 2.6.1.17]
K03472	Control	09	313.856	epd; D-erythrose 4-phosphate dehydrogenase [EC:1.2.1.72]
K01907	AD	09	313.931	AACS, acsA; acetoacetyl-CoA synthetase [EC:6.2.1.16]
K01465	Control	19	314.258	URA4, pyrC; dihydroorotase [EC:3.5.2.3]
K00872	AD	19	314.397	thrB1; homoserine kinase [EC:2.7.1.39]
K02204	AD	19	314.397	thrB2; homoserine kinase type II [EC:2.7.1.39]
K00765	AD	19	314.468	hisG; ATP phosphoribosyltransferase [EC:2.4.2.17]
K02502	AD	19	314.468	hisZ; ATP phosphoribosyltransferase regulatory subunit
K01925	Control	19	315.567	murD; UDP-N-acetylmuramoylalanine--D-glutamate ligase [EC:6.3.2.9]
K00762	AD	09	315.726	pyrE; orotate phosphoribosyltransferase [EC:2.4.2.10]
K01945	AD	09	315.913	purD; phosphoribosylamine---glycine ligase [EC:6.3.4.13]
K02563	Control	19	316.375	murG; UDP-N-acetylglucosamine--N-acetylmuramyl-(pentapeptide) pyrophosphoryl-undecaprenol N-acetylglucosamine transferase [EC:2.4.1.227]
K01676	Control	09	316.432	E4.2.1.2A, fumA, fumB; fumarate hydratase, class I [EC:4.2.1.2]
K01677	Control	09	316.432	E4.2.1.2AA, fumA; fumarate hydratase subunit alpha [EC:4.2.1.2]
K01678	Control	09	316.432	E4.2.1.2AB, fumB; fumarate hydratase subunit beta [EC:4.2.1.2]
K01679	Control	09	316.432	E4.2.1.2B, fumC, FH; fumarate hydratase, class II [EC:4.2.1.2]
K01189	AD	09	316.5	GLA; alpha-galactosidase [EC:3.2.1.22]
K07406	AD	09	316.5	melA; alpha-galactosidase [EC:3.2.1.22]
K07407	AD	09	316.5	E3.2.1.22B, galA, rafA; alpha-galactosidase [EC:3.2.1.22]
K01951	Control	19	316.589	guaA, GMPS; GMP synthase (glutamine-hydrolysing) [EC:6.3.5.2]
K01664	Control	09	318.04	pabA; para-aminobenzoate synthetase component II [EC:2.6.1.85]
K01665	Control	09	318.04	pabB; para-aminobenzoate synthetase component I [EC:2.6.1.85]
K13950	Control	09	318.04	pabAB; para-aminobenzoate synthetase [EC:2.6.1.85]
K00867	Control	09	318.626	coaA; type I pantothenate kinase [EC:2.7.1.33]
K03525	Control	09	318.626	coaX; type III pantothenate kinase [EC:2.7.1.33]
K09680	Control	09	318.626	coaW; type II pantothenate kinase [EC:2.7.1.33]
K00287	Control	09	318.673	DHFR, folA; dihydrofolate reductase [EC:1.5.1.3]
K01710	Control	09	318.938	E4.2.1.46, rfbB, rffG; dTDP-glucose 4,6-dehydratase [EC:4.2.1.46]
K03783	Control	09	319.169	punA, PNP; purine-nucleoside phosphorylase [EC:2.4.2.1]
K03784	Control	09	319.169	deoD; purine-nucleoside phosphorylase [EC:2.4.2.1]
K00873	AD	19	319.273	PK, pyk; pyruvate kinase [EC:2.7.1.40]
K12406	AD	19	319.273	PKLR; pyruvate kinase isozymes R/L [EC:2.7.1.40]
K00645	Control	09	319.824	fabD, MCAT, MCT1; [acyl-carrier-protein] S-malonyltransferase [EC:2.3.1.39]
K13935	Control	09	319.824
K00075	Control	19	320.146	murB; UDP-N-acetylmuramate dehydrogenase [EC:1.3.1.98]
K01792	Control	19	320.725	E5.1.3.15; glucose-6-phosphate 1-epimerase [EC:5.1.3.15]
K06859	Control	19	320.725	pgi1; glucose-6-phosphate isomerase, archaeal [EC:5.3.1.9]
K13810	Control	19	320.725	tal-pgi; transaldolase / glucose-6-phosphate isomerase [EC:2.2.1.2 5.3.1.9]
K15916	Control	19	320.725	pgi-pmi; glucose/mannose-6-phosphate isomerase [EC:5.3.1.9 5.3.1.8]
K01756	Control	19	320.745	purB, ADSL; adenylosuccinate lyase [EC:4.3.2.2]
K01710	AD	09	320.96	E4.2.1.46, rfbB, rffG; dTDP-glucose 4,6-dehydratase [EC:4.2.1.46]
K01243	AD	09	321.371	mtnN, mtn, pfs; adenosylhomocysteine nucleosidase [EC:3.2.2.9]
K01244	AD	09	321.371	MTN; 5'-methylthioadenosine nucleosidase [EC:3.2.2.16]
K18284	AD	09	321.371	K18284; adenosylhomocysteine/aminodeoxyfutalosine nucleosidase [EC:3.2.2.9 3.2.2.30]
K01939	AD	19	321.689	purA, ADSS; adenylosuccinate synthase [EC:6.3.4.4]
K01953	AD	09	321.756	asnB, ASNS; asparagine synthase (glutamine-hydrolysing) [EC:6.3.5.4]
K00927	AD	09	322.219	PGK, pgk; phosphoglycerate kinase [EC:2.7.2.3]
K00075	Control	09	322.299	murB; UDP-N-acetylmuramate dehydrogenase [EC:1.3.1.98]
K00858	Control	19	322.848	ppnK, NADK; NAD+ kinase [EC:2.7.1.23]
K00873	Control	09	323.357	PK, pyk; pyruvate kinase [EC:2.7.1.40]
K12406	Control	09	323.357	PKLR; pyruvate kinase isozymes R/L [EC:2.7.1.40]
K01734	AD	19	323.552	mgsA; methylglyoxal synthase [EC:4.2.3.3]
K12526	AD	09	325.1	lysAC; bifunctional diaminopimelate decarboxylase / aspartate kinase [EC:4.1.1.20 2.7.2.4]
K01924	Control	09	325.497	murC; UDP-N-acetylmuramate--alanine ligase [EC:6.3.2.8]
K00858	Control	09	325.635	ppnK, NADK; NAD+ kinase [EC:2.7.1.23]
K00765	AD	09	326.13	hisG; ATP phosphoribosyltransferase [EC:2.4.2.17]
K02502	AD	09	326.13	hisZ; ATP phosphoribosyltransferase regulatory subunit
K00845	Control	19	326.177	glk; glucokinase [EC:2.7.1.2]
K12407	Control	19	326.177	GCK; glucokinase [EC:2.7.1.2]
K00991	AD	19	326.211	ispD; 2-C-methyl-D-erythritol 4-phosphate cytidylyltransferase [EC:2.7.7.60]
K00705	Control	09	326.324	malQ; 4-alpha-glucanotransferase [EC:2.4.1.25]
K00645	Control	19	327.106	fabD, MCAT, MCT1; [acyl-carrier-protein] S-malonyltransferase [EC:2.3.1.39]
K13935	Control	19	327.106
K01925	Control	09	327.186	murD; UDP-N-acetylmuramoylalanine--D-glutamate ligase [EC:6.3.2.9]
K00758	Control	19	327.198	deoA, TYMP; thymidine phosphorylase [EC:2.4.2.4]
K02563	Control	09	327.449	murG; UDP-N-acetylglucosamine--N-acetylmuramyl-(pentapeptide) pyrophosphoryl-undecaprenol N-acetylglucosamine transferase [EC:2.4.1.227]
K01735	AD	09	327.464	aroB; 3-dehydroquinate synthase [EC:4.2.3.4]
K00815	Control	09	327.581	TAT; tyrosine aminotransferase [EC:2.6.1.5]
K00838	Control	09	327.581	ARO8; aromatic amino acid aminotransferase I / 2-aminoadipate transaminase [EC:2.6.1.57 2.6.1.39 2.6.1.27 2.6.1.5]
K15849	Control	09	327.581	PAT, AAT; bifunctional aspartate aminotransferase and glutamate/aspartate-prephenate aminotransferase [EC:2.6.1.1 2.6.1.78 2.6.1.79]
K06281	Control	09	327.968	hyaB, hybC; hydrogenase large subunit [EC:1.12.99.6]
K06282	Control	09	327.968	hyaA, hybO; hydrogenase small subunit [EC:1.12.99.6]
K01939	Control	09	328.262	purA, ADSS; adenylosuccinate synthase [EC:6.3.4.4]
K01924	AD	19	328.33	murC; UDP-N-acetylmuramate--alanine ligase [EC:6.3.2.8]
K00949	AD	09	328.511	thiN, TPK1, THI80; thiamine pyrophosphokinase [EC:2.7.6.2]
K01662	Control	19	328.616	dxs; 1-deoxy-D-xylulose-5-phosphate synthase [EC:2.2.1.7]
K11176	Control	19	328.803	purO; IMP cyclohydrolase [EC:3.5.4.10]
K13938	Control	09	328.872	folM; dihydromonapterin reductase / dihydrofolate reductase [EC:1.5.1.50 1.5.1.3]
K01465	AD	09	328.923	URA4, pyrC; dihydroorotase [EC:3.5.2.3]
K00150	Control	09	329.327	gap2; glyceraldehyde-3-phosphate dehydrogenase (NAD(P)) [EC:1.2.1.59]
K00261	AD	19	329.338	GLUD1_2, gdhA; glutamate dehydrogenase (NAD(P)+) [EC:1.4.1.3]
K01933	Control	09	329.472	purM; phosphoribosylformylglycinamidine cyclo-ligase [EC:6.3.3.1]
K01945	Control	19	330.404	purD; phosphoribosylamine---glycine ligase [EC:6.3.4.13]
K01792	AD	09	330.867	E5.1.3.15; glucose-6-phosphate 1-epimerase [EC:5.1.3.15]
K06859	AD	09	330.867	pgi1; glucose-6-phosphate isomerase, archaeal [EC:5.3.1.9]
K13810	AD	09	330.867	tal-pgi; transaldolase / glucose-6-phosphate isomerase [EC:2.2.1.2 5.3.1.9]
K15916	AD	09	330.867	pgi-pmi; glucose/mannose-6-phosphate isomerase [EC:5.3.1.9 5.3.1.8]
K02790	AD	09	330.93	PTS-MalGlc-EIIB, malX; PTS system, maltose/glucose-specific IIB component [EC:2.7.1.199 2.7.1.208]
K02791	AD	09	330.93	PTS-MalGlc-EIIC, malX; PTS system, maltose/glucose-specific IIC component
K00882	AD	19	330.956	fruK; 1-phosphofructokinase [EC:2.7.1.56]
K00075	AD	19	331.098	murB; UDP-N-acetylmuramate dehydrogenase [EC:1.3.1.98]
K01925	AD	19	331.814	murD; UDP-N-acetylmuramoylalanine--D-glutamate ligase [EC:6.3.2.9]
K00762	Control	19	331.89	pyrE; orotate phosphoribosyltransferase [EC:2.4.2.10]
K02563	AD	19	332.445	murG; UDP-N-acetylglucosamine--N-acetylmuramyl-(pentapeptide) pyrophosphoryl-undecaprenol N-acetylglucosamine transferase [EC:2.4.1.227]
K00053	AD	09	332.633	ilvC; ketol-acid reductoisomerase [EC:1.1.1.86]
K01735	AD	19	332.799	aroB; 3-dehydroquinate synthase [EC:4.2.3.4]
K00262	AD	19	332.949	E1.4.1.4, gdhA; glutamate dehydrogenase (NADP+) [EC:1.4.1.4]
K00134	Control	09	333.101	GAPDH, gapA; glyceraldehyde 3-phosphate dehydrogenase [EC:1.2.1.12]
K10705	Control	09	333.101	GAPDHS; glyceraldehyde-3-phosphate dehydrogenase, spermatogenic [EC:1.2.1.12]
K15780	AD	19	333.184	tilS-hprT; bifunctional protein TilS/HprT [EC:6.3.4.19 2.4.2.8]
K00927	Control	19	333.517	PGK, pgk; phosphoglycerate kinase [EC:2.7.2.3]
K01756	Control	09	333.696	purB, ADSL; adenylosuccinate lyase [EC:4.3.2.2]
K00286	AD	09	333.874	proC; pyrroline-5-carboxylate reductase [EC:1.5.1.2]
K01239	AD	09	334.849	iunH; purine nucleosidase [EC:3.2.2.1]
K10213	AD	09	334.849	rihB; ribosylpyrimidine nucleosidase [EC:3.2.2.8]
K03779	Control	19	335.198	ttdA; L(+)-tartrate dehydratase alpha subunit [EC:4.2.1.32]
K03780	Control	19	335.198	ttdB; L(+)-tartrate dehydratase beta subunit [EC:4.2.1.32]
K12409	AD	19	335.265	GNE; bifunctional UDP-N-acetylglucosamine 2-epimerase / N-acetylmannosamine kinase [EC:3.2.1.183 2.7.1.60]
K00601	AD	09	335.871	E2.1.2.2; phosphoribosylglycinamide formyltransferase [EC:2.1.2.2]
K08289	AD	09	335.871	purT; phosphoribosylglycinamide formyltransferase 2 [EC:2.1.2.2]
K11175	AD	09	335.871	purN; phosphoribosylglycinamide formyltransferase 1 [EC:2.1.2.2]
K00287	AD	09	335.934	DHFR, folA; dihydrofolate reductase [EC:1.5.1.3]
K03785	Control	09	336.122	aroD; 3-dehydroquinate dehydratase I [EC:4.2.1.10]
K03786	Control	09	336.122	aroQ, qutE; 3-dehydroquinate dehydratase II [EC:4.2.1.10]
K13939	Control	09	336.938	FOL1; dihydroneopterin aldolase / 2-amino-4-hydroxy-6-hydroxymethyldihydropteridine diphosphokinase / dihydropteroate synthase [EC:4.1.2.25 2.7.6.3 2.5.1.15]
K02790	Control	19	336.992	PTS-MalGlc-EIIB, malX; PTS system, maltose/glucose-specific IIB component [EC:2.7.1.199 2.7.1.208]
K02791	Control	19	336.992	PTS-MalGlc-EIIC, malX; PTS system, maltose/glucose-specific IIC component
K00859	Control	09	337.073	coaE; dephospho-CoA kinase [EC:2.7.1.24]
K00132	Control	19	337.619	E1.2.1.10; acetaldehyde dehydrogenase (acetylating) [EC:1.2.1.10]
K04021	Control	19	337.619	eutE; aldehyde dehydrogenase
K04072	Control	19	337.619	adhE; acetaldehyde dehydrogenase / alcohol dehydrogenase [EC:1.2.1.10 1.1.1.1]
K04073	Control	19	337.619	mhpF; acetaldehyde dehydrogenase [EC:1.2.1.10]
K01586	AD	09	338.392	lysA; diaminopimelate decarboxylase [EC:4.1.1.20]
K00858	AD	19	339.177	ppnK, NADK; NAD+ kinase [EC:2.7.1.23]
K03783	Control	19	339.178	punA, PNP; purine-nucleoside phosphorylase [EC:2.4.2.1]
K03784	Control	19	339.178	deoD; purine-nucleoside phosphorylase [EC:2.4.2.1]
K01465	AD	19	339.276	URA4, pyrC; dihydroorotase [EC:3.5.2.3]
K00006	AD	09	339.655	GPD1; glycerol-3-phosphate dehydrogenase (NAD+) [EC:1.1.1.8]
K00057	AD	09	339.655	gpsA; glycerol-3-phosphate dehydrogenase (NAD(P)+) [EC:1.1.1.94]
K00096	AD	09	339.655	araM, egsA; glycerol-1-phosphate dehydrogenase [NAD(P)+] [EC:1.1.1.261]
K01496	AD	09	340.238	hisI; phosphoribosyl-AMP cyclohydrolase [EC:3.5.4.19]
K01523	AD	09	340.238	hisE; phosphoribosyl-ATP pyrophosphohydrolase [EC:3.6.1.31]
K11755	AD	09	340.238	hisIE; phosphoribosyl-ATP pyrophosphohydrolase / phosphoribosyl-AMP cyclohydrolase [EC:3.6.1.31 3.5.4.19]
K00821	AD	09	340.318	argD; acetylornithine/N-succinyldiaminopimelate aminotransferase [EC:2.6.1.11 2.6.1.17]
K01756	AD	19	340.444	purB, ADSL; adenylosuccinate lyase [EC:4.3.2.2]
K01515	Control	09	340.477	nudF; ADP-ribose pyrophosphatase [EC:3.6.1.13]
K01517	Control	09	340.477	ADPRM; manganese-dependent ADP-ribose/CDP-alcohol diphosphatase [EC:3.6.1.13 3.6.1.16 3.6.1.53]
K08312	Control	09	340.477	nudE; ADP-ribose diphosphatase [EC:3.6.1.-]
K13987	Control	09	340.477	NUDT5; ADP-sugar pyrophosphatase / 8-oxo-dGDP phosphatase / ADP-D-ribose pyrophosphorylase [EC:3.6.1.13 3.6.1.58 2.7.7.96]
K13988	Control	09	340.477	NUDT9; ADP-ribose pyrophosphatase [EC:3.6.1.13]
K02564	Control	09	340.879	nagB, GNPDA; glucosamine-6-phosphate deaminase [EC:3.5.99.6]
K01239	Control	19	341.769	iunH; purine nucleosidase [EC:3.2.2.1]
K10213	Control	19	341.769	rihB; ribosylpyrimidine nucleosidase [EC:3.2.2.8]
K00798	AD	19	342.097	MMAB, pduO; cob(I)alamin adenosyltransferase [EC:2.5.1.17]
K11176	AD	19	342.634	purO; IMP cyclohydrolase [EC:3.5.4.10]
K00287	Control	19	343.188	DHFR, folA; dihydrofolate reductase [EC:1.5.1.3]
K01752	AD	09	343.559	E4.3.1.17, sdaA, sdaB, tdcG; L-serine dehydratase [EC:4.3.1.17]
K17989	AD	09	343.559	SDS, SDH, CHA1; L-serine/L-threonine ammonia-lyase [EC:4.3.1.17 4.3.1.19]
K00765	Control	09	343.71	hisG; ATP phosphoribosyltransferase [EC:2.4.2.17]
K02502	Control	09	343.71	hisZ; ATP phosphoribosyltransferase regulatory subunit
K00954	Control	19	343.768	E2.7.7.3A, coaD, kdtB; pantetheine-phosphate adenylyltransferase [EC:2.7.7.3]
K02201	Control	19	343.768	E2.7.7.3B; pantetheine-phosphate adenylyltransferase [EC:2.7.7.3]
K12526	AD	19	343.944	lysAC; bifunctional diaminopimelate decarboxylase / aspartate kinase [EC:4.1.1.20 2.7.2.4]
K01945	AD	19	344.2	purD; phosphoribosylamine---glycine ligase [EC:6.3.4.13]
K00762	AD	19	344.34	pyrE; orotate phosphoribosyltransferase [EC:2.4.2.10]
K01496	AD	19	344.388	hisI; phosphoribosyl-AMP cyclohydrolase [EC:3.5.4.19]
K01523	AD	19	344.388	hisE; phosphoribosyl-ATP pyrophosphohydrolase [EC:3.6.1.31]
K11755	AD	19	344.388	hisIE; phosphoribosyl-ATP pyrophosphohydrolase / phosphoribosyl-AMP cyclohydrolase [EC:3.6.1.31 3.5.4.19]
K01586	AD	19	345.502	lysA; diaminopimelate decarboxylase [EC:4.1.1.20]
K03472	AD	09	345.757	epd; D-erythrose 4-phosphate dehydrogenase [EC:1.2.1.72]
K01940	AD	19	346.285	argG, ASS1; argininosuccinate synthase [EC:6.3.4.5]
K01810	Control	09	346.51	GPI, pgi; glucose-6-phosphate isomerase [EC:5.3.1.9]
K00601	Control	09	347.158	E2.1.2.2; phosphoribosylglycinamide formyltransferase [EC:2.1.2.2]
K08289	Control	09	347.158	purT; phosphoribosylglycinamide formyltransferase 2 [EC:2.1.2.2]
K11175	Control	09	347.158	purN; phosphoribosylglycinamide formyltransferase 1 [EC:2.1.2.2]
K00132	Control	09	347.336	E1.2.1.10; acetaldehyde dehydrogenase (acetylating) [EC:1.2.1.10]
K04021	Control	09	347.336	eutE; aldehyde dehydrogenase
K04072	Control	09	347.336	adhE; acetaldehyde dehydrogenase / alcohol dehydrogenase [EC:1.2.1.10 1.1.1.1]
K04073	Control	09	347.336	mhpF; acetaldehyde dehydrogenase [EC:1.2.1.10]
K00845	AD	09	347.365	glk; glucokinase [EC:2.7.1.2]
K12407	AD	09	347.365	GCK; glucokinase [EC:2.7.1.2]
K01664	AD	09	347.589	pabA; para-aminobenzoate synthetase component II [EC:2.6.1.85]
K01665	AD	09	347.589	pabB; para-aminobenzoate synthetase component I [EC:2.6.1.85]
K13950	AD	09	347.589	pabAB; para-aminobenzoate synthetase [EC:2.6.1.85]
K01496	Control	19	348.34	hisI; phosphoribosyl-AMP cyclohydrolase [EC:3.5.4.19]
K01523	Control	19	348.34	hisE; phosphoribosyl-ATP pyrophosphohydrolase [EC:3.6.1.31]
K11755	Control	19	348.34	hisIE; phosphoribosyl-ATP pyrophosphohydrolase / phosphoribosyl-AMP cyclohydrolase [EC:3.6.1.31 3.5.4.19]
K00006	Control	19	348.398	GPD1; glycerol-3-phosphate dehydrogenase (NAD+) [EC:1.1.1.8]
K00057	Control	19	348.398	gpsA; glycerol-3-phosphate dehydrogenase (NAD(P)+) [EC:1.1.1.94]
K00096	Control	19	348.398	araM, egsA; glycerol-1-phosphate dehydrogenase [NAD(P)+] [EC:1.1.1.261]
K01937	Control	09	348.95	pyrG, CTPS; CTP synthase [EC:6.3.4.2]
K01664	AD	19	349.765	pabA; para-aminobenzoate synthetase component II [EC:2.6.1.85]
K01665	AD	19	349.765	pabB; para-aminobenzoate synthetase component I [EC:2.6.1.85]
K13950	AD	19	349.765	pabAB; para-aminobenzoate synthetase [EC:2.6.1.85]
K00150	AD	09	350.148	gap2; glyceraldehyde-3-phosphate dehydrogenase (NAD(P)) [EC:1.2.1.59]
K00006	AD	19	350.762	GPD1; glycerol-3-phosphate dehydrogenase (NAD+) [EC:1.1.1.8]
K00057	AD	19	350.762	gpsA; glycerol-3-phosphate dehydrogenase (NAD(P)+) [EC:1.1.1.94]
K00096	AD	19	350.762	araM, egsA; glycerol-1-phosphate dehydrogenase [NAD(P)+] [EC:1.1.1.261]
K03527	Control	19	351.078	ispH, lytB; 4-hydroxy-3-methylbut-2-en-1-yl diphosphate reductase [EC:1.17.7.4]
K00053	Control	09	352.014	ilvC; ketol-acid reductoisomerase [EC:1.1.1.86]
K05821	Control	09	352.208	ARO9; aromatic amino acid aminotransferase II [EC:2.6.1.58 2.6.1.28]
K00286	AD	19	352.215	proC; pyrroline-5-carboxylate reductase [EC:1.5.1.2]
K12526	Control	19	352.403	lysAC; bifunctional diaminopimelate decarboxylase / aspartate kinase [EC:4.1.1.20 2.7.2.4]
K00134	AD	09	352.73	GAPDH, gapA; glyceraldehyde 3-phosphate dehydrogenase [EC:1.2.1.12]
K10705	AD	09	352.73	GAPDHS; glyceraldehyde-3-phosphate dehydrogenase, spermatogenic [EC:1.2.1.12]
K00925	AD	09	352.746	ackA; acetate kinase [EC:2.7.2.1]
K00932	AD	09	352.746	tdcD; propionate kinase [EC:2.7.2.15]
K02564	Control	19	353.11	nagB, GNPDA; glucosamine-6-phosphate deaminase [EC:3.5.99.6]
K00927	AD	19	355.154	PGK, pgk; phosphoglycerate kinase [EC:2.7.2.3]
K13938	AD	09	355.316	folM; dihydromonapterin reductase / dihydrofolate reductase [EC:1.5.1.50 1.5.1.3]
K01126	Control	19	355.756	E3.1.4.46, glpQ, ugpQ; glycerophosphoryl diester phosphodiesterase [EC:3.1.4.46]
K00882	AD	09	356.103	fruK; 1-phosphofructokinase [EC:2.7.1.56]
K01776	Control	19	356.127	murI; glutamate racemase [EC:5.1.1.3]
K01664	Control	19	356.41	pabA; para-aminobenzoate synthetase component II [EC:2.6.1.85]
K01665	Control	19	356.41	pabB; para-aminobenzoate synthetase component I [EC:2.6.1.85]
K13950	Control	19	356.41	pabAB; para-aminobenzoate synthetase [EC:2.6.1.85]
K00859	Control	19	357.487	coaE; dephospho-CoA kinase [EC:2.7.1.24]
K01586	Control	19	357.579	lysA; diaminopimelate decarboxylase [EC:4.1.1.20]
K03472	Control	19	357.603	epd; D-erythrose 4-phosphate dehydrogenase [EC:1.2.1.72]
K00286	Control	19	357.96	proC; pyrroline-5-carboxylate reductase [EC:1.5.1.2]
K03527	AD	09	358.861	ispH, lytB; 4-hydroxy-3-methylbut-2-en-1-yl diphosphate reductase [EC:1.17.7.4]
K00762	Control	09	358.876	pyrE; orotate phosphoribosyltransferase [EC:2.4.2.10]
K00601	AD	19	359.735	E2.1.2.2; phosphoribosylglycinamide formyltransferase [EC:2.1.2.2]
K08289	AD	19	359.735	purT; phosphoribosylglycinamide formyltransferase 2 [EC:2.1.2.2]
K11175	AD	19	359.735	purN; phosphoribosylglycinamide formyltransferase 1 [EC:2.1.2.2]
K01776	Control	09	360.117	murI; glutamate racemase [EC:5.1.1.3]
K00954	Control	09	360.458	E2.7.7.3A, coaD, kdtB; pantetheine-phosphate adenylyltransferase [EC:2.7.7.3]
K02201	Control	09	360.458	E2.7.7.3B; pantetheine-phosphate adenylyltransferase [EC:2.7.7.3]
K01126	Control	09	360.85	E3.1.4.46, glpQ, ugpQ; glycerophosphoryl diester phosphodiesterase [EC:3.1.4.46]
K01496	Control	09	361.324	hisI; phosphoribosyl-AMP cyclohydrolase [EC:3.5.4.19]
K01523	Control	09	361.324	hisE; phosphoribosyl-ATP pyrophosphohydrolase [EC:3.6.1.31]
K11755	Control	09	361.324	hisIE; phosphoribosyl-ATP pyrophosphohydrolase / phosphoribosyl-AMP cyclohydrolase [EC:3.6.1.31 3.5.4.19]
K01945	Control	09	361.36	purD; phosphoribosylamine---glycine ligase [EC:6.3.4.13]
K01776	AD	19	361.399	murI; glutamate racemase [EC:5.1.1.3]
K11176	Control	09	361.45	purO; IMP cyclohydrolase [EC:3.5.4.10]
K00954	AD	19	361.546	E2.7.7.3A, coaD, kdtB; pantetheine-phosphate adenylyltransferase [EC:2.7.7.3]
K02201	AD	19	361.546	E2.7.7.3B; pantetheine-phosphate adenylyltransferase [EC:2.7.7.3]
K01713	AD	09	361.639	pheC; cyclohexadienyl dehydratase [EC:4.2.1.51 4.2.1.91]
K04518	AD	09	361.639	pheA2; prephenate dehydratase [EC:4.2.1.51]
K05359	AD	09	361.639	ADT, PDT; arogenate/prephenate dehydratase [EC:4.2.1.91 4.2.1.51]
K14170	AD	09	361.639	pheA; chorismate mutase / prephenate dehydratase [EC:5.4.99.5 4.2.1.51]
K13938	Control	19	361.837	folM; dihydromonapterin reductase / dihydrofolate reductase [EC:1.5.1.50 1.5.1.3]
K09903	Control	09	361.871	pyrH; uridylate kinase [EC:2.7.4.22]
K00763	Control	09	361.913	pncB, NAPRT1; nicotinate phosphoribosyltransferase [EC:6.3.4.21]
K00927	Control	09	361.956	PGK, pgk; phosphoglycerate kinase [EC:2.7.2.3]
K00872	AD	09	362.404	thrB1; homoserine kinase [EC:2.7.1.39]
K02204	AD	09	362.404	thrB2; homoserine kinase type II [EC:2.7.1.39]
K00798	Control	09	362.488	MMAB, pduO; cob(I)alamin adenosyltransferase [EC:2.5.1.17]
K04720	AD	19	362.914	cobD; threonine-phosphate decarboxylase [EC:4.1.1.81]
K00261	Control	19	363.791	GLUD1_2, gdhA; glutamate dehydrogenase (NAD(P)+) [EC:1.4.1.3]
K12409	Control	19	364.178	GNE; bifunctional UDP-N-acetylglucosamine 2-epimerase / N-acetylmannosamine kinase [EC:3.2.1.183 2.7.1.60]
K00859	AD	19	364.209	coaE; dephospho-CoA kinase [EC:2.7.1.24]
K02826	Control	09	364.351	qoxA; cytochrome aa3-600 menaquinol oxidase subunit II [EC:7.1.1.5]
K00925	Control	19	364.361	ackA; acetate kinase [EC:2.7.2.1]
K00932	Control	19	364.361	tdcD; propionate kinase [EC:2.7.2.15]
K01443	AD	09	364.602	nagA, AMDHD2; N-acetylglucosamine-6-phosphate deacetylase [EC:3.5.1.25]
K01239	AD	19	364.647	iunH; purine nucleosidase [EC:3.2.2.1]
K10213	AD	19	364.647	rihB; ribosylpyrimidine nucleosidase [EC:3.2.2.8]
K00133	AD	09	364.728	asd; aspartate-semialdehyde dehydrogenase [EC:1.2.1.11]
K01713	AD	19	364.818	pheC; cyclohexadienyl dehydratase [EC:4.2.1.51 4.2.1.91]
K04518	AD	19	364.818	pheA2; prephenate dehydratase [EC:4.2.1.51]
K05359	AD	19	364.818	ADT, PDT; arogenate/prephenate dehydratase [EC:4.2.1.91 4.2.1.51]
K14170	AD	19	364.818	pheA; chorismate mutase / prephenate dehydratase [EC:5.4.99.5 4.2.1.51]
K01713	Control	19	365.287	pheC; cyclohexadienyl dehydratase [EC:4.2.1.51 4.2.1.91]
K04518	Control	19	365.287	pheA2; prephenate dehydratase [EC:4.2.1.51]
K05359	Control	19	365.287	ADT, PDT; arogenate/prephenate dehydratase [EC:4.2.1.91 4.2.1.51]
K14170	Control	19	365.287	pheA; chorismate mutase / prephenate dehydratase [EC:5.4.99.5 4.2.1.51]
K00925	AD	19	366.007	ackA; acetate kinase [EC:2.7.2.1]
K00932	AD	19	366.007	tdcD; propionate kinase [EC:2.7.2.15]
K01662	Control	09	366.742	dxs; 1-deoxy-D-xylulose-5-phosphate synthase [EC:2.2.1.7]
K00150	Control	19	367.128	gap2; glyceraldehyde-3-phosphate dehydrogenase (NAD(P)) [EC:1.2.1.59]
K00849	Control	09	367.173	galK; galactokinase [EC:2.7.1.6]
K00818	Control	19	367.577	E2.6.1.11, argD; acetylornithine aminotransferase [EC:2.6.1.11]
K05830	Control	19	367.577	lysJ, argD; LysW-gamma-L-lysine/LysW-L-ornithine aminotransferase [EC:2.6.1.-]
K01507	Control	19	367.754	ppa; inorganic pyrophosphatase [EC:3.6.1.1]
K01714	AD	09	367.811	dapA; 4-hydroxy-tetrahydrodipicolinate synthase [EC:4.3.3.7]
K00169	AD	09	368.014	porA; pyruvate ferredoxin oxidoreductase alpha subunit [EC:1.2.7.1]
K00170	AD	09	368.014	porB; pyruvate ferredoxin oxidoreductase beta subunit [EC:1.2.7.1]
K00171	AD	09	368.014	porD; pyruvate ferredoxin oxidoreductase delta subunit [EC:1.2.7.1]
K00172	AD	09	368.014	porG; pyruvate ferredoxin oxidoreductase gamma subunit [EC:1.2.7.1]
K03737	AD	09	368.014	por, nifJ; pyruvate-ferredoxin/flavodoxin oxidoreductase [EC:1.2.7.1 1.2.7.-]
K01662	AD	09	368.499	dxs; 1-deoxy-D-xylulose-5-phosphate synthase [EC:2.2.1.7]
K03779	AD	09	368.68	ttdA; L(+)-tartrate dehydratase alpha subunit [EC:4.2.1.32]
K03780	AD	09	368.68	ttdB; L(+)-tartrate dehydratase beta subunit [EC:4.2.1.32]
K01736	AD	09	368.756	aroC; chorismate synthase [EC:4.2.3.5]
K00763	Control	19	369.442	pncB, NAPRT1; nicotinate phosphoribosyltransferase [EC:6.3.4.21]
K01126	AD	09	369.698	E3.1.4.46, glpQ, ugpQ; glycerophosphoryl diester phosphodiesterase [EC:3.1.4.46]
K02564	AD	09	369.699	nagB, GNPDA; glucosamine-6-phosphate deaminase [EC:3.5.99.6]
K00134	Control	19	369.709	GAPDH, gapA; glyceraldehyde 3-phosphate dehydrogenase [EC:1.2.1.12]
K10705	Control	19	369.709	GAPDHS; glyceraldehyde-3-phosphate dehydrogenase, spermatogenic [EC:1.2.1.12]
K00133	AD	19	371	asd; aspartate-semialdehyde dehydrogenase [EC:1.2.1.11]
K09903	Control	19	371.43	pyrH; uridylate kinase [EC:2.7.4.22]
K01735	Control	09	371.435	aroB; 3-dehydroquinate synthase [EC:4.2.3.4]
K00818	AD	19	371.511	E2.6.1.11, argD; acetylornithine aminotransferase [EC:2.6.1.11]
K05830	AD	19	371.511	lysJ, argD; LysW-gamma-L-lysine/LysW-L-ornithine aminotransferase [EC:2.6.1.-]
K03527	Control	09	372.016	ispH, lytB; 4-hydroxy-3-methylbut-2-en-1-yl diphosphate reductase [EC:1.17.7.4]
K00262	Control	19	372.05	E1.4.1.4, gdhA; glutamate dehydrogenase (NADP+) [EC:1.4.1.4]
K01736	AD	19	372.247	aroC; chorismate synthase [EC:4.2.3.5]
K00991	Control	19	372.918	ispD; 2-C-methyl-D-erythritol 4-phosphate cytidylyltransferase [EC:2.7.7.60]
K00286	Control	09	373.171	proC; pyrroline-5-carboxylate reductase [EC:1.5.1.2]
K01465	Control	09	373.556	URA4, pyrC; dihydroorotase [EC:3.5.2.3]
K00133	Control	19	374.248	asd; aspartate-semialdehyde dehydrogenase [EC:1.2.1.11]
K01193	AD	19	374.771	INV, sacA; beta-fructofuranosidase [EC:3.2.1.26]
K00287	AD	19	374.81	DHFR, folA; dihydrofolate reductase [EC:1.5.1.3]
K05597	Control	09	375.222	aspQ, ansB, ansA; glutamin-(asparagin-)ase [EC:3.5.1.38]
K01647	AD	19	375.312	CS, gltA; citrate synthase [EC:2.3.3.1]
K00297	AD	19	375.535	metF, MTHFR; methylenetetrahydrofolate reductase (NADPH) [EC:1.5.1.20]
K09903	AD	19	375.687	pyrH; uridylate kinase [EC:2.7.4.22]
K12526	Control	09	375.715	lysAC; bifunctional diaminopimelate decarboxylase / aspartate kinase [EC:4.1.1.20 2.7.2.4]
K00601	Control	19	375.774	E2.1.2.2; phosphoribosylglycinamide formyltransferase [EC:2.1.2.2]
K08289	Control	19	375.774	purT; phosphoribosylglycinamide formyltransferase 2 [EC:2.1.2.2]
K11175	Control	19	375.774	purN; phosphoribosylglycinamide formyltransferase 1 [EC:2.1.2.2]
K00625	AD	09	375.791	E2.3.1.8, pta; phosphate acetyltransferase [EC:2.3.1.8]
K04020	AD	09	375.791	eutD; phosphotransacetylase
K13788	AD	09	375.791	pta; phosphate acetyltransferase [EC:2.3.1.8]
K13923	AD	09	375.791	pduL; phosphate propanoyltransferase [EC:2.3.1.222]
K15024	AD	09	375.791	K15024; putative phosphotransacetylase [EC:2.3.1.8]
K00925	Control	09	376.126	ackA; acetate kinase [EC:2.7.2.1]
K00932	Control	09	376.126	tdcD; propionate kinase [EC:2.7.2.15]
K01792	Control	09	376.622	E5.1.3.15; glucose-6-phosphate 1-epimerase [EC:5.1.3.15]
K06859	Control	09	376.622	pgi1; glucose-6-phosphate isomerase, archaeal [EC:5.3.1.9]
K13810	Control	09	376.622	tal-pgi; transaldolase / glucose-6-phosphate isomerase [EC:2.2.1.2 5.3.1.9]
K15916	Control	09	376.622	pgi-pmi; glucose/mannose-6-phosphate isomerase [EC:5.3.1.9 5.3.1.8]
K01733	AD	19	376.905	thrC; threonine synthase [EC:4.2.3.1]
K00800	AD	09	377.323	aroA; 3-phosphoshikimate 1-carboxyvinyltransferase [EC:2.5.1.19]
K01736	Control	19	377.397	aroC; chorismate synthase [EC:4.2.3.5]
K01507	AD	19	377.551	ppa; inorganic pyrophosphatase [EC:3.6.1.1]
K01950	AD	19	377.759	E6.3.5.1, NADSYN1, QNS1, nadE; NAD+ synthase (glutamine-hydrolysing) [EC:6.3.5.1]
K00297	Control	19	379.339	metF, MTHFR; methylenetetrahydrofolate reductase (NADPH) [EC:1.5.1.20]
K01126	AD	19	379.7	E3.1.4.46, glpQ, ugpQ; glycerophosphoryl diester phosphodiesterase [EC:3.1.4.46]
K01586	Control	09	380.254	lysA; diaminopimelate decarboxylase [EC:4.1.1.20]
K13540	AD	19	380.288	cobIJ; precorrin-2 C20-methyltransferase / precorrin-3B C17-methyltransferase [EC:2.1.1.130 2.1.1.131]
K01907	AD	19	381.004	AACS, acsA; acetoacetyl-CoA synthetase [EC:6.2.1.16]
K00800	AD	19	382.35	aroA; 3-phosphoshikimate 1-carboxyvinyltransferase [EC:2.5.1.19]
K00882	Control	19	383.08	fruK; 1-phosphofructokinase [EC:2.7.1.56]
K01649	AD	09	383.601	leuA, IMS; 2-isopropylmalate synthase [EC:2.3.3.13]
K00220	AD	19	383.902	tyrC; cyclohexadieny/prephenate dehydrogenase [EC:1.3.1.43 1.3.1.12]
K01507	AD	09	384.286	ppa; inorganic pyrophosphatase [EC:3.6.1.1]
K13938	AD	19	384.794	folM; dihydromonapterin reductase / dihydrofolate reductase [EC:1.5.1.50 1.5.1.3]
K00800	Control	19	384.834	aroA; 3-phosphoshikimate 1-carboxyvinyltransferase [EC:2.5.1.19]
K01940	Control	19	384.863	argG, ASS1; argininosuccinate synthase [EC:6.3.4.5]
K00560	AD	09	385.737	thyA, TYMS; thymidylate synthase [EC:2.1.1.45]
K00220	AD	09	386.522	tyrC; cyclohexadieny/prephenate dehydrogenase [EC:1.3.1.43 1.3.1.12]
K00882	Control	09	386.57	fruK; 1-phosphofructokinase [EC:2.7.1.56]
K00919	AD	09	386.718	ispE; 4-diphosphocytidyl-2-C-methyl-D-erythritol kinase [EC:2.7.1.148]
K01048	AD	19	387.018	pldB; lysophospholipase [EC:3.1.1.5]
K00560	Control	09	387.693	thyA, TYMS; thymidylate synthase [EC:2.1.1.45]
K00616	Control	09	387.806	E2.2.1.2, talA, talB; transaldolase [EC:2.2.1.2]
K00261	AD	09	388.344	GLUD1_2, gdhA; glutamate dehydrogenase (NAD(P)+) [EC:1.4.1.3]
K01081	Control	09	388.78	E3.1.3.5; 5'-nucleotidase [EC:3.1.3.5]
K00220	Control	19	389.813	tyrC; cyclohexadieny/prephenate dehydrogenase [EC:1.3.1.43 1.3.1.12]
K00777	Control	09	390.149
K00931	AD	09	391.263	proB; glutamate 5-kinase [EC:2.7.2.11]
K01443	Control	09	391.523	nagA, AMDHD2; N-acetylglucosamine-6-phosphate deacetylase [EC:3.5.1.25]
K00949	Control	19	391.768	thiN, TPK1, THI80; thiamine pyrophosphokinase [EC:2.7.6.2]
K00798	Control	19	391.968	MMAB, pduO; cob(I)alamin adenosyltransferase [EC:2.5.1.17]
K01515	AD	09	392.971	nudF; ADP-ribose pyrophosphatase [EC:3.6.1.13]
K01517	AD	09	392.971	ADPRM; manganese-dependent ADP-ribose/CDP-alcohol diphosphatase [EC:3.6.1.13 3.6.1.16 3.6.1.53]
K08312	AD	09	392.971	nudE; ADP-ribose diphosphatase [EC:3.6.1.-]
K13987	AD	09	392.971	NUDT5; ADP-sugar pyrophosphatase / 8-oxo-dGDP phosphatase / ADP-D-ribose pyrophosphorylase [EC:3.6.1.13 3.6.1.58 2.7.7.96]
K13988	AD	09	392.971	NUDT9; ADP-ribose pyrophosphatase [EC:3.6.1.13]
K00262	AD	09	393.517	E1.4.1.4, gdhA; glutamate dehydrogenase (NADP+) [EC:1.4.1.4]
K00831	AD	19	393.713	serC, PSAT1; phosphoserine aminotransferase [EC:2.6.1.52]
K02773	AD	09	393.783	PTS-Gat-EIIA, gatA, sgcA; PTS system, galactitol-specific IIA component [EC:2.7.1.200]
K02774	AD	09	393.783	PTS-Gat-EIIB, gatB, sgcB; PTS system, galactitol-specific IIB component [EC:2.7.1.200]
K02775	AD	09	393.783	PTS-Gat-EIIC, gatC, sgcC; PTS system, galactitol-specific IIC component
K00845	Control	09	394.574	glk; glucokinase [EC:2.7.1.2]
K12407	Control	09	394.574	GCK; glucokinase [EC:2.7.1.2]
K01950	Control	19	394.643	E6.3.5.1, NADSYN1, QNS1, nadE; NAD+ synthase (glutamine-hydrolysing) [EC:6.3.5.1]
K00006	Control	09	394.77	GPD1; glycerol-3-phosphate dehydrogenase (NAD+) [EC:1.1.1.8]
K00057	Control	09	394.77	gpsA; glycerol-3-phosphate dehydrogenase (NAD(P)+) [EC:1.1.1.94]
K00096	Control	09	394.77	araM, egsA; glycerol-1-phosphate dehydrogenase [NAD(P)+] [EC:1.1.1.261]
K00560	Control	19	395.111	thyA, TYMS; thymidylate synthase [EC:2.1.1.45]
K00133	Control	09	395.257	asd; aspartate-semialdehyde dehydrogenase [EC:1.2.1.11]
K00147	AD	19	395.259	proA; glutamate-5-semialdehyde dehydrogenase [EC:1.2.1.41]
K00147	AD	09	395.64	proA; glutamate-5-semialdehyde dehydrogenase [EC:1.2.1.41]
K00949	AD	19	396.075	thiN, TPK1, THI80; thiamine pyrophosphokinase [EC:2.7.6.2]
K00818	Control	09	396.184	E2.6.1.11, argD; acetylornithine aminotransferase [EC:2.6.1.11]
K05830	Control	09	396.184	lysJ, argD; LysW-gamma-L-lysine/LysW-L-ornithine aminotransferase [EC:2.6.1.-]
K01938	AD	09	396.191	fhs; formate--tetrahydrofolate ligase [EC:6.3.4.3]
K13402	AD	09	396.191	MTHFD1L; monofunctional C1-tetrahydrofolate synthase, mitochondrial [EC:6.3.4.3]
K03779	Control	09	396.624	ttdA; L(+)-tartrate dehydratase alpha subunit [EC:4.2.1.32]
K03780	Control	09	396.624	ttdB; L(+)-tartrate dehydratase beta subunit [EC:4.2.1.32]
K01222	AD	09	398.043	E3.2.1.86A, celF; 6-phospho-beta-glucosidase [EC:3.2.1.86]
K01223	AD	09	398.043	E3.2.1.86B, bglA; 6-phospho-beta-glucosidase [EC:3.2.1.86]
K00930	AD	19	398.465	argB; acetylglutamate kinase [EC:2.7.2.8]
K05828	AD	19	398.465	lysZ, argB; LysW-gamma-L-alpha-aminoadipate/LysW-L-glutamate kinase [EC:2.7.2.-]
K01443	AD	19	398.579	nagA, AMDHD2; N-acetylglucosamine-6-phosphate deacetylase [EC:3.5.1.25]
K00145	AD	19	398.769	argC; N-acetyl-gamma-glutamyl-phosphate reductase [EC:1.2.1.38]
K05829	AD	19	398.769	lysY, argC; LysW-gamma-L-alpha-aminoadipyl-6-phosphate/LysW-L-glutamyl-5-phosphate reductase [EC:1.2.1.-]
K00763	AD	19	398.822	pncB, NAPRT1; nicotinate phosphoribosyltransferase [EC:6.3.4.21]
K01515	AD	19	399.413	nudF; ADP-ribose pyrophosphatase [EC:3.6.1.13]
K01517	AD	19	399.413	ADPRM; manganese-dependent ADP-ribose/CDP-alcohol diphosphatase [EC:3.6.1.13 3.6.1.16 3.6.1.53]
K08312	AD	19	399.413	nudE; ADP-ribose diphosphatase [EC:3.6.1.-]
K13987	AD	19	399.413	NUDT5; ADP-sugar pyrophosphatase / 8-oxo-dGDP phosphatase / ADP-D-ribose pyrophosphorylase [EC:3.6.1.13 3.6.1.58 2.7.7.96]
K13988	AD	19	399.413	NUDT9; ADP-ribose pyrophosphatase [EC:3.6.1.13]
K01647	Control	19	400.013	CS, gltA; citrate synthase [EC:2.3.3.1]
K13937	AD	09	400.047	H6PD; hexose-6-phosphate dehydrogenase [EC:1.1.1.47 3.1.1.31]
K12409	AD	09	400.285	GNE; bifunctional UDP-N-acetylglucosamine 2-epimerase / N-acetylmannosamine kinase [EC:3.2.1.183 2.7.1.60]
K00865	Control	09	400.636	glxK, garK; glycerate 2-kinase [EC:2.7.1.165]
K15788	Control	09	400.636
K15918	Control	09	400.636	GLYK; D-glycerate 3-kinase [EC:2.7.1.31]
K00297	AD	09	400.727	metF, MTHFR; methylenetetrahydrofolate reductase (NADPH) [EC:1.5.1.20]
K00991	AD	09	400.894	ispD; 2-C-methyl-D-erythritol 4-phosphate cytidylyltransferase [EC:2.7.7.60]
K00147	Control	19	401.013	proA; glutamate-5-semialdehyde dehydrogenase [EC:1.2.1.41]
K01734	Control	19	401.015	mgsA; methylglyoxal synthase [EC:4.2.3.3]
K13939	AD	09	401.347	FOL1; dihydroneopterin aldolase / 2-amino-4-hydroxy-6-hydroxymethyldihydropteridine diphosphokinase / dihydropteroate synthase [EC:4.1.2.25 2.7.6.3 2.5.1.15]
K00777	AD	19	401.461
K01733	Control	19	401.474	thrC; threonine synthase [EC:4.2.3.1]
K00052	AD	19	401.532	leuB, IMDH; 3-isopropylmalate dehydrogenase [EC:1.1.1.85]
K13937	Control	09	401.975	H6PD; hexose-6-phosphate dehydrogenase [EC:1.1.1.47 3.1.1.31]
K03815	AD	09	403.337	xapA; xanthosine phosphorylase [EC:2.4.2.-]
K01515	Control	19	404.227	nudF; ADP-ribose pyrophosphatase [EC:3.6.1.13]
K01517	Control	19	404.227	ADPRM; manganese-dependent ADP-ribose/CDP-alcohol diphosphatase [EC:3.6.1.13 3.6.1.16 3.6.1.53]
K08312	Control	19	404.227	nudE; ADP-ribose diphosphatase [EC:3.6.1.-]
K13987	Control	19	404.227	NUDT5; ADP-sugar pyrophosphatase / 8-oxo-dGDP phosphatase / ADP-D-ribose pyrophosphorylase [EC:3.6.1.13 3.6.1.58 2.7.7.96]
K13988	Control	19	404.227	NUDT9; ADP-ribose pyrophosphatase [EC:3.6.1.13]
K02781	Control	09	405.369	PTS-Gut-EIIA, srlB; PTS system, glucitol/sorbitol-specific IIA component [EC:2.7.1.198]
K02782	Control	09	405.369	PTS-Gut-EIIB, srlE; PTS system, glucitol/sorbitol-specific IIB component [EC:2.7.1.198]
K02783	Control	09	405.369	PTS-Gut-EIIC, srlA; PTS system, glucitol/sorbitol-specific IIC component
K00625	Control	09	405.369	E2.3.1.8, pta; phosphate acetyltransferase [EC:2.3.1.8]
K04020	Control	09	405.369	eutD; phosphotransacetylase
K13788	Control	09	405.369	pta; phosphate acetyltransferase [EC:2.3.1.8]
K13923	Control	09	405.369	pduL; phosphate propanoyltransferase [EC:2.3.1.222]
K15024	Control	09	405.369	K15024; putative phosphotransacetylase [EC:2.3.1.8]
K00919	AD	19	406.238	ispE; 4-diphosphocytidyl-2-C-methyl-D-erythritol kinase [EC:2.7.1.148]
K02759	AD	09	406.436	PTS-Cel-EIIA, celC, chbA; PTS system, cellobiose-specific IIA component [EC:2.7.1.196 2.7.1.205]
K02760	AD	09	406.436	PTS-Cel-EIIB, celA, chbB; PTS system, cellobiose-specific IIB component [EC:2.7.1.196 2.7.1.205]
K02761	AD	09	406.436	PTS-Cel-EIIC, celB, chbC; PTS system, cellobiose-specific IIC component
K01221	AD	09	406.803
K01443	Control	19	407.073	nagA, AMDHD2; N-acetylglucosamine-6-phosphate deacetylase [EC:3.5.1.25]
K00865	AD	09	407.38	glxK, garK; glycerate 2-kinase [EC:2.7.1.165]
K15788	AD	09	407.38
K15918	AD	09	407.38	GLYK; D-glycerate 3-kinase [EC:2.7.1.31]
K09065	Control	19	408.134	argF; N-acetylornithine carbamoyltransferase [EC:2.1.3.9]
K00560	AD	19	410.898	thyA, TYMS; thymidylate synthase [EC:2.1.1.45]
K02773	Control	09	410.995	PTS-Gat-EIIA, gatA, sgcA; PTS system, galactitol-specific IIA component [EC:2.7.1.200]
K02774	Control	09	410.995	PTS-Gat-EIIB, gatB, sgcB; PTS system, galactitol-specific IIB component [EC:2.7.1.200]
K02775	Control	09	410.995	PTS-Gat-EIIC, gatC, sgcC; PTS system, galactitol-specific IIC component
K01928	AD	19	411.138	murE; UDP-N-acetylmuramoyl-L-alanyl-D-glutamate--2,6-diaminopimelate ligase [EC:6.3.2.13]
K09065	AD	19	412.342	argF; N-acetylornithine carbamoyltransferase [EC:2.1.3.9]
K13939	Control	19	412.7	FOL1; dihydroneopterin aldolase / 2-amino-4-hydroxy-6-hydroxymethyldihydropteridine diphosphokinase / dihydropteroate synthase [EC:4.1.2.25 2.7.6.3 2.5.1.15]
K01736	Control	09	413.169	aroC; chorismate synthase [EC:4.2.3.5]
K00798	AD	09	413.263	MMAB, pduO; cob(I)alamin adenosyltransferase [EC:2.5.1.17]
K01938	Control	09	413.288	fhs; formate--tetrahydrofolate ligase [EC:6.3.4.3]
K13402	Control	09	413.288	MTHFD1L; monofunctional C1-tetrahydrofolate synthase, mitochondrial [EC:6.3.4.3]
K00052	Control	19	413.524	leuB, IMDH; 3-isopropylmalate dehydrogenase [EC:1.1.1.85]
K01649	Control	09	414.793	leuA, IMS; 2-isopropylmalate synthase [EC:2.3.3.13]
K00865	Control	19	415.772	glxK, garK; glycerate 2-kinase [EC:2.7.1.165]
K15788	Control	19	415.772
K15918	Control	19	415.772	GLYK; D-glycerate 3-kinase [EC:2.7.1.31]
K00949	Control	09	415.861	thiN, TPK1, THI80; thiamine pyrophosphokinase [EC:2.7.6.2]
K00099	AD	19	415.861	dxr; 1-deoxy-D-xylulose-5-phosphate reductoisomerase [EC:1.1.1.267]
K01048	Control	19	416.748	pldB; lysophospholipase [EC:3.1.1.5]
K01950	AD	09	417.25	E6.3.5.1, NADSYN1, QNS1, nadE; NAD+ synthase (glutamine-hydrolysing) [EC:6.3.5.1]
K00930	Control	19	418.152	argB; acetylglutamate kinase [EC:2.7.2.8]
K05828	Control	19	418.152	lysZ, argB; LysW-gamma-L-alpha-aminoadipate/LysW-L-glutamate kinase [EC:2.7.2.-]
K03526	AD	19	419.009	gcpE, ispG; (E)-4-hydroxy-3-methylbut-2-enyl-diphosphate synthase [EC:1.17.7.1 1.17.7.3]
K00919	Control	19	419.05	ispE; 4-diphosphocytidyl-2-C-methyl-D-erythritol kinase [EC:2.7.1.148]
K00145	Control	19	419.206	argC; N-acetyl-gamma-glutamyl-phosphate reductase [EC:1.2.1.38]
K05829	Control	19	419.206	lysY, argC; LysW-gamma-L-alpha-aminoadipyl-6-phosphate/LysW-L-glutamyl-5-phosphate reductase [EC:1.2.1.-]
K03472	AD	19	419.454	epd; D-erythrose 4-phosphate dehydrogenase [EC:1.2.1.72]
K01713	Control	09	420.16	pheC; cyclohexadienyl dehydratase [EC:4.2.1.51 4.2.1.91]
K04518	Control	09	420.16	pheA2; prephenate dehydratase [EC:4.2.1.51]
K05359	Control	09	420.16	ADT, PDT; arogenate/prephenate dehydratase [EC:4.2.1.91 4.2.1.51]
K14170	Control	09	420.16	pheA; chorismate mutase / prephenate dehydratase [EC:5.4.99.5 4.2.1.51]
K00169	Control	19	420.336	porA; pyruvate ferredoxin oxidoreductase alpha subunit [EC:1.2.7.1]
K00170	Control	19	420.336	porB; pyruvate ferredoxin oxidoreductase beta subunit [EC:1.2.7.1]
K00171	Control	19	420.336	porD; pyruvate ferredoxin oxidoreductase delta subunit [EC:1.2.7.1]
K00172	Control	19	420.336	porG; pyruvate ferredoxin oxidoreductase gamma subunit [EC:1.2.7.1]
K03737	Control	19	420.336	por, nifJ; pyruvate-ferredoxin/flavodoxin oxidoreductase [EC:1.2.7.1 1.2.7.-]
K01839	AD	09	420.437	deoB; phosphopentomutase [EC:5.4.2.7]
K00150	AD	19	420.754	gap2; glyceraldehyde-3-phosphate dehydrogenase (NAD(P)) [EC:1.2.1.59]
K00931	AD	19	421.009	proB; glutamate 5-kinase [EC:2.7.2.11]
K00031	AD	19	421.13	IDH1, IDH2, icd; isocitrate dehydrogenase [EC:1.1.1.42]
K01854	AD	19	421.543	glf; UDP-galactopyranose mutase [EC:5.4.99.9]
K00800	Control	09	421.631	aroA; 3-phosphoshikimate 1-carboxyvinyltransferase [EC:2.5.1.19]
K01209	AD	09	421.968	abfA; alpha-L-arabinofuranosidase [EC:3.2.1.55]
K01770	AD	19	422.049	ispF; 2-C-methyl-D-erythritol 2,4-cyclodiphosphate synthase [EC:4.6.1.12]
K01048	AD	09	422.227	pldB; lysophospholipase [EC:3.1.1.5]
K00134	AD	19	422.313	GAPDH, gapA; glyceraldehyde 3-phosphate dehydrogenase [EC:1.2.1.12]
K10705	AD	19	422.313	GAPDHS; glyceraldehyde-3-phosphate dehydrogenase, spermatogenic [EC:1.2.1.12]
K01940	AD	09	423.151	argG, ASS1; argininosuccinate synthase [EC:6.3.4.5]
K00865	AD	19	423.854	glxK, garK; glycerate 2-kinase [EC:2.7.1.165]
K15788	AD	19	423.854
K15918	AD	19	423.854	GLYK; D-glycerate 3-kinase [EC:2.7.1.31]
K01928	AD	09	424.44	murE; UDP-N-acetylmuramoyl-L-alanyl-D-glutamate--2,6-diaminopimelate ligase [EC:6.3.2.13]
K00818	AD	09	424.519	E2.6.1.11, argD; acetylornithine aminotransferase [EC:2.6.1.11]
K05830	AD	09	424.519	lysJ, argD; LysW-gamma-L-lysine/LysW-L-ornithine aminotransferase [EC:2.6.1.-]
K00169	AD	19	425.175	porA; pyruvate ferredoxin oxidoreductase alpha subunit [EC:1.2.7.1]
K00170	AD	19	425.175	porB; pyruvate ferredoxin oxidoreductase beta subunit [EC:1.2.7.1]
K00171	AD	19	425.175	porD; pyruvate ferredoxin oxidoreductase delta subunit [EC:1.2.7.1]
K00172	AD	19	425.175	porG; pyruvate ferredoxin oxidoreductase gamma subunit [EC:1.2.7.1]
K03737	AD	19	425.175	por, nifJ; pyruvate-ferredoxin/flavodoxin oxidoreductase [EC:1.2.7.1 1.2.7.-]
K01734	AD	09	425.254	mgsA; methylglyoxal synthase [EC:4.2.3.3]
K02773	Control	19	425.259	PTS-Gat-EIIA, gatA, sgcA; PTS system, galactitol-specific IIA component [EC:2.7.1.200]
K02774	Control	19	425.259	PTS-Gat-EIIB, gatB, sgcB; PTS system, galactitol-specific IIB component [EC:2.7.1.200]
K02775	Control	19	425.259	PTS-Gat-EIIC, gatC, sgcC; PTS system, galactitol-specific IIC component
K00651	AD	19	425.354	metA; homoserine O-succinyltransferase/O-acetyltransferase [EC:2.3.1.46 2.3.1.31]
K01940	Control	09	426.901	argG, ASS1; argininosuccinate synthase [EC:6.3.4.5]
K01812	AD	19	427.118	uxaC; glucuronate isomerase [EC:5.3.1.12]
K00964	AD	09	427.947
K01209	Control	09	428.212	abfA; alpha-L-arabinofuranosidase [EC:3.2.1.55]
K00220	Control	09	428.619	tyrC; cyclohexadieny/prephenate dehydrogenase [EC:1.3.1.43 1.3.1.12]
K00616	Control	19	428.833	E2.2.1.2, talA, talB; transaldolase [EC:2.2.1.2]
K01817	AD	19	429.247	trpF; phosphoribosylanthranilate isomerase [EC:5.3.1.24]
K00261	Control	09	429.563	GLUD1_2, gdhA; glutamate dehydrogenase (NAD(P)+) [EC:1.4.1.3]
K01854	Control	19	429.802	glf; UDP-galactopyranose mutase [EC:5.4.99.9]
K07173	AD	09	430.357	luxS; S-ribosylhomocysteine lyase [EC:4.4.1.21]
K04486	AD	19	430.784	E3.1.3.15B; histidinol-phosphatase (PHP family) [EC:3.1.3.15]
K05602	AD	19	430.784	hisN; histidinol-phosphatase [EC:3.1.3.15]
K00919	Control	09	431.437	ispE; 4-diphosphocytidyl-2-C-methyl-D-erythritol kinase [EC:2.7.1.148]
K00991	Control	09	431.969	ispD; 2-C-methyl-D-erythritol 4-phosphate cytidylyltransferase [EC:2.7.7.60]
K00777	AD	09	432.092
K01817	Control	09	432.498	trpF; phosphoribosylanthranilate isomerase [EC:5.3.1.24]
K03787	Control	09	432.797	surE; 5'-nucleotidase [EC:3.1.3.5]
K08722	Control	09	432.797	yfbR; 5'-deoxynucleotidase [EC:3.1.3.89]
K08723	Control	09	432.797	yjjG; 5'-nucleotidase [EC:3.1.3.5]
K11751	Control	09	432.797	ushA; 5'-nucleotidase / UDP-sugar diphosphatase [EC:3.1.3.5 3.6.1.45]
K07173	AD	19	432.815	luxS; S-ribosylhomocysteine lyase [EC:4.4.1.21]
K00777	Control	19	433.237
K00831	Control	19	434.002	serC, PSAT1; phosphoserine aminotransferase [EC:2.6.1.52]
K00297	Control	09	434.383	metF, MTHFR; methylenetetrahydrofolate reductase (NADPH) [EC:1.5.1.20]
K00147	Control	09	434.794	proA; glutamate-5-semialdehyde dehydrogenase [EC:1.2.1.41]
K00688	AD	19	434.848	PYG, glgP; glycogen phosphorylase [EC:2.4.1.1]
K01507	Control	09	435.302	ppa; inorganic pyrophosphatase [EC:3.6.1.1]
K00616	AD	19	435.41	E2.2.1.2, talA, talB; transaldolase [EC:2.2.1.2]
K00964	Control	19	436.097
K04720	Control	19	436.316	cobD; threonine-phosphate decarboxylase [EC:4.1.1.81]
K01786	AD	09	436.641
K03077	AD	09	436.641	araD, ulaF, sgaE, sgbE; L-ribulose-5-phosphate 4-epimerase [EC:5.1.3.4]
K03080	AD	09	436.641
K01928	Control	19	436.988	murE; UDP-N-acetylmuramoyl-L-alanyl-D-glutamate--2,6-diaminopimelate ligase [EC:6.3.2.13]
K04486	AD	09	437.326	E3.1.3.15B; histidinol-phosphatase (PHP family) [EC:3.1.3.15]
K05602	AD	09	437.326	hisN; histidinol-phosphatase [EC:3.1.3.15]
K00262	Control	09	439.422	E1.4.1.4, gdhA; glutamate dehydrogenase (NADP+) [EC:1.4.1.4]
K01938	Control	19	440.311	fhs; formate--tetrahydrofolate ligase [EC:6.3.4.3]
K13402	Control	19	440.311	MTHFD1L; monofunctional C1-tetrahydrofolate synthase, mitochondrial [EC:6.3.4.3]
K01193	Control	09	440.63	INV, sacA; beta-fructofuranosidase [EC:3.2.1.26]
K01854	AD	09	440.691	glf; UDP-galactopyranose mutase [EC:5.4.99.9]
K00651	Control	19	440.915	metA; homoserine O-succinyltransferase/O-acetyltransferase [EC:2.3.1.46 2.3.1.31]
K07173	Control	19	440.998	luxS; S-ribosylhomocysteine lyase [EC:4.4.1.21]
K00099	Control	19	441.618	dxr; 1-deoxy-D-xylulose-5-phosphate reductoisomerase [EC:1.1.1.267]
K03815	Control	09	441.651	xapA; xanthosine phosphorylase [EC:2.4.2.-]
K00964	AD	19	441.68
K00931	Control	19	442.061	proB; glutamate 5-kinase [EC:2.7.2.11]
K03815	AD	19	442.806	xapA; xanthosine phosphorylase [EC:2.4.2.-]
K09065	Control	09	443.223	argF; N-acetylornithine carbamoyltransferase [EC:2.1.3.9]
K01647	AD	09	445.343	CS, gltA; citrate synthase [EC:2.3.3.1]
K00788	AD	19	445.383	thiE; thiamine-phosphate pyrophosphorylase [EC:2.5.1.3]
K05597	AD	09	445.494	aspQ, ansB, ansA; glutamin-(asparagin-)ase [EC:3.5.1.38]
K02781	AD	09	445.809	PTS-Gut-EIIA, srlB; PTS system, glucitol/sorbitol-specific IIA component [EC:2.7.1.198]
K02782	AD	09	445.809	PTS-Gut-EIIB, srlE; PTS system, glucitol/sorbitol-specific IIB component [EC:2.7.1.198]
K02783	AD	09	445.809	PTS-Gut-EIIC, srlA; PTS system, glucitol/sorbitol-specific IIC component
K00625	Control	19	446.73	E2.3.1.8, pta; phosphate acetyltransferase [EC:2.3.1.8]
K04020	Control	19	446.73	eutD; phosphotransacetylase
K13788	Control	19	446.73	pta; phosphate acetyltransferase [EC:2.3.1.8]
K13923	Control	19	446.73	pduL; phosphate propanoyltransferase [EC:2.3.1.222]
K15024	Control	19	446.73	K15024; putative phosphotransacetylase [EC:2.3.1.8]
K00788	Control	19	447.59	thiE; thiamine-phosphate pyrophosphorylase [EC:2.5.1.3]
K01193	AD	09	447.771	INV, sacA; beta-fructofuranosidase [EC:3.2.1.26]
K00688	Control	09	447.804	PYG, glgP; glycogen phosphorylase [EC:2.4.1.1]
K00930	AD	09	449.144	argB; acetylglutamate kinase [EC:2.7.2.8]
K05828	AD	09	449.144	lysZ, argB; LysW-gamma-L-alpha-aminoadipate/LysW-L-glutamate kinase [EC:2.7.2.-]
K00145	AD	09	449.541	argC; N-acetyl-gamma-glutamyl-phosphate reductase [EC:1.2.1.38]
K05829	AD	09	449.541	lysY, argC; LysW-gamma-L-alpha-aminoadipyl-6-phosphate/LysW-L-glutamyl-5-phosphate reductase [EC:1.2.1.-]
K00322	Control	09	450.517	sthA, udhA; NAD(P) transhydrogenase [EC:1.6.1.1]
K00323	Control	09	450.517	NNT; H+-translocating NAD(P) transhydrogenase [EC:1.6.1.2 7.1.1.1]
K00324	Control	09	450.517	pntA; H+-translocating NAD(P) transhydrogenase subunit alpha [EC:1.6.1.2 7.1.1.1]
K00325	Control	09	450.517	pntB; H+-translocating NAD(P) transhydrogenase subunit beta [EC:1.6.1.2 7.1.1.1]
K13540	Control	19	450.554	cobIJ; precorrin-2 C20-methyltransferase / precorrin-3B C17-methyltransferase [EC:2.1.1.130 2.1.1.131]
K03526	Control	19	450.603	gcpE, ispG; (E)-4-hydroxy-3-methylbut-2-enyl-diphosphate synthase [EC:1.17.7.1 1.17.7.3]
K02781	Control	19	450.944	PTS-Gut-EIIA, srlB; PTS system, glucitol/sorbitol-specific IIA component [EC:2.7.1.198]
K02782	Control	19	450.944	PTS-Gut-EIIB, srlE; PTS system, glucitol/sorbitol-specific IIB component [EC:2.7.1.198]
K02783	Control	19	450.944	PTS-Gut-EIIC, srlA; PTS system, glucitol/sorbitol-specific IIC component
K00031	Control	19	451.003	IDH1, IDH2, icd; isocitrate dehydrogenase [EC:1.1.1.42]
K01583	AD	19	451.693	E4.1.1.19; arginine decarboxylase [EC:4.1.1.19]
K01584	AD	19	451.693	adiA; arginine decarboxylase [EC:4.1.1.19]
K01585	AD	19	451.693	speA; arginine decarboxylase [EC:4.1.1.19]
K02626	AD	19	451.693	pdaD; arginine decarboxylase [EC:4.1.1.19]
K01733	AD	09	451.873	thrC; threonine synthase [EC:4.2.3.1]
K01193	Control	19	452.853	INV, sacA; beta-fructofuranosidase [EC:3.2.1.26]
K00831	AD	09	453.988	serC, PSAT1; phosphoserine aminotransferase [EC:2.6.1.52]
K00616	AD	09	454.195	E2.2.1.2, talA, talB; transaldolase [EC:2.2.1.2]
K02798	AD	09	454.809	PTS-Mtl-EIIA, mtlA, cmtB; PTS system, mannitol-specific IIA component [EC:2.7.1.197]
K02799	AD	09	454.809	PTS-Mtl-EIIB, mtlA, cmtA; PTS system, mannitol-specific IIB component [EC:2.7.1.197]
K02800	AD	09	454.809	PTS-Mtl-EIIC, mtlA, cmtA; PTS system, mannitol-specific IIC component
K01487	AD	19	455.278	E3.5.4.3, guaD; guanine deaminase [EC:3.5.4.3]
K01902	Control	09	455.877	sucD; succinyl-CoA synthetase alpha subunit [EC:6.2.1.5]
K01903	Control	09	455.877	sucC; succinyl-CoA synthetase beta subunit [EC:6.2.1.5]
K04720	AD	09	456.053	cobD; threonine-phosphate decarboxylase [EC:4.1.1.81]
K00931	Control	09	456.658	proB; glutamate 5-kinase [EC:2.7.2.11]
K01770	Control	19	456.752	ispF; 2-C-methyl-D-erythritol 2,4-cyclodiphosphate synthase [EC:4.6.1.12]
K01785	AD	19	457.667	galM, GALM; aldose 1-epimerase [EC:5.1.3.3]
K00169	Control	09	458.65	porA; pyruvate ferredoxin oxidoreductase alpha subunit [EC:1.2.7.1]
K00170	Control	09	458.65	porB; pyruvate ferredoxin oxidoreductase beta subunit [EC:1.2.7.1]
K00171	Control	09	458.65	porD; pyruvate ferredoxin oxidoreductase delta subunit [EC:1.2.7.1]
K00172	Control	09	458.65	porG; pyruvate ferredoxin oxidoreductase gamma subunit [EC:1.2.7.1]
K03737	Control	09	458.65	por, nifJ; pyruvate-ferredoxin/flavodoxin oxidoreductase [EC:1.2.7.1 1.2.7.-]
K14085	Control	09	458.984	ALDH7A1; aldehyde dehydrogenase family 7 member A1 [EC:1.2.1.31 1.2.1.8 1.2.1.3]
K02817	AD	09	459.156	PTS-Tre-EIIA, treP; PTS system, trehalose-specific IIA component [EC:2.7.1.201]
K02818	AD	09	459.156	PTS-Tre-EIIB, treB; PTS system, trehalose-specific IIB component [EC:2.7.1.201]
K02819	AD	09	459.156	PTS-Tre-EIIC, treB; PTS system, trehalose-specific IIC component
K00174	AD	09	459.412	korA, oorA, oforA; 2-oxoglutarate/2-oxoacid ferredoxin oxidoreductase subunit alpha [EC:1.2.7.3 1.2.7.11]
K00175	AD	09	459.412	korB, oorB, oforB; 2-oxoglutarate/2-oxoacid ferredoxin oxidoreductase subunit beta [EC:1.2.7.3 1.2.7.11]
K00176	AD	09	459.412	korD, oorD; 2-oxoglutarate ferredoxin oxidoreductase subunit delta [EC:1.2.7.3]
K00177	AD	09	459.412	korC, oorC; 2-oxoglutarate ferredoxin oxidoreductase subunit gamma [EC:1.2.7.3]
K01081	AD	09	459.606	E3.1.3.5; 5'-nucleotidase [EC:3.1.3.5]
K01922	Control	09	459.628	PPCS, COAB; phosphopantothenate---cysteine ligase (ATP) [EC:6.3.2.51]
K01922	AD	09	459.719	PPCS, COAB; phosphopantothenate---cysteine ligase (ATP) [EC:6.3.2.51]
K00788	Control	09	460.101	thiE; thiamine-phosphate pyrophosphorylase [EC:2.5.1.3]
K02798	Control	09	460.905	PTS-Mtl-EIIA, mtlA, cmtB; PTS system, mannitol-specific IIA component [EC:2.7.1.197]
K02799	Control	09	460.905	PTS-Mtl-EIIB, mtlA, cmtA; PTS system, mannitol-specific IIB component [EC:2.7.1.197]
K02800	Control	09	460.905	PTS-Mtl-EIIC, mtlA, cmtA; PTS system, mannitol-specific IIC component
K00651	AD	09	461.01	metA; homoserine O-succinyltransferase/O-acetyltransferase [EC:2.3.1.46 2.3.1.31]
K03815	Control	19	461.02	xapA; xanthosine phosphorylase [EC:2.4.2.-]
K01938	AD	19	461.661	fhs; formate--tetrahydrofolate ligase [EC:6.3.4.3]
K13402	AD	19	461.661	MTHFD1L; monofunctional C1-tetrahydrofolate synthase, mitochondrial [EC:6.3.4.3]
K01817	Control	19	461.795	trpF; phosphoribosylanthranilate isomerase [EC:5.3.1.24]
K05597	Control	19	462.719	aspQ, ansB, ansA; glutamin-(asparagin-)ase [EC:3.5.1.38]
K02372	Control	09	463.103	fabZ; 3-hydroxyacyl-[acyl-carrier-protein] dehydratase [EC:4.2.1.59]
K00100	AD	19	463.136	bdhAB; butanol dehydrogenase [EC:1.1.1.-]
K00031	AD	09	463.161	IDH1, IDH2, icd; isocitrate dehydrogenase [EC:1.1.1.42]
K00688	Control	19	463.225	PYG, glgP; glycogen phosphorylase [EC:2.4.1.1]
K00099	AD	09	463.437	dxr; 1-deoxy-D-xylulose-5-phosphate reductoisomerase [EC:1.1.1.267]
K01791	Control	09	463.586	wecB; UDP-N-acetylglucosamine 2-epimerase (non-hydrolysing) [EC:5.1.3.14]
K03526	AD	09	464.287	gcpE, ispG; (E)-4-hydroxy-3-methylbut-2-enyl-diphosphate synthase [EC:1.17.7.1 1.17.7.3]
K00360	Control	09	464.449	nasB; assimilatory nitrate reductase electron transfer subunit [EC:1.7.99.-]
K00370	Control	09	464.449	narG, narZ, nxrA; nitrate reductase / nitrite oxidoreductase, alpha subunit [EC:1.7.5.1 1.7.99.-]
K00371	Control	09	464.449	narH, narY, nxrB; nitrate reductase / nitrite oxidoreductase, beta subunit [EC:1.7.5.1 1.7.99.-]
K00372	Control	09	464.449	nasA; assimilatory nitrate reductase catalytic subunit [EC:1.7.99.-]
K00374	Control	09	464.449	narI, narV; nitrate reductase gamma subunit [EC:1.7.5.1 1.7.99.-]
K02567	Control	09	464.449	napA; periplasmic nitrate reductase NapA [EC:1.7.99.-]
K00052	AD	09	467.137	leuB, IMDH; 3-isopropylmalate dehydrogenase [EC:1.1.1.85]
K01770	AD	09	467.138	ispF; 2-C-methyl-D-erythritol 2,4-cyclodiphosphate synthase [EC:4.6.1.12]
K01734	Control	09	467.928	mgsA; methylglyoxal synthase [EC:4.2.3.3]
K03079	AD	09	468.146	ulaE, sgaU, sgbU; L-ribulose-5-phosphate 3-epimerase [EC:5.1.3.22]
K03082	AD	09	468.146
K01493	AD	09	469.019	comEB; dCMP deaminase [EC:3.5.4.12]
K01934	AD	09	469.175	MTHFS; 5-formyltetrahydrofolate cyclo-ligase [EC:6.3.3.2]
K01203	AD	09	470.245	SI; sucrase-isomaltase [EC:3.2.1.48 3.2.1.10]
K01182	AD	09	470.248	IMA, malL; oligo-1,6-glucosidase [EC:3.2.1.10]
K02817	Control	09	470.783	PTS-Tre-EIIA, treP; PTS system, trehalose-specific IIA component [EC:2.7.1.201]
K02818	Control	09	470.783	PTS-Tre-EIIB, treB; PTS system, trehalose-specific IIB component [EC:2.7.1.201]
K02819	Control	09	470.783	PTS-Tre-EIIC, treB; PTS system, trehalose-specific IIC component
K00788	AD	09	471.113	thiE; thiamine-phosphate pyrophosphorylase [EC:2.5.1.3]
K13038	Control	09	471.219	coaBC, dfp; phosphopantothenoylcysteine decarboxylase / phosphopantothenate---cysteine ligase [EC:4.1.1.36 6.3.2.5]
K13939	AD	19	471.433	FOL1; dihydroneopterin aldolase / 2-amino-4-hydroxy-6-hydroxymethyldihydropteridine diphosphokinase / dihydropteroate synthase [EC:4.1.2.25 2.7.6.3 2.5.1.15]
K00964	Control	09	471.448
K01817	AD	09	472.196	trpF; phosphoribosylanthranilate isomerase [EC:5.3.1.24]
K13967	Control	09	472.439	nanEK; N-acetylmannosamine-6-phosphate 2-epimerase / N-acetylmannosamine kinase [EC:5.1.3.9 2.7.1.60]
K01598	Control	09	472.484	PPCDC, coaC; phosphopantothenoylcysteine decarboxylase [EC:4.1.1.36]
K01583	Control	19	473.575	E4.1.1.19; arginine decarboxylase [EC:4.1.1.19]
K01584	Control	19	473.575	adiA; arginine decarboxylase [EC:4.1.1.19]
K01585	Control	19	473.575	speA; arginine decarboxylase [EC:4.1.1.19]
K02626	Control	19	473.575	pdaD; arginine decarboxylase [EC:4.1.1.19]
[truncated: 3,883 more rows]

## Sheet: EC Number rank
S4 Spreadsheet. MetGEMs toolbox prediction on Thailand Pediatric Allergy Research Cohort.
S4 Spreadsheet. Table S4.4. Geometric mean of rank transformed EC numbers abundance
EC numbers	diagnose	age of subjects	rank (geometric mean)
3.A.1.1	AD	19	1.3815
3.A.1.1	Control	09	1.53367
3.A.1.1	Control	19	1.6158
3.A.1.1	AD	09	1.91564
3.A.1.2	Control	09	2.17607
3.A.1.2	AD	09	2.63701
3.6.3.14	Control	19	2.72617
3.6.3.14	AD	09	2.73743
3.6.3.14	AD	19	3.03557
3.2.1.23	AD	19	3.12959
3.A.1.2	AD	19	3.14936
3.A.1.2	Control	19	3.19574
3.A.1.5	Control	19	3.26229
3.6.3.14	Control	09	3.41439
3.2.1.23	Control	19	4.32687
3.A.1.5	Control	09	4.39031
3.A.1.5	AD	19	4.80322
4.2.1.70	Control	19	5.1251
3.A.1.5	AD	09	5.16313
3.2.1.23	Control	09	5.19552
4.2.1.70	AD	19	5.31668
4.2.1.70	Control	09	5.52779
4.2.1.70	AD	09	5.63825
3.2.1.23	AD	09	6.5923
2.6.1.1	AD	09	7.15364
2.6.1.1	Control	19	7.9943
2.6.1.1	AD	19	8.01715
2.7.4.13	AD	19	8.32577
2.6.1.1	Control	09	9.49785
2.7.4.13	Control	19	9.5499
1.3.5.2	Control	19	9.75487
2.7.4.13	AD	09	10.2003
1.3.5.2	Control	09	10.3779
2.7.4.13	Control	09	10.4414
1.3.5.2	AD	09	10.752
1.3.5.2	AD	19	11.4568
3.A.1.7	Control	19	12.5016
T3.A.3	AD	09	13.4485
1.4.1.13	AD	19	13.49
3.A.1.7	AD	19	13.706
T3.A.3	Control	19	14.093
T3.A.3	AD	19	14.15
3.A.1.7	Control	09	15.0621
2.7.4.14	AD	19	15.6226
1.4.1.13	Control	19	15.8176
1.1.1.100	AD	19	15.9841
T3.A.3	Control	09	17.2177
3.A.1.7	AD	09	17.7491
1.1.1.100	AD	09	18.2744
2.3.1.54	AD	19	19.6282
1.1.1.100	Control	19	20.6273
5.1.3.7	AD	19	20.7739
2.7.1.11	AD	19	20.9047
3.2.1.20	AD	19	21.2104
2.7.1.69	Control	09	21.5554
2.7.4.14	Control	19	22.2032
1.4.1.13	Control	09	22.3167
3.4.11.1	AD	09	22.5185
3.4.11.2	AD	09	22.5185
3.4.11.23	AD	09	22.5185
3.4.13.18	AD	09	22.5185
2.7.4.14	AD	09	22.9064
2.3.1.54	Control	09	23.0424
3.4.11.1	Control	09	23.1682
3.4.11.2	Control	09	23.1682
3.4.11.23	Control	09	23.1682
3.4.13.18	Control	09	23.1682
3.2.1.20	Control	09	23.1728
1.1.1.100	Control	09	23.2735
3.2.1.18	Control	19	23.6228
2.3.1.54	Control	19	23.7075
5.1.3.7	Control	09	23.7334
5.1.3.7	Control	19	23.9205
2.7.4.14	Control	09	24.0505
3.2.1.21	Control	09	24.2581
3.2.1.18	AD	09	24.4658
5.1.3.7	AD	09	25.1248
3.2.1.20	AD	09	25.5171
3.2.1.18	AD	19	25.6212
3.2.1.20	Control	19	25.951
3.4.11.1	Control	19	26.2843
3.4.11.2	Control	19	26.2843
3.4.11.23	Control	19	26.2843
3.4.13.18	Control	19	26.2843
3.4.11.1	AD	19	26.4773
3.4.11.2	AD	19	26.4773
3.4.11.23	AD	19	26.4773
3.4.13.18	AD	19	26.4773
3.2.1.18	Control	09	26.6016
3.2.1.21	AD	19	26.8667
2.7.1.11	Control	19	27.3798
2.7.1.69	AD	19	27.7361
1.1.1.1	AD	09	28.4647
1.4.1.13	AD	09	28.5942
2.7.1.69	Control	19	28.8653
2.2.1.6	AD	19	28.8822
1.1.1.71	AD	09	29.3251
2.4.2.8	AD	09	29.5237
2.6.1.42	Control	19	30.0392
1.1.1.1	Control	09	30.0578
2.2.1.1	AD	19	30.2252
2.2.1.6	Control	09	30.528
2.2.1.6	Control	19	31.5257
6.3.2.17	AD	09	32.0441
1.1.1.1	AD	19	32.1948
1.1.1.71	Control	09	32.3546
2.3.1.54	AD	09	32.5042
1.1.1.71	AD	19	32.9733
2.7.4.25	AD	19	32.9768
6.3.2.17	Control	19	33.0681
1.1.1.1	Control	19	33.3595
3.A.1.15	Control	09	33.6905
2.7.6.5	AD	19	34.9353
1.1.1.95	AD	19	34.963
1.1.1.71	Control	19	34.9988
2.4.2.8	Control	19	35.2635
6.3.5.5	Control	19	35.4258
2.6.1.42	Control	09	35.9862
2.6.1.57	Control	19	36.1246
2.6.1.42	AD	19	36.4136
2.6.1.42	AD	09	37.1904
2.7.4.12	AD	09	37.6727
2.7.1.11	AD	09	37.6989
1.1.1.95	AD	09	37.7067
3.2.1.21	Control	19	38.227
2.7.1.11	Control	09	38.294
2.4.2.8	Control	09	38.5298
2.7.6.5	Control	09	39.6056
6.3.5.5	AD	09	39.6247
1.1.1.95	Control	19	39.6948
6.3.5.5	Control	09	39.7996
2.7.4.12	Control	09	40.2137
2.7.4.12	Control	19	40.376
6.3.2.17	AD	19	40.4853
2.7.6.5	AD	09	40.5568
2.4.2.8	AD	19	40.5913
2.6.1.57	AD	09	40.7744
2.2.1.1	Control	19	41.0746
2.7.6.5	Control	19	41.2387
3.5.4.9	AD	09	41.3419
1.1.1.40	AD	19	41.5336
6.3.5.5	AD	19	41.7946
3.5.4.9	AD	19	42.0748
6.3.2.17	Control	09	42.6377
3.2.1.21	AD	09	42.736
3.5.4.9	Control	19	43.0531
2.7.4.12	AD	19	43.7836
2.6.1.57	Control	09	44.5484
2.6.1.57	AD	19	45.1389
2.2.1.6	AD	09	45.2733
6.3.1.2	AD	09	45.797
1.1.1.38	AD	19	46.0299
1.1.1.27	AD	09	46.3945
1.1.2.3	AD	09	46.3945
5.1.3.2	AD	09	46.5849
3.5.4.9	Control	09	46.7515
2.2.1.1	AD	09	46.7934
6.3.1.2	Control	19	47.1538
2.7.1.69	AD	09	47.3714
1.1.1.40	Control	19	48.4844
6.3.1.2	AD	19	48.9249
5.1.3.2	AD	19	49.5672
2.7.4.25	Control	19	50.5992
5.1.3.2	Control	19	50.621
3.1.3.18	AD	19	50.8117
5.1.3.2	Control	09	50.993
1.1.1.95	Control	09	51.7656
3.A.1.15	Control	19	51.8113
2.7.1.1	AD	19	52.0345
5.4.2.2	AD	09	52.1558
2.4.2.22	AD	09	53.3809
2.7.4.25	AD	09	53.5569
6.3.1.2	Control	09	53.9436
2.2.1.1	Control	09	54.1231
2.7.1.1	Control	19	55.1124
2.7.4.25	Control	09	55.2495
2.7.1.15	Control	09	55.617
3.A.1.15	AD	09	56.7012
6.4.1.2	AD	19	56.8776
1.1.1.38	Control	19	56.9686
3.1.3.18	Control	19	58.8387
2.7.4.4	Control	19	59.6486
2.4.2.22	Control	19	59.8974
1.1.1.27	Control	09	60.0633
1.1.2.3	Control	09	60.0633
2.7.4.4	AD	09	60.1089
2.7.6.1	AD	09	60.1293
2.5.1.6	AD	19	60.5949
4.3.1.1	Control	09	60.7205
2.3.1.35	AD	19	61.0575
2.7.8.5	AD	09	61.2317
2.4.2.22	Control	09	61.5488
2.4.2.7	AD	09	62.1804
6.4.1.2	Control	19	62.5465
2.4.2.22	AD	19	62.852
3.A.1.15	AD	19	63.1385
6.4.1.2	Control	09	63.3943
2.7.4.4	AD	19	63.4468
4.1.1.3	AD	19	63.5715
2.5.1.49	AD	19	63.6164
2.7.1.1	AD	09	64.8333
2.7.4.4	Control	09	64.9608
2.7.8.5	Control	19	65.923
4.1.2.15	Control	19	66.2788
5.4.2.2	Control	09	66.3924
3.2.1.26	AD	19	67.1197
4.1.2.15	AD	19	67.2026
2.7.8.5	AD	19	67.395
2.7.6.1	Control	09	68.8778
2.3.1.35	Control	19	68.9363
2.7.8.5	Control	09	69.0787
2.3.1.51	AD	19	69.2041
4.2.1.33	AD	19	69.3149
1.17.4.2	AD	19	69.3341
1.1.1.40	AD	09	69.3605
1.1.1.38	Control	09	69.3929
2.3.1.51	Control	19	69.4024
1.1.1.40	Control	09	69.4085
1.1.1.205	AD	19	69.5289
2.5.1.6	AD	09	69.7297
2.7.6.1	Control	19	70.0989
1.1.1.205	Control	19	70.2068
2.5.1.6	Control	19	70.3313
1.1.1.205	AD	09	70.5689
1.1.1.27	Control	19	70.5869
1.1.2.3	Control	19	70.5869
4.1.2.15	AD	09	71.101
2.7.6.1	AD	19	71.134
2.7.4.8	AD	09	71.7624
1.1.1.27	AD	19	71.8408
1.1.2.3	AD	19	71.8408
2.3.1.51	AD	09	72.1316
2.7.1.1	Control	09	72.3
4.3.2.1	AD	19	72.5203
1.8.1.4	Control	09	72.7507
2.3.1.51	Control	09	73.0071
1.8.1.9	AD	09	73.7693
2.5.1.6	Control	09	73.8215
1.8.1.9	AD	19	74.1829
2.7.1.17	AD	19	74.3034
4.2.1.33	Control	19	74.3496
1.1.1.205	Control	09	74.6221
4.1.2.15	Control	09	74.7647
2.7.1.15	AD	19	75.031
2.7.4.8	Control	09	75.4097
T1.A.35	AD	19	75.7564
2.4.2.7	Control	09	76.0379
4.2.1.9	AD	19	76.8434
1.17.4.1	Control	09	76.8593
1.8.1.9	Control	19	76.8715
4.2.99.9	AD	19	77.1697
2.4.2.7	Control	19	77.3044
1.1.1.38	AD	09	78.0711
1.17.4.2	Control	19	78.1891
1.6.5.3	Control	09	79.9458
2.7.4.8	AD	19	80.2049
4.1.1.3	Control	19	80.5658
2.5.1.49	Control	19	81.5432
2.7.1.15	Control	19	82.5383
5.1.3.1	AD	09	82.5733
6.2.1.3	Control	09	82.6633
2.3.1.35	Control	09	82.6979
4.3.2.1	Control	19	82.8095
6.4.1.2	AD	09	82.9129
6.3.5.4	AD	19	83.207
1.17.4.2	AD	09	83.7153
2.6.1.9	Control	19	84.9174
3.1.3.18	Control	09	85.077
3.6.1.9	AD	09	85.123
3.2.1.26	Control	09	85.3623
1.8.1.9	Control	09	85.5347
T1.A.35	Control	19	85.9492
1.3.99.1	Control	09	86.0504
5.4.2.2	Control	19	86.0637
1.17.4.2	Control	09	86.182
3.2.1.52	Control	19	86.9728
4.3.1.1	Control	19	87.2237
2.4.2.2	AD	09	87.4234
2.4.2.2	AD	19	88.0631
6.3.5.2	AD	09	88.2365
3.6.1.23	AD	09	88.2571
3.2.1.26	AD	09	88.4333
2.3.1.35	AD	09	89.0352
2.4.2.3	AD	19	89.2669
2.3.1.41	AD	19	89.3143
2.4.2.3	AD	09	89.4741
2.7.1.17	AD	09	89.4909
2.4.2.7	AD	19	89.7292
2.3.1.30	Control	09	89.7895
1.3.3.1	Control	09	89.7947
2.7.7.27	AD	19	90.1513
3.6.1.9	AD	19	90.1942
4.1.3.27	AD	19	90.5033
2.3.1.15	AD	19	90.6915
T1.A.35	Control	09	90.7887
2.7.4.8	Control	19	90.893
2.3.1.41	Control	19	91.2258
3.6.1.23	AD	19	91.7467
1.6.5.3	Control	19	91.7475
2.7.1.17	Control	09	92.1833
3.6.1.9	Control	09	92.2274
2.4.2.2	Control	09	92.2748
6.2.1.3	Control	19	92.5363
2.3.1.38	AD	19	92.6377
3.2.1.26	Control	19	92.9553
2.6.1.9	AD	19	93.1296
2.7.1.15	AD	09	93.3329
3.6.1.9	Control	19	93.5662
2.3.1.1	AD	19	94.4031
5.3.1.1	AD	09	94.6724
2.3.1.15	Control	09	94.6814
4.2.1.33	Control	09	95.2064
2.3.1.41	Control	09	95.338
2.3.1.30	AD	09	95.6477
4.1.1.21	AD	09	95.7054
2.3.1.15	Control	19	95.7481
2.1.2.3	AD	19	95.869
2.4.2.2	Control	19	95.9279
2.3.1.38	Control	19	96.0913
4.2.99.9	Control	19	96.296
4.2.1.9	Control	19	96.839
5.4.2.1	AD	09	97.1265
5.4.2.11	AD	09	97.1265
5.4.2.12	AD	09	97.1265
4.1.1.21	Control	19	97.1424
6.3.4.2	Control	19	97.1699
5.4.2.1	Control	09	97.2986
5.4.2.11	Control	09	97.2986
5.4.2.12	Control	09	97.2986
4.1.3.27	Control	09	97.5073
3.6.1.23	Control	19	97.7104
4.3.2.1	Control	09	97.7165
1.3.99.1	Control	19	98.0196
4.2.1.11	AD	19	98.3566
5.4.2.1	Control	19	98.4172
5.4.2.11	Control	19	98.4172
5.4.2.12	Control	19	98.4172
5.4.2.2	AD	19	98.6483
1.1.1.169	Control	19	98.9177
2.3.1.15	AD	09	99.0335
3.1.3.18	AD	09	99.2079
6.3.5.2	Control	09	99.2817
2.4.2.3	Control	19	99.3629
2.7.1.17	Control	19	99.6466
4.3.1.1	AD	19	100.206
2.3.1.30	Control	19	100.322
2.4.2.3	Control	09	100.37
5.3.1.6	AD	09	100.578
1.1.1.169	Control	09	100.693
4.1.1.3	Control	09	101.21
1.11.1.7	AD	09	101.395
4.1.1.3	AD	09	101.992
3.6.1.23	Control	09	102.056
1.1.1.169	AD	09	103.351
2.5.1.7	AD	09	104.091
2.7.1.71	AD	19	104.643
2.3.1.38	Control	09	104.884
4.2.1.11	Control	19	104.929
6.2.1.3	AD	09	104.984
2.1.2.3	Control	19	105.434
1.5.1.5	AD	19	107.1
2.1.3.3	AD	19	107.193
T1.A.35	AD	09	107.403
6.3.5.2	Control	19	107.658
5.1.3.1	Control	19	107.851
6.3.4.2	AD	09	108.001
4.1.1.21	Control	09	108.303
2.5.1.49	AD	09	108.369
4.3.2.1	AD	09	108.439
4.1.3.27	Control	19	108.626
6.1.1.17	AD	19	108.887
6.3.5.3	AD	09	108.969
4.1.1.21	AD	19	108.977
2.3.1.30	AD	19	109.134
1.5.1.5	AD	09	109.553
4.2.1.33	AD	09	109.743
1.5.1.5	Control	19	109.883
2.6.1.9	AD	09	109.898
1.8.1.4	Control	19	109.986
1.17.1.4	Control	09	110.288
4.1.2.13	AD	19	110.322
4.1.2.13	AD	09	110.91
6.1.1.17	AD	09	110.963
1.1.1.169	AD	19	111.328
6.3.4.2	AD	19	111.579
2.5.1.49	Control	09	111.881
6.3.2.6	AD	19	111.935
1.5.1.5	Control	09	112.155
1.1.1.3	AD	19	112.161
6.1.1.17	Control	09	112.257
2.6.1.9	Control	09	112.446
6.3.5.4	Control	19	112.614
6.3.2.12	AD	09	112.648
2.3.1.41	AD	09	112.704
2.7.7.27	Control	19	112.858
6.1.1.17	Control	19	113.018
6.3.5.4	Control	09	113.22
5.4.2.1	AD	19	113.289
5.4.2.11	AD	19	113.289
5.4.2.12	AD	19	113.289
3.6.1.27	AD	09	113.301
1.3.3.1	AD	09	113.564
3.2.1.86	AD	19	113.632
1.11.1.7	Control	09	113.679
4.1.1.23	AD	09	113.762
4.3.1.1	AD	09	114.029
2.6.1.6	Control	19	114.119
6.3.5.3	Control	19	114.292
6.3.2.4	AD	09	114.42
4.2.1.20	Control	09	114.433
5.3.1.1	AD	19	114.845
2.1.3.3	Control	19	115.182
6.3.4.2	Control	09	115.41
5.1.3.1	AD	19	115.762
4.2.1.11	AD	09	115.832
2.3.1.38	AD	09	116.097
4.2.1.9	Control	09	116.632
2.6.1.16	AD	19	116.965
5.3.1.1	Control	19	117.326
6.2.1.3	AD	19	117.361
1.3.3.1	AD	19	117.564
2.1.2.3	AD	09	117.661
6.3.5.2	AD	19	117.828
2.1.2.3	Control	09	118.404
2.5.1.7	Control	19	118.483
6.3.2.6	Control	19	118.549
1.1.1.25	AD	19	118.791
2.7.8.13	AD	09	119.007
2.6.1.5	Control	19	120.201
3.2.2.8	Control	09	120.251
4.1.3.27	AD	09	120.327
5.3.1.1	Control	09	120.542
4.2.1.11	Control	09	120.554
3.6.3.10	Control	09	120.632
3.6.3.12	Control	09	120.632
4.1.1.23	Control	19	120.886
2.6.1.5	AD	19	121.111
4.2.1.2	AD	19	121.528
5.3.1.6	Control	09	121.886
2.7.1.26	AD	09	122.033
2.7.7.2	AD	09	122.033
6.3.5.1	AD	09	122.243
5.4.2.10	AD	09	123.12
1.17.4.1	AD	09	123.248
4.1.2.13	Control	19	123.274
2.6.1.6	Control	09	123.364
6.3.5.1	Control	19	123.522
2.6.1.6	AD	19	123.62
2.7.7.1	AD	09	123.831
2.7.7.18	AD	09	123.831
3.2.1.52	Control	09	123.884
5.1.3.1	Control	09	124.25
4.2.1.9	AD	09	124.336
2.7.4.3	AD	09	124.67
1.3.3.1	Control	19	124.815
1.17.1.4	Control	19	125.048
4.2.1.20	Control	19	125.599
2.3.1.1	Control	19	125.719
6.3.2.4	Control	19	125.762
6.3.2.15	AD	09	125.853
3.2.2.1	Control	09	125.933
2.7.1.33	AD	09	125.966
6.3.2.6	Control	09	126.129
2.6.1.16	Control	19	126.547
3.2.1.52	AD	19	126.583
2.6.1.6	AD	09	126.602
4.1.1.23	Control	09	126.699
2.7.1.71	Control	19	127.198
5.1.1.1	AD	09	127.565
1.17.1.4	AD	19	127.591
6.3.5.4	AD	09	127.838
2.6.1.16	AD	09	127.873
2.7.7.23	AD	09	128.025
6.3.2.6	AD	09	128.289
4.1.1.23	AD	19	128.385
4.2.99.9	AD	09	128.487
5.3.1.6	AD	19	128.489
6.3.4.5	AD	19	128.745
2.1.3.2	AD	09	129.076
1.17.4.1	Control	19	129.103
6.3.1.5	AD	09	129.225
2.4.2.14	AD	09	129.293
5.1.1.1	Control	09	129.381
6.3.5.3	AD	19	129.433
4.2.1.20	AD	19	129.68
5.1.1.7	AD	19	129.765
4.2.99.9	Control	09	129.9
2.5.1.7	AD	19	129.905
1.8.1.4	AD	09	130.022
6.3.2.12	Control	19	130.144
2.7.7.1	Control	19	130.43
2.7.7.18	Control	19	130.43
6.3.5.3	Control	09	130.723
5.3.1.6	Control	19	130.777
2.7.8.13	Control	19	130.856
3.2.1.52	AD	09	131.142
2.6.1.58	AD	19	131.193
2.6.1.16	Control	09	131.744
1.11.1.7	Control	19	131.892
2.7.7.27	AD	09	131.926
2.3.1.157	AD	09	132.037
1.11.1.7	AD	19	132.146
1.1.1.3	Control	19	132.325
3.6.3.10	Control	19	133.012
3.6.3.12	Control	19	133.012
4.1.3.37	AD	19	133.221
3.2.1.22	Control	09	133.237
1.1.1.158	AD	09	133.328
2.5.1.7	Control	09	134.133
3.2.1.22	Control	19	134.357
2.7.7.1	Control	09	134.432
2.7.7.18	Control	09	134.432
6.3.2.4	Control	09	134.615
2.5.1.47	AD	09	134.676
6.3.1.5	Control	19	134.924
2.5.1.47	Control	09	135.288
1.1.1.25	Control	19	135.613
4.3.3.7	Control	09	135.658
2.6.1.58	Control	19	135.845
2.4.2.14	Control	19	135.96
4.1.2.13	Control	09	136.282
2.7.4.3	Control	19	136.288
2.4.2.14	AD	19	136.708
2.7.7.41	AD	09	136.896
3.6.1.27	Control	19	136.914
2.5.1.47	Control	19	137.233
5.3.1.9	AD	19	137.683
4.3.3.7	AD	19	137.714
2.7.1.33	Control	19	137.783
6.3.2.12	Control	09	138.821
2.1.3.3	AD	09	139.003
3.2.1.86	Control	09	139.392
6.3.2.12	AD	19	139.575
6.3.5.1	AD	19	139.778
2.7.8.13	AD	19	139.916
3.2.1.86	Control	19	139.921
2.7.7.41	Control	09	140.562
3.6.1.27	AD	19	140.652
2.5.1.47	AD	19	140.696
2.1.3.2	Control	19	140.814
2.1.3.3	Control	09	141.014
3.6.3.10	AD	19	141.192
3.6.3.12	AD	19	141.192
2.3.1.180	AD	09	141.704
5.3.1.9	Control	19	142.104
5.1.1.7	Control	19	142.195
1.1.1.25	Control	09	142.398
2.3.1.85	AD	09	142.43
5.1.1.1	Control	19	142.85
6.3.5.1	Control	09	143.025
2.5.1.1	AD	09	143.036
2.5.1.10	AD	09	143.036
2.7.7.23	Control	19	143.196
3.2.2.16	AD	19	143.334
3.2.2.9	AD	19	143.334
1.17.1.4	AD	09	143.73
6.3.3.1	AD	09	143.771
5.4.2.10	Control	19	143.886
4.3.1.17	AD	19	144.33
2.7.1.26	Control	19	144.577
2.7.7.2	Control	19	144.577
4.2.1.46	Control	19	144.784
2.7.1.33	AD	19	145.094
2.3.1.1	Control	09	145.275
4.2.1.10	Control	19	145.347
4.2.1.2	Control	19	145.378
1.3.99.1	AD	19	145.45
3.2.2.16	Control	09	145.654
3.2.2.9	Control	09	145.654
6.3.2.4	AD	19	145.689
2.3.1.157	Control	19	146.178
2.7.1.26	Control	09	146.873
2.7.7.2	Control	09	146.873
2.7.4.3	Control	09	146.92
2.7.4.3	AD	19	147.052
2.7.8.13	Control	09	147.232
2.1.3.2	AD	19	147.584
2.4.2.4	Control	09	147.629
3.2.2.16	Control	19	147.674
3.2.2.9	Control	19	147.674
3.2.1.22	AD	19	147.675
5.1.1.7	Control	09	148.027
2.7.4.11	AD	09	148.191
6.3.1.5	Control	09	148.337
3.5.99.6	AD	19	148.612
2.7.7.27	Control	09	148.617
2.6.1.5	AD	09	148.638
6.3.2.8	AD	09	148.691
2.4.1.25	AD	19	149.085
6.3.4.5	Control	19	149.091
3.6.1.27	Control	09	149.172
2.7.1.39	Control	09	149.344
2.7.7.41	Control	19	149.363
2.4.1.227	AD	09	149.7
6.3.2.9	AD	09	149.7
4.2.1.10	AD	19	149.739
2.7.7.1	AD	19	150.428
2.7.7.18	AD	19	150.428
2.7.1.23	AD	09	150.602
1.1.1.25	AD	09	150.773
1.1.1.86	AD	19	151.081
2.4.2.4	AD	09	151.171
6.3.1.5	AD	19	151.183
4.2.1.10	AD	09	151.456
2.7.1.26	AD	19	151.639
2.7.7.2	AD	19	151.639
1.2.1.10	AD	19	151.775
2.4.2.1	AD	09	152.44
6.3.2.15	Control	09	152.558
1.3.99.1	AD	09	152.948
4.3.3.7	Control	19	153.055
2.4.1.25	AD	09	153.5
4.2.1.20	AD	09	153.98
4.2.1.46	AD	19	154.099
2.4.2.17	Control	19	154.14
2.7.1.39	Control	19	154.187
5.4.2.10	AD	19	154.243
5.3.1.9	AD	09	154.657
6.3.4.4	AD	09	155.025
2.4.2.14	Control	09	155.106
5.4.2.10	Control	09	155.33
2.7.1.33	Control	09	155.439
2.7.7.23	AD	19	155.501
2.7.1.40	AD	09	155.774
2.7.1.71	Control	09	155.791
1.8.1.4	AD	19	155.838
2.5.1.1	Control	09	155.853
2.5.1.10	Control	09	155.853
1.5.1.3	Control	09	155.878
2.4.1.25	Control	19	155.93
6.3.4.4	Control	19	156.102
4.2.1.32	AD	19	156.332
2.7.1.71	AD	09	156.474
1.1.1.3	Control	09	156.677
1.6.5.3	AD	19	157.009
1.17.4.1	AD	19	157.019
2.5.1.1	AD	19	157.252
2.5.1.10	AD	19	157.252
2.7.7.23	Control	09	157.331
6.3.2.15	Control	19	157.401
2.3.1.157	AD	19	157.469
4.3.1.17	Control	09	157.793
2.5.1.1	Control	19	158.03
2.5.1.10	Control	19	158.03
2.6.1.58	AD	09	158.159
6.3.3.1	Control	19	158.222
1.1.1.86	Control	19	158.332
2.3.1.180	AD	19	158.427
1.6.5.3	AD	09	158.788
5.1.1.1	AD	19	158.798
5.1.1.7	AD	09	158.917
2.3.1.157	Control	09	159.032
4.3.1.17	Control	19	159.299
6.3.2.15	AD	19	159.511
2.7.1.40	Control	19	159.652
2.1.3.2	Control	09	159.773
2.3.1.85	AD	19	159.928
2.6.1.5	Control	09	160.019
1.2.1.72	Control	09	160.133
2.7.1.6	AD	19	160.309
2.4.2.4	AD	19	160.449
4.3.2.2	AD	09	161.332
2.4.2.1	Control	09	161.454
6.3.3.1	AD	19	161.593
1.17.1.2	AD	19	161.594
2.7.1.6	Control	19	161.819
6.2.1.16	Control	19	161.927
2.7.1.39	AD	19	162.447
2.6.1.85	Control	09	162.457
2.4.2.11	AD	09	162.632
2.3.3.13	Control	19	162.934
4.1.3.12	Control	19	162.934
2.7.7.41	AD	19	162.936
2.3.1.1	AD	09	162.992
2.4.2.1	AD	19	163.139
2.7.1.6	AD	09	163.158
1.1.1.3	AD	09	163.457
5.4.2.8	Control	09	163.478
1.5.99.8	Control	09	163.603
6.3.2.8	Control	19	164.238
2.4.2.17	AD	19	164.278
2.7.4.11	Control	19	164.549
5.1.1.3	AD	09	164.998
2.3.1.180	Control	09	165.012
2.7.1.24	AD	09	165.072
3.6.3.10	AD	09	165.144
3.6.3.12	AD	09	165.144
6.2.1.16	Control	09	165.193
2.7.1.40	Control	09	165.254
4.2.1.2	Control	09	165.257
2.3.3.13	AD	19	165.291
4.1.3.12	AD	19	165.291
1.1.1.158	Control	09	165.364
4.2.1.46	Control	09	165.909
5.4.99.3	AD	19	165.994
2.3.1.85	Control	09	166.069
4.2.3.4	Control	19	166.183
4.2.1.2	AD	09	166.207
3.5.2.3	Control	19	167.09
2.7.1.40	AD	19	167.106
1.2.1.10	AD	09	167.393
3.2.1.22	AD	09	167.619
3.5.4.10	AD	09	167.694
2.7.4.11	Control	09	167.867
2.4.1.25	Control	09	167.919
6.3.2.8	Control	09	168.128
6.3.2.9	Control	19	168.294
4.2.1.46	AD	09	168.393
6.2.1.16	AD	09	168.45
2.7.1.23	Control	09	168.477
1.1.1.158	Control	19	168.869
2.4.1.227	Control	19	168.919
1.2.1.59	Control	09	169.237
6.3.2.9	Control	09	169.713
2.7.4.11	AD	19	169.82
6.3.4.4	AD	19	169.869
2.4.1.227	Control	09	169.917
2.4.2.10	AD	09	170.136
3.2.2.16	AD	09	170.239
3.2.2.9	AD	09	170.239
6.3.4.4	Control	09	170.317
2.7.4.22	AD	09	170.373
2.3.1.180	Control	19	170.528
6.3.4.13	AD	09	170.548
2.4.2.4	Control	19	170.762
6.3.3.1	Control	09	170.961
2.4.2.17	AD	09	171.09
4.1.3.37	Control	19	171.887
1.2.1.12	Control	09	172.034
4.2.3.3	AD	19	172.036
1.5.99.8	AD	09	172.1
4.3.2.2	Control	19	172.483
5.4.99.3	Control	19	172.524
1.5.99.8	Control	19	172.655
2.7.7.60	AD	19	172.943
2.3.1.85	Control	19	173.147
2.7.1.23	Control	19	173.536
6.3.2.8	AD	19	173.896
2.7.2.3	AD	09	174.443
4.2.1.10	Control	09	174.918
4.3.2.2	Control	09	174.981
1.5.1.3	AD	09	175.341
1.4.1.4	AD	19	175.54
1.1.1.158	AD	19	175.834
1.5.1.3	Control	19	176.008
4.2.1.32	Control	19	176.427
4.2.3.4	AD	09	176.435
3.5.4.10	Control	19	176.465
6.3.2.9	AD	19	176.831
2.4.2.17	Control	09	176.891
3.5.99.6	Control	09	176.981
2.7.1.24	Control	09	177.021
6.3.4.13	Control	19	177.03
2.4.1.227	AD	19	177.13
2.7.1.56	AD	19	177.213
3.5.2.3	AD	09	177.237
2.4.2.1	Control	19	177.348
1.2.1.10	Control	19	177.673
2.4.2.10	Control	19	177.939
3.2.2.8	Control	19	178.042
3.2.2.8	AD	09	178.166
3.6.1.13	Control	09	178.501
4.2.3.4	AD	19	178.635
2.7.1.213	AD	19	178.658
2.7.1.48	AD	19	178.658
1.5.1.2	AD	09	178.671
1.1.1.86	AD	09	179.035
2.7.2.3	Control	19	179.28
2.1.2.2	Control	09	180.011
3.5.4.19	AD	09	180.205
3.6.1.31	AD	09	180.205
1.2.1.10	Control	09	180.256
5.3.1.9	Control	09	180.258
3.5.4.19	AD	19	180.822
3.6.1.31	AD	19	180.822
2.6.1.58	Control	09	181.435
4.1.1.20	AD	09	181.553
4.3.1.17	AD	09	181.628
2.1.2.2	AD	09	181.752
3.2.2.1	Control	19	181.776
2.7.6.2	AD	09	182.098
2.7.1.23	AD	19	182.117
5.4.2.8	AD	09	182.432
1.1.1.86	Control	09	182.593
3.5.2.3	AD	19	182.659
3.2.2.1	AD	09	182.899
4.3.2.2	AD	19	183.047
5.4.99.3	AD	09	183.352
3.5.4.19	Control	19	183.528
3.6.1.31	Control	19	183.528
2.7.1.213	AD	09	183.792
2.7.1.48	AD	09	183.792
2.5.1.17	AD	19	183.853
3.5.4.10	AD	19	183.921
1.5.99.8	AD	19	184.059
6.3.4.13	AD	19	184.936
1.12.99.6	Control	09	185.358
2.4.2.10	AD	19	185.512
4.1.1.20	AD	19	185.713
3.5.99.6	Control	19	186.102
1.17.1.2	Control	19	186.386
2.6.1.85	AD	09	186.498
1.2.1.72	AD	09	187.07
2.6.1.85	AD	19	187.282
1.1.1.94	AD	09	187.435
6.3.4.5	Control	09	187.464
3.1.4.2	Control	09	187.729
3.1.4.46	Control	09	187.729
2.6.1.67	AD	09	187.878
2.6.1.85	Control	19	188.345
3.5.4.19	Control	09	188.693
3.6.1.31	Control	09	188.693
1.1.1.94	Control	19	188.915
3.1.4.2	Control	19	189.035
3.1.4.46	Control	19	189.035
5.4.99.3	Control	09	189.089
2.6.1.67	Control	19	189.376
1.1.1.94	AD	19	189.481
1.2.1.59	AD	09	190.314
2.4.2.10	Control	09	190.355
1.5.1.2	AD	19	190.472
2.5.1.17	Control	09	190.669
5.1.1.3	Control	09	191.007
2.7.2.3	Control	09	191.503
6.3.4.13	Control	09	191.652
3.5.4.10	Control	09	191.739
4.1.3.37	Control	09	191.794
1.2.1.12	AD	09	191.799
1.17.1.2	AD	09	191.874
2.7.1.56	AD	09	191.897
1.5.1.2	Control	19	191.955
2.4.2.11	Control	09	192.072
2.7.2.3	AD	19	192.136
2.7.4.22	Control	09	192.38
4.1.1.20	Control	19	192.634
5.1.1.3	Control	19	193.34
3.2.2.8	AD	19	193.386
6.3.4.5	AD	09	193.637
2.1.2.2	AD	19	194.09
1.17.1.2	Control	09	194.169
2.7.1.6	Control	09	194.212
2.7.1.39	AD	09	194.219
2.7.1.24	Control	19	194.595
1.2.1.72	Control	19	194.679
2.7.2.1	AD	09	195.452
4.1.1.81	AD	19	195.703
2.6.1.67	AD	19	195.792
4.3.3.7	AD	09	195.91
1.4.1.4	Control	19	196.049
5.1.1.3	AD	19	196.069
4.2.3.4	Control	09	196.513
3.2.2.1	AD	19	196.711
4.2.1.51	Control	19	196.956
2.7.2.1	Control	09	197.105
4.2.1.51	AD	09	197.39
4.1.3.37	AD	09	197.419
2.7.2.1	Control	19	197.717
2.7.1.213	Control	09	197.772
2.7.1.48	Control	09	197.772
3.5.1.38	Control	09	197.913
3.5.1.25	AD	09	198.06
2.6.1.67	Control	09	198.34
1.5.1.2	Control	09	198.514
2.6.1.11	Control	19	198.664
4.2.1.51	AD	19	198.674
3.5.2.3	Control	09	198.982
1.5.1.3	AD	19	199.104
2.7.2.1	AD	19	199.167
1.2.1.11	AD	09	199.262
4.2.1.32	AD	09	199.415
3.6.1.1	Control	19	199.889
2.7.7.60	Control	19	200.164
1.2.1.59	Control	19	200.268
2.7.1.24	AD	19	200.49
1.2.7.1	AD	09	201.039
2.7.4.22	Control	19	201.161
4.1.1.20	Control	09	201.514
3.5.99.6	AD	09	201.854
1.2.1.12	Control	19	202.095
2.4.2.11	Control	19	202.44
2.2.1.2	Control	09	202.474
4.2.3.5	AD	09	202.565
1.2.1.11	AD	19	203.184
2.1.2.2	Control	19	203.259
3.1.4.2	AD	19	203.455
3.1.4.46	AD	19	203.455
3.1.4.2	AD	09	203.707
3.1.4.46	AD	09	203.707
4.2.3.5	AD	19	204.039
2.7.1.213	Control	19	204.168
2.7.1.48	Control	19	204.168
2.6.1.11	AD	19	204.265
1.2.1.11	Control	19	204.417
1.10.3.12	Control	09	204.809
4.2.3.5	Control	19	205.968
2.7.4.22	AD	19	206.303
2.3.3.1	AD	19	206.465
2.3.3.3	AD	19	206.465
4.1.3.7	AD	19	206.465
2.7.1.56	Control	09	206.537
4.2.3.1	AD	19	206.56
2.3.1.8	AD	09	206.754
1.5.1.20	AD	19	207.13
2.5.1.19	AD	09	207.376
2.7.1.56	Control	19	207.498
3.6.1.1	AD	19	207.499
1.4.3.16	Control	09	208.231
1.5.1.20	Control	19	208.326
3.5.1.25	Control	09	209.091
6.2.1.16	AD	19	209.219
2.1.1.45	Control	09	209.811
1.4.1.4	AD	09	209.952
1.10.3.14	Control	09	210.358
2.5.1.17	Control	19	210.736
2.6.1.11	Control	09	210.856
2.5.1.19	Control	19	211.429
4.2.1.32	Control	09	211.708
2.5.1.19	AD	19	211.709
1.1.1.94	Control	09	211.714
1.2.1.11	Control	09	212.11
2.3.3.13	AD	09	212.166
4.1.3.12	AD	09	212.166
3.6.1.1	AD	09	213.177
2.7.1.148	AD	09	213.935
2.7.1.31	Control	09	214.031
3.1.1.5	AD	19	214.238
2.1.1.45	AD	09	214.812
2.7.2.11	AD	09	215.072
4.2.3.3	Control	19	216.022
3.2.1.86	AD	09	216.902
3.6.1.13	AD	09	216.913
4.3.1.19	AD	19	217.036
3.6.1.13	AD	19	217.238
5.4.2.8	Control	19	217.344
2.6.1.52	AD	19	217.719
3.6.1.13	Control	19	217.953
2.7.1.31	AD	09	218.196
2.3.1.8	Control	09	218.221
2.7.7.60	AD	09	218.339
2.1.1.45	Control	19	218.756
2.1.3.9	Control	19	218.861
2.7.6.2	Control	19	218.901
2.7.1.4	Control	09	219.567
1.2.1.41	AD	09	219.882
2.3.3.1	Control	19	220.166
2.3.3.3	Control	19	220.166
4.1.3.7	Control	19	220.166
3.5.1.25	AD	19	220.192
1.2.1.41	AD	19	220.241
4.2.3.1	Control	19	220.326
1.4.3.16	Control	19	220.492
2.4.2.15	AD	09	220.773
2.7.6.2	AD	19	221.09
1.2.1.41	Control	19	221.394
4.3.1.19	Control	19	221.715
3.5.1.25	Control	19	222.248
2.7.2.8	AD	19	222.569
1.2.1.38	AD	19	222.747
2.3.3.13	Control	09	222.839
4.1.3.12	Control	09	222.839
2.4.2.11	AD	19	222.962
2.7.1.31	Control	19	223.776
4.2.3.5	Control	09	223.827
3.1.3.5	Control	09	224.458
3.1.3.89	Control	09	224.458
1.4.3.16	AD	19	224.477
1.1.1.85	AD	19	224.656
1.5.1.20	AD	09	224.989
1.1.1.42	AD	19	226.024
2.1.3.9	AD	19	226.166
2.7.1.148	AD	19	226.514
4.2.1.51	Control	09	227.332
5.4.2.7	AD	09	228.082
2.5.1.17	AD	09	228.565
1.1.1.85	Control	19	228.715
2.7.6.2	Control	09	228.883
3.1.1.5	Control	19	228.979
2.7.1.4	AD	09	229.182
6.3.2.13	AD	19	229.304
2.5.1.19	Control	09	229.348
2.7.1.2	AD	19	229.409
2.1.1.45	AD	19	229.867
4.3.1.19	AD	09	230.175
1.4.3.16	AD	09	231.133
1.4.1.4	Control	09	231.337
4.2.3.3	AD	09	231.636
1.2.7.1	Control	19	231.874
3.1.1.5	AD	09	231.906
2.7.1.31	AD	19	232.134
2.7.1.2	AD	09	232.25
2.2.1.2	Control	19	232.256
2.7.7.60	Control	09	232.287
2.7.1.148	Control	19	232.382
1.1.1.267	AD	19	232.499
2.7.2.8	Control	19	232.776
5.3.1.24	Control	09	233.28
1.2.1.38	Control	19	233.55
1.2.1.72	AD	19	233.77
5.3.1.12	AD	19	234.803
1.2.1.59	AD	19	234.903
5.3.1.24	AD	19	234.926
2.7.1.148	Control	09	235.314
1.17.7.1	AD	19	235.337
1.5.1.20	Control	09	235.611
6.3.2.13	AD	09	235.672
2.7.1.4	Control	19	235.732
3.2.1.55	AD	09	235.854
1.2.1.12	AD	19	236.076
1.2.7.1	AD	19	236.39
2.7.2.11	AD	19	236.453
2.6.1.11	AD	09	236.462
5.4.99.9	AD	19	237.045
3.2.1.55	Control	09	237.075
3.6.1.1	Control	09	237.318
4.6.1.12	AD	19	237.467
1.1.1.42	Control	19	237.52
2.2.1.2	AD	19	238.283
2.4.1.1	AD	19	238.533
2.4.2.15	Control	09	238.738
5.4.99.9	Control	19	239.086
1.2.1.41	Control	09	239.13
2.1.3.9	Control	09	239.553
2.7.7.10	AD	09	240.334
2.7.7.64	AD	09	240.334
5.1.3.4	AD	09	240.378
3.1.3.15	AD	19	240.523
4.1.1.81	Control	19	241.235
2.3.1.46	AD	19	241.433
4.4.1.21	AD	09	241.461
2.6.1.52	Control	19	242.07
2.4.1.1	Control	09	242.883
6.3.2.13	Control	19	243.731
3.5.1.38	AD	09	244.188
4.4.1.21	AD	19	244.392
3.1.3.15	AD	09	245.273
2.7.7.10	Control	19	245.638
2.7.7.64	Control	19	245.638
5.4.99.9	AD	09	246.339
1.6.1.1	Control	09	246.617
6.2.1.5	Control	09	246.644
4.3.1.19	Control	09	246.773
2.7.1.4	AD	19	247.352
1.1.1.267	Control	19	247.511
2.5.1.3	Control	19	247.634
1.A.1	Control	09	248.064
2.7.2.11	Control	19	248.421
2.4.2.15	AD	19	248.891
4.1.1.19	AD	19	248.964
2.3.1.46	Control	19	248.977
4.4.1.21	Control	19	249.112
2.2.1.2	AD	09	249.614
2.A.3.1	Control	09	249.865
2.5.1.3	AD	19	250.252
2.3.3.1	AD	09	250.511
2.3.3.3	AD	09	250.511
4.1.3.7	AD	09	250.511
2.5.1.3	Control	09	250.759
1.2.7.1	Control	09	251.169
2.3.1.8	Control	19	251.363
3.5.4.3	AD	19	251.382
4.1.1.81	AD	09	251.963
2.7.7.10	AD	19	252.007
2.7.7.64	AD	19	252.007
2.7.2.11	Control	09	252.794
5.1.3.14	Control	09	252.798
2.4.1.1	Control	19	253.042
4.2.3.3	Control	09	253.119
5.3.1.24	Control	19	253.362
1.17.7.1	Control	19	253.415
1.1.1.42	AD	09	254.126
6.3.2.5	Control	09	254.157
4.2.3.1	AD	09	254.969
1.2.1.38	AD	09	254.99
2.7.2.8	AD	09	255.138
2.7.1.2	Control	19	256.137
2.6.1.52	AD	09	256.465
2.4.2.15	Control	19	256.504
3.5.1.38	Control	19	256.86
3.1.3.35	Control	09	258.082
3.1.3.91	Control	09	258.082
3.1.3.99	Control	09	258.082
4.6.1.12	Control	19	258.114
5.1.3.3	AD	19	258.404
1.2.7.3	AD	09	258.486
6.3.2.5	AD	09	260.06
2.5.1.3	AD	09	260.226
5.3.1.24	AD	09	260.233
4.2.3.1	Control	09	261.228
3.1.3.5	AD	09	261.277
3.1.3.89	AD	09	261.277
1.1.1.267	AD	09	261.503
4.1.1.19	Control	19	261.874
4.1.1.36	Control	09	262.114
1.17.7.1	AD	09	262.191
5.3.1.12	Control	09	262.304
2.3.1.46	AD	09	262.434
2.7.7.10	Control	09	262.821
2.7.7.64	Control	09	262.821
3.1.1.5	Control	09	263.136
4.6.1.12	AD	09	264.426
5.1.3.4	Control	09	265.377
2.7.7.24	Control	09	265.608
5.1.3.22	AD	09	265.704
1.2.1.3	Control	09	265.784
1.2.1.19	Control	09	265.815
2.7.1.35	Control	19	265.912
2.1.1.13	AD	19	265.931
1.1.1.85	AD	09	266.475
6.3.3.2	AD	09	267.188
3.5.4.12	AD	09	267.588
1.1.1.42	Control	09	267.663
4.1.1.18	AD	19	268.688
4.1.1.81	Control	09	268.799
6.3.3.2	Control	09	269.462
1.1.1.85	Control	09	269.545
2.7.1.2	Control	09	269.64
5.1.3.14	AD	19	269.91
5.1.3.22	Control	09	270.691
1.7.99.4	Control	09	270.798
1.2.1.19	AD	19	270.966
1.2.1.3	AD	19	270.966
1.12.99.6	Control	19	270.99
3.5.4.3	Control	09	271.069
4.2.1.19	Control	19	272.225
6.3.2.13	Control	09	272.233
5.1.3.22	Control	19	272.313
5.4.2.8	AD	19	272.483
5.3.1.12	Control	19	272.492
1.1.1.133	Control	19	272.741
2.3.3.1	Control	09	272.762
2.3.3.3	Control	09	272.762
4.1.3.7	Control	09	272.762
3.1.3.35	AD	09	272.841
3.1.3.91	AD	09	272.841
3.1.3.99	AD	09	272.841
4.4.1.21	Control	09	273.619
2.1.2.10	Control	09	273.711
1.A.1	AD	09	273.905
5.3.1.16	Control	19	274.032
3.2.1.1	AD	09	274.034
3.2.1.10	AD	09	274.034
2.7.2.8	Control	09	274.732
1.2.1.38	Control	09	274.844
1.10.3.14	Control	19	275.487
5.3.1.16	AD	19	275.67
4.2.1.19	AD	19	275.73
2.5.1.15	Control	09	276.244
2.1.2.1	AD	09	276.565
2.3.1.8	AD	19	276.98
6.3.2.5	Control	19	277.183
2.A.56	AD	19	277.409
4.1.1.19	Control	09	277.447
4.2.1.59	Control	09	277.78
1.3.1.12	AD	09	277.932
1.1.1.133	AD	09	278.152
4.1.1.36	AD	09	278.58
2.7.7.24	Control	19	278.675
1.3.1.12	AD	19	278.788
3.5.4.5	AD	09	279.247
2.1.1.13	AD	09	279.8
3.1.3.15	Control	19	279.997
1.1.1.21	AD	09	280.199
1.2.1.19	Control	19	280.423
1.2.1.3	Control	19	280.423
5.1.3.22	AD	19	280.486
2.7.4.9	AD	09	281.035
2.A.56	Control	19	281.539
2.6.1.52	Control	09	282.872
2.4.1.1	AD	09	283.944
1.17.7.1	Control	09	284.473
5.4.2.7	Control	09	284.549
1.2.1.5	AD	19	284.748
1.1.1.267	Control	09	285.597
2.1.3.9	AD	09	285.747
2.1.1.13	Control	19	285.871
3.2.1.1	AD	19	285.996
3.2.1.10	AD	19	285.996
2.1.2.1	Control	09	286.373
1.2.1.5	Control	09	286.767
4.6.1.12	Control	09	286.889
4.1.1.18	Control	19	287.852
3.2.1.183	AD	19	288.178
3.5.1.38	AD	19	288.326
2.3.1.46	Control	09	288.911
4.2.1.19	AD	09	288.959
5.4.99.9	Control	09	289.078
2.6.1.83	AD	19	289.55
2.7.1.30	AD	09	289.654
2.7.9.1	AD	19	289.872
5.3.1.16	AD	09	290.154
2.4.2.9	AD	09	290.242
1.1.1.133	Control	09	290.266
2.7.4.9	Control	09	290.82
1.1.1.21	Control	09	291.183
4.1.1.19	AD	09	291.283
1.3.1.12	Control	19	291.684
3.1.3.5	Control	19	292.323
3.1.3.89	Control	19	292.323
5.1.3.4	AD	19	292.945
1.2.7.3	Control	09	293.084
5.1.3.4	Control	19	293.186
1.A.1	Control	19	294.304
5.4.2.7	AD	19	294.396
4.1.1.36	Control	19	294.908
2.7.1.156	AD	19	295.315
3.2.1.183	Control	09	295.368
2.4.2.19	AD	19	295.743
1.1.1.133	AD	19	295.972
1.10.3.12	Control	19	296.35
2.7.1.35	AD	19	296.367
1.2.1.19	AD	09	296.539
1.2.1.3	AD	09	296.539
4.1.2.4	AD	09	296.543
3.5.4.2	AD	19	297.607
1.6.1.1	AD	09	298.531
6.2.1.11	AD	19	299.092
6.3.4.10	AD	19	299.092
6.3.4.11	AD	19	299.092
6.3.4.15	AD	19	299.092
6.3.4.9	AD	19	299.092
2.4.2.19	Control	19	299.095
6.3.3.2	Control	19	299.295
1.2.7.3	AD	19	299.349
2.7.7.24	AD	19	299.617
3.5.4.12	Control	09	299.682
5.1.3.14	Control	19	299.704
3.5.4.5	AD	19	299.825
2.7.1.35	Control	09	299.884
3.5.4.3	Control	19	300.227
5.4.2.7	Control	19	300.538
2.7.7.24	AD	09	300.911
6.2.1.5	Control	19	301.004
4.2.1.19	Control	09	301.638
4.1.1.48	AD	19	301.745
5.3.1.16	Control	09	302.191
5.1.3.14	AD	09	302.248
2.5.1.30	AD	09	302.253
3.1.3.11	AD	19	302.973
2.A.55	Control	09	303.169
2.4.2.18	AD	19	303.401
6.3.3.2	AD	19	303.481
6.2.1.11	Control	09	304.549
6.3.4.10	Control	09	304.549
6.3.4.11	Control	09	304.549
6.3.4.15	Control	09	304.549
6.3.4.9	Control	09	304.549
6.2.1.11	Control	19	304.928
6.3.4.10	Control	19	304.928
6.3.4.11	Control	19	304.928
6.3.4.15	Control	19	304.928
6.3.4.9	Control	19	304.928
1.1.1.23	Control	19	304.953
3.5.4.12	Control	19	305.427
2.5.1.15	AD	09	305.678
2.4.2.9	Control	09	306.278
2.7.1.30	AD	19	306.35
3.5.4.5	Control	19	306.365
2.7.8.33	Control	09	306.56
2.4.2.21	AD	19	306.798
2.7.1.156	Control	19	307.193
5.1.3.3	Control	19	307.276
3.1.3.73	AD	19	308.077
4.1.1.18	Control	09	308.275
2.1.2.1	Control	19	308.418
1.1.1.6	AD	19	308.739
2.5.1.15	Control	19	308.822
6.2.1.5	AD	09	308.891
1.2.1.5	Control	19	309.186
1.2.1.5	AD	09	309.445
6.3.2.5	AD	19	310.001
3.5.1.5	AD	09	310.075
2.7.1.50	Control	19	310.456
4.2.1.8	AD	19	311.004
1.1.1.23	AD	19	311.161
1.3.1.12	Control	09	311.521
2.4.2.19	AD	09	311.818
2.4.2.18	Control	19	311.987
3.1.3.35	Control	19	312.421
3.1.3.91	Control	19	312.421
3.1.3.99	Control	19	312.421
4.1.1.48	Control	09	312.445
5.3.1.12	AD	09	312.561
2.4.2.19	Control	09	312.648
4.2.1.59	Control	19	312.897
4.1.2.4	Control	09	312.94
5.4.99.5	AD	19	313.17
5.4.99.5	Control	19	314.02
5.4.99.5	Control	09	314.104
2.4.2.9	Control	19	314.185
4.1.1.49	AD	19	314.444
3.5.4.12	AD	19	314.598
3.2.1.1	Control	09	315.07
3.2.1.10	Control	09	315.07
2.1.2.10	AD	09	315.248
4.2.1.59	AD	09	315.715
2.7.9.1	Control	19	315.876
1.1.1.6	Control	09	316.577
2.1.2.10	Control	19	316.813
4.1.1.48	Control	19	316.856
4.1.1.18	AD	09	316.869
2.7.1.156	AD	09	316.914
3.5.4.5	Control	09	317.004
2.7.1.35	AD	09	317.087
2.7.4.9	Control	19	317.267
2.1.2.1	AD	19	317.288
2.7.1.50	AD	19	317.321
1.1.1.21	Control	19	317.358
4.1.1.36	AD	19	317.595
3.5.1.19	AD	09	318.146
5.1.3.3	AD	09	318.267
3.A.1.17	Control	09	318.324
4.2.1.59	AD	19	318.924
2.7.4.10	Control	19	319.09
1.2.7.3	Control	19	319.378
2.4.2.21	Control	19	319.894
2.7.4.10	AD	19	320.445
1.1.1.21	AD	19	320.908
2.7.1.50	AD	09	320.922
2.6.1.83	Control	19	321.371
2.7.7.9	Control	09	321.376
2.7.8.33	AD	09	321.606
3.1.3.5	AD	19	321.792
3.1.3.89	AD	19	321.792
3.1.3.11	Control	09	321.955
2.A.55	AD	09	322.006
2.7.1.30	Control	19	322.282
5.4.1.2	AD	19	322.424
2.1.1.13	Control	09	322.779
2.A.3.1	Control	19	323.245
1.1.1.23	AD	09	323.46
2.4.2.18	Control	09	323.623
4.3.1.3	AD	09	323.963
3.5.1.19	Control	09	323.97
1.A.1	AD	19	324.009
3.1.3.11	Control	19	324.012
3.2.1.1	Control	19	324.091
3.2.1.10	Control	19	324.091
1.2.1.2	Control	09	324.947
5.1.3.3	Control	09	325.113
4.1.2.25	Control	09	325.165
2.1.1.131	AD	19	325.285
2.A.56	Control	09	325.575
1.3.1.13	AD	09	326.1
6.2.1.11	AD	09	326.102
6.3.4.10	AD	09	326.102
6.3.4.11	AD	09	326.102
6.3.4.15	AD	09	326.102
6.3.4.9	AD	09	326.102
3.1.3.73	Control	19	326.154
2.7.1.50	Control	09	326.293
1.3.3.3	AD	09	326.329
1.4.1.16	AD	19	326.494
3.2.1.183	Control	19	326.729
1.1.1.18	AD	09	327.002
1.6.1.1	Control	19	327.276
2.7.7.9	AD	09	327.995
1.1.1.23	Control	09	328.241
5.4.2.5	AD	09	328.496
5.4.2.5	Control	09	328.685
3.1.3.11	AD	09	328.956
5.3.3.2	AD	09	329.287
3.1.3.15	Control	09	330.016
3.1.5.1	AD	19	330.327
2.4.2.21	AD	09	330.409
3.1.3.73	AD	09	330.543
2.1.1.132	AD	19	330.58
2.7.1.47	AD	09	330.846
2.1.1.133	AD	19	331.005
5.3.3.2	AD	19	331.148
5.1.3.13	AD	19	331.546
6.3.1.1	AD	19	332.435
3.1.3.35	AD	19	332.453
3.1.3.91	AD	19	332.453
3.1.3.99	AD	19	332.453
2.7.9.1	AD	09	332.646
2.A.56	AD	09	332.715
5.1.3.13	AD	09	333.874
3.2.1.55	AD	19	334.474
4.6.1.1	Control	09	335.309
3.5.4.3	AD	09	335.459
3.2.1.55	Control	19	335.515
1.1.1.6	Control	19	335.531
3.5.4.16	AD	09	335.549
1.3.1.13	Control	19	335.9
5.1.3.13	Control	19	335.932
4.1.1.44	Control	19	336.219
2.5.1.15	AD	19	336.234
2.A.51	AD	19	336.277
3.5.4.2	Control	19	336.436
2.7.4.10	Control	09	336.723
4.1.1.44	AD	19	336.741
2.1.1.130	AD	19	337.03
2.7.4.7	AD	19	337.391
4.6.1.1	AD	09	337.794
1.3.1.13	AD	19	337.923
5.4.99.5	AD	09	338.151
2.4.2.18	AD	09	338.155
2.7.1.49	AD	19	338.196
4.4.1.5	AD	19	338.242
3.1.5.1	AD	09	338.619
6.3.1.1	AD	09	339.377
2.7.4.10	AD	09	339.44
1.3.3.3	Control	09	339.645
6.2.1.5	AD	19	339.817
2.5.1.30	Control	09	340.23
2.5.1.30	Control	19	340.357
1.3.1.13	Control	09	341.195
2.7.4.7	Control	19	341.239
3.5.4.2	Control	09	342.085
2.7.4.7	Control	09	342.16
2.6.1.83	AD	09	342.167
2.7.1.49	Control	09	342.357
2.7.1.49	Control	19	342.634
2.5.1.29	AD	09	343.366
4.1.1.48	AD	09	343.579
2.7.1.156	Control	09	344.413
2.A.51	Control	19	345.252
2.4.2.21	Control	09	345.321
3.5.4.2	AD	09	345.724
1.3.3.3	Control	19	345.841
2.7.1.16	AD	09	346.928
4.1.1.49	AD	09	347.734
1.6.1.1	AD	19	347.803
3.5.1.19	AD	19	348.493
5.4.1.2	Control	19	348.735
3.1.1.31	AD	09	348.919
2.5.1.90	AD	09	348.921
3.5.4.16	Control	09	349.085
4.1.2.4	AD	19	349.594
1.3.3.3	AD	19	349.794
2.7.4.7	AD	09	349.827
2.7.1.49	AD	09	349.93
4.1.1.49	Control	19	350.157
1.1.1.60	AD	09	350.173
2.1.2.10	AD	19	350.191
3.5.4.16	Control	19	350.629
1.4.1.16	AD	09	351.064
3.1.3.73	Control	09	351.363
2.A.55	AD	19	351.389
2.5.1.81	AD	09	351.544
5.1.3.13	Control	09	351.653
2.1.1.131	Control	19	351.886
4.1.1.44	AD	09	351.976
4.1.2.25	AD	09	352.665
3.1.5.1	Control	19	353.762
2.7.1.47	Control	09	353.864
4.2.1.3	Control	19	354.317
2.7.1.47	AD	19	354.378
4.2.1.3	Control	09	354.383
2.3.1.65	Control	09	354.664
3.A.1.3	Control	09	354.783
2.5.1.29	Control	09	354.827
4.2.1.8	Control	09	355.104
3.A.1.17	AD	09	355.134
3.5.1.19	Control	19	355.346
1.1.1.28	Control	09	355.861
1.1.2.4	Control	09	355.861
1.1.2.5	Control	09	355.861
2.7.1.30	Control	09	356.023
1.3.1.26	AD	19	356.091
3.5.1.5	Control	09	356.583
1.1.1.60	Control	09	356.917
2.7.1.145	AD	09	357.337
3.2.1.183	AD	09	357.373
2.7.8.33	Control	19	357.762
2.A.51	AD	09	357.777
1.1.1.351	AD	09	358.838
1.1.1.44	AD	09	358.838
4.1.2.4	Control	19	358.846
5.4.2.5	Control	19	360.66
1.3.1.26	Control	09	360.663
6.3.1.1	Control	19	361.225
1.2.4.2	Control	09	361.417
1.1.1.6	AD	09	361.458
2.3.1.61	Control	09	362.919
2.7.4.9	AD	19	363.076
1.4.1.16	Control	19	363.253
4.2.1.8	Control	19	363.413
4.1.1.65	AD	19	363.442
2.A.55	Control	19	363.967
2.7.1.16	AD	19	364.049
2.1.1.133	Control	19	364.067
4.1.1.65	Control	19	364.151
2.1.1.132	Control	19	364.165
5.3.3.2	Control	19	364.198
2.5.1.90	Control	09	365.038
4.2.1.44	AD	09	365.12
2.7.1.16	Control	09	365.24
4.1.2.14	AD	09	365.25
1.3.1.26	Control	19	365.413
5.3.3.2	Control	09	365.717
1.5.1.29	Control	09	365.815
3.5.1.14	AD	09	366.444
3.5.1.16	AD	09	366.444
2.7.8.8	Control	19	366.575
1.1.1.60	AD	19	367.106
4.2.1.28	AD	19	367.367
1.1.1.60	Control	19	367.644
2.5.1.81	Control	09	367.677
2.5.1.29	Control	19	368.627
1.1.1.77	AD	19	368.699
2.7.8.8	AD	19	368.858
4.4.1.5	AD	09	368.885
1.12.99.6	AD	09	369.157
2.5.1.9	Control	19	369.535
5.4.1.2	AD	09	369.697
2.5.1.90	Control	19	370.068
1.1.1.49	AD	09	370.62
1.10.3.14	AD	09	370.741
4.1.2.25	Control	19	372.071
2.4.2.9	AD	19	372.38
4.6.1.1	Control	19	372.791
2.1.1.132	AD	09	373.123
3.1.3.3	Control	09	373.615
2.1.1.131	AD	09	374.005
1.1.1.363	AD	09	374.658
2.A.3.1	AD	09	374.842
1.1.1.22	Control	09	374.928
1.10.3.14	AD	19	375.034
1.1.1.351	Control	09	375.301
1.1.1.44	Control	09	375.301
2.7.7.9	Control	19	375.726
4.2.1.3	AD	09	375.757
2.7.1.47	Control	19	375.758
2.1.1.133	AD	09	376.713
1.8.4.13	AD	09	377.215
1.8.4.14	AD	09	377.215
3.5.4.16	AD	19	377.532
4.4.1.5	Control	19	377.897
4.2.1.3	AD	19	378.385
4.1.1.17	Control	19	378.677
4.1.1.17	AD	19	380.056
3.A.1.17	Control	19	380.581
1.3.1.26	AD	09	381.091
3.1.3.3	AD	09	381.178
1.1.1.22	AD	09	381.19
2.1.1.130	AD	09	381.427
2.5.1.81	Control	19	381.446
2.7.6.3	AD	09	381.67
2.5.1.9	Control	09	381.905
2.3.1.65	Control	19	381.911
1.1.1.77	Control	09	382.813
4.1.2.14	AD	19	382.898
1.10.3.12	AD	09	383.233
2.7.8.33	AD	19	383.814
3.1.3.1	AD	09	384.127
1.3.1.43	Control	19	384.521
3.1.1.31	Control	09	384.613
2.1.1.130	Control	19	384.616
3.1.3.1	AD	19	384.628
3.1.3.1	Control	19	384.917
6.3.1.1	Control	09	385.006
2.7.9.1	Control	09	385.479
2.6.1.83	Control	09	386.075
4.1.1.65	AD	09	386.56
1.1.1.14	AD	09	386.85
1.1.1.15	AD	09	386.85
4.1.2.14	Control	09	387.146
1.1.1.28	AD	09	387.247
1.1.2.4	AD	09	387.247
1.1.2.5	AD	09	387.247
3.1.3.3	Control	19	387.248
1.1.1.77	Control	19	387.277
2.4.1.64	AD	09	387.724
2.4.1.8	AD	09	387.724
2.7.1.74	AD	09	387.905
4.4.1.5	Control	09	388.154
1.1.1.57	Control	09	389.037
2.7.8.8	AD	09	389.131
1.1.1.28	Control	19	389.93
1.1.2.4	Control	19	389.93
1.1.2.5	Control	19	389.93
2.7.6.3	Control	19	389.982
2.7.8.7	AD	09	390.246
3.5.1.14	Control	09	390.478
3.5.1.16	Control	09	390.478
1.1.1.351	Control	19	390.81
1.1.1.44	Control	19	390.81
5.4.2.5	AD	19	390.898
2.7.6.3	Control	09	391.03
2.7.8.7	Control	09	391.141
1.8.4.13	Control	09	391.273
1.8.4.14	Control	09	391.273
1.1.1.49	Control	09	391.374
4.2.1.8	AD	09	391.712
1.4.1.16	Control	09	391.896
1.12.99.6	AD	19	391.994
4.1.1.65	Control	09	392.27
5.1.3.9	AD	19	392.326
2.3.1.65	AD	09	392.449
2.8.1.6	AD	19	392.839
1.1.1.57	AD	19	393.463
4.2.1.28	Control	09	393.7
4.3.1.3	Control	09	393.963
1.2.4.2	Control	19	394.564
3.1.5.1	Control	09	395.015
2.A.53	AD	09	395.121
2.3.1.61	Control	19	395.341
3.5.4.1	Control	09	395.396
3.5.1.5	Control	19	396.42
1.6.6.9	Control	09	396.748
4.1.2.25	AD	19	396.862
2.7.6.3	AD	19	397.288
5.1.3.9	AD	09	397.339
3.1.3.25	Control	19	397.491
4.1.1.15	Control	09	397.574
4.1.1.44	Control	09	397.631
2.7.1.16	Control	19	397.635
1.1.1.28	AD	19	397.827
1.1.2.4	AD	19	397.827
1.1.2.5	AD	19	397.827
6.3.1.10	AD	19	398.414
3.1.3.2	Control	19	398.58
2.A.51	Control	09	398.696
2.7.8.8	Control	09	398.973
3.1.3.2	Control	09	399.061
4.1.1.17	Control	09	399.101
1.10.3.12	AD	19	400.397
2.5.1.30	AD	19	400.828
1.8.4.13	Control	19	400.837
1.8.4.14	Control	19	400.837
1.1.1.77	AD	09	400.877
2.7.1.145	Control	09	402.206
2.8.1.6	Control	09	402.604
3.1.3.3	AD	19	402.66
2.1.1.132	Control	09	403.005
2.5.1.16	AD	19	403.158
1.1.1.22	AD	19	403.386
1.1.1.49	Control	19	403.802
2.5.1.9	AD	19	403.986
1.3.1.43	AD	19	404.022
6.3.1.10	Control	19	404.05
5.4.1.2	Control	09	404.272
3.5.4.4	AD	19	405.163
3.5.1.14	AD	19	405.246
3.5.1.16	AD	19	405.246
3.1.3.25	Control	09	405.452
1.1.1.22	Control	19	406.13
2.7.8.7	Control	19	406.216
1.3.1.43	AD	09	406.548
3.A.1.12	Control	09	406.597
1.1.1.57	Control	19	406.62
5.1.3.9	Control	19	406.706
2.1.1.131	Control	09	407.198
1.5.1.29	AD	09	408.065
6.3.5.10	AD	19	408.066
4.1.1.15	Control	19	408.074
2.7.1.60	AD	19	408.163
2.8.1.6	Control	19	408.196
4.1.3.6	AD	09	408.472
1.7.99.4	Control	19	408.915
2.7.1.90	AD	19	409.454
4.1.2.14	Control	19	409.672
3.1.3.1	Control	09	409.973
4.4.1.8	Control	09	410.151
4.1.1.9	AD	19	410.213
5.1.3.9	Control	09	410.295
5.3.1.25	AD	19	410.369
4.2.1.1	Control	09	410.551
2.3.1.65	AD	19	410.735
4.6.1.1	AD	19	411.06
1.1.1.363	Control	09	412.166
2.1.1.133	Control	09	412.601
1.2.1.2	Control	19	412.882
1.1.1.351	AD	19	412.974
1.1.1.44	AD	19	412.974
1.1.1.363	Control	19	413.599
4.1.1.17	AD	09	413.708
1.5.1.29	Control	19	413.887
2.3.1.9	AD	09	414.308
2.3.1.16	AD	09	414.691
2.4.1.187	AD	19	415.081
4.2.1.28	Control	19	415.095
3.1.3.25	AD	09	415.252
2.1.1.130	Control	09	415.49
4.1.1.49	Control	09	415.643
2.7.9.3	AD	19	415.68
1.3.1.43	Control	09	416.378
2.5.1.9	AD	09	416.464
2.7.1.21	AD	09	417.294
3.5.3.11	AD	19	417.296
2.5.1.29	AD	19	417.479
4.2.1.7	AD	19	417.711
2.7.1.145	AD	19	417.951
3.5.1.5	AD	19	418.376
1.1.1.103	AD	19	418.761
1.1.5.6	Control	09	419.073
2.7.1.107	AD	09	419.659
1.3.1.76	Control	09	419.742
2.1.1.107	Control	09	419.742
3.5.4.4	AD	09	419.942
6.3.5.10	Control	19	419.983
4.99.1.3	AD	19	420.489
1.3.1.76	AD	19	420.656
2.1.1.107	AD	19	420.656
2.5.1.16	AD	09	421.065
2.1.1.14	Control	19	421.253
3.1.3.2	AD	19	421.445
2.7.1.29	AD	09	421.544
4.2.1.75	AD	19	421.723
4.1.3.3	AD	19	421.733
2.7.7.9	AD	19	421.736
4.1.99.12	Control	09	421.952
2.7.1.145	Control	19	421.958
2.1.1.14	AD	09	421.981
3.1.3.2	AD	09	422.349
2.A.3.1	AD	19	422.439
2.5.1.90	AD	19	422.507
4.3.1.3	AD	19	422.719
1.7.1.15	Control	09	422.747
1.1.1.49	AD	19	423.032
1.7.2.2	Control	09	423.467
1.3.1.54	AD	19	423.505
4.1.99.12	Control	19	423.754
4.2.1.1	Control	19	423.829
3.1.4.16	Control	09	424.081
1.8.4.13	AD	19	424.081
1.8.4.14	AD	19	424.081
1.7.1.4	Control	09	424.246
3.5.1.14	Control	19	424.537
3.5.1.16	Control	19	424.537
4.1.1.9	Control	09	424.692
1.3.1.76	Control	19	424.727
2.1.1.107	Control	19	424.727
4.2.1.75	Control	19	424.88
3.1.3.25	AD	19	425.454
3.5.4.26	Control	19	425.486
4.3.1.3	Control	19	426.043
2.5.1.16	Control	19	426.507
1.2.4.2	AD	09	426.903
1.1.1.58	AD	19	426.923
1.1.1.18	AD	19	427.101
3.1.1.31	Control	19	427.156
2.7.1.107	Control	09	427.276
2.3.1.61	AD	09	427.415
2.8.1.6	AD	09	427.426
1.15.1.1	Control	09	427.492
2.7.1.60	Control	19	427.687
4.2.1.75	Control	09	427.725
1.5.1.29	AD	19	427.884
1.7.1.15	AD	09	427.979
3.5.4.4	Control	09	428.1
2.7.1.60	Control	09	428.111
2.5.1.81	AD	19	428.857
1.7.1.4	AD	09	429.283
1.1.1.363	AD	19	429.311
5.3.1.25	Control	09	429.464
4.1.1.31	AD	09	429.821
3.5.4.25	Control	19	430.02
6.3.5.11	AD	19	430.698
6.3.5.9	AD	19	430.698
4.1.2.40	Control	09	431.505
2.A.53	Control	19	431.697
4.4.1.1	AD	09	431.957
2.7.1.51	AD	19	432.077
3.1.1.31	AD	19	432.221
2.3.1.47	Control	09	432.454
1.3.98.1	Control	09	432.624
2.7.1.21	AD	19	432.669
1.7.1.15	AD	19	433.117
2.7.1.60	AD	09	433.268
2.4.1.21	AD	19	433.303
3.5.4.4	Control	19	433.365
1.7.1.4	AD	19	434.031
2.7.1.21	Control	09	434.324
3.5.4.1	AD	19	434.36
2.4.1.187	Control	19	434.472
2.A.53	AD	19	434.677
5.3.1.25	Control	19	434.72
1.1.1.35	AD	09	435.173
1.1.1.57	AD	09	435.287
2.5.1.61	AD	19	435.313
4.3.1.8	AD	19	435.313
1.1.1.103	Control	09	435.446
5.1.3.8	AD	19	435.53
2.A.40	AD	09	435.9
2.7.1.5	AD	19	435.976
5.3.1.4	AD	09	436.41
2.4.1.64	Control	09	436.687
2.4.1.8	Control	09	436.687
1.3.98.1	AD	09	436.739
3.5.3.11	AD	09	436.768
4.4.1.8	Control	19	437.018
4.1.1.15	AD	19	437.149
2.7.1.90	Control	19	437.44
2.1.1.14	Control	09	437.581
4.1.99.12	AD	09	437.676
2.5.1.61	Control	19	437.984
4.3.1.8	Control	19	437.984
2.7.1.51	Control	09	437.993
2.1.1.14	AD	19	438.05
3.5.4.26	AD	19	438.115
1.3.1.9	AD	09	439.149
2.5.1.74	Control	09	439.7
3.5.4.25	AD	19	439.884
6.3.1.10	Control	09	440.326
2.5.1.16	Control	09	440.511
2.3.1.9	Control	09	441.893
2.7.9.3	Control	19	441.904
3.A.1.12	AD	19	441.933
4.2.1.7	AD	09	442.098
1.1.1.103	Control	19	442.182
2.A.1.6	AD	09	442.217
3.1.4.16	AD	09	442.326
1.1.1.18	Control	09	442.445
1.1.1.193	Control	19	442.485
4.2.1.1	AD	19	442.712
2.3.1.16	Control	09	442.713
5.3.1.14	AD	19	442.749
4.1.2.22	AD	09	442.794
4.1.3.6	Control	09	442.889
1.16.8.1	AD	19	443.194
3.5.4.1	AD	09	443.365
4.2.1.1	AD	09	443.927
1.3.1.9	Control	09	444.502
5.3.1.25	AD	09	444.718
6.3.5.10	Control	09	445.063
2.5.1.61	Control	09	445.371
4.3.1.8	Control	09	445.371
1.1.1.35	Control	09	445.567
5.1.3.8	Control	09	445.863
1.3.1.54	Control	19	445.91
1.1.1.14	Control	19	446.097
1.1.1.15	Control	19	446.097
5.1.3.8	AD	09	446.385
3.A.1.17	AD	19	446.449
4.1.3.3	Control	09	446.491
3.1.3.41	AD	19	446.563
4.1.99.12	AD	19	446.839
2.5.1.74	Control	19	446.961
3.5.4.1	Control	19	446.99
1.1.1.14	Control	09	447.178
1.1.1.15	Control	09	447.178
4.1.1.31	Control	09	447.276
2.7.9.3	Control	09	447.35
2.7.7.43	AD	19	447.706
2.7.1.90	AD	09	447.82
1.3.98.1	Control	19	447.83
2.7.1.21	Control	19	447.912
4.2.1.44	AD	19	447.996
4.1.1.9	AD	09	448.118
2.7.1.51	Control	19	448.299
1.2.4.2	AD	19	448.697
4.4.1.1	Control	09	449.109
1.1.1.103	AD	09	449.196
1.3.1.76	AD	09	449.44
2.1.1.107	AD	09	449.44
5.3.1.8	Control	09	449.544
2.3.1.61	AD	19	449.612
3.5.3.11	Control	19	450.174
2.3.1.9	Control	19	450.798
3.5.4.25	Control	09	451.027
2.3.1.16	Control	19	451.137
4.1.1.15	AD	09	451.191
6.3.1.10	AD	09	451.373
3.6.1.7	AD	09	451.703
4.2.1.75	AD	09	452.232
1.7.1.15	Control	19	452.285
4.1.3.3	Control	19	452.286
1.1.1.193	AD	19	452.727
2.4.1.187	Control	09	452.841
3.1.3.41	Control	09	453.061
3.A.1.3	Control	19	453.068
3.5.4.25	AD	09	453.159
3.1.2.6	AD	09	453.838
1.7.1.4	Control	19	453.966
2.7.8.7	AD	19	454.429
4.2.1.7	Control	19	454.494
4.99.1.3	Control	19	454.73
2.7.7.4	Control	09	454.842
2.A.53	Control	09	454.933
3.5.4.26	AD	09	454.999
4.2.1.44	Control	09	455.272
5.1.3.8	Control	19	455.277
3.5.4.26	Control	09	455.321
2.5.1.74	AD	19	455.621
3.5.2.2	AD	19	455.762
4.4.1.8	AD	09	456.1
2.7.1.90	Control	09	456.155
3.1.3.41	Control	19	456.626
2.3.1.12	AD	09	456.803
2.4.1.64	AD	19	456.993
2.4.1.8	AD	19	456.993
4.3.1.7	AD	09	457.629
2.7.1.51	AD	09	458.164
1.1.1.251	AD	19	458.248
3.6.1.7	Control	09	458.336
3.5.3.11	Control	09	458.63
3.3.1.1	Control	19	458.76
2.A.1.6	Control	09	459.057
6.3.5.10	AD	09	459.089
4.1.3.38	Control	09	460.105
2.3.1.117	Control	19	460.205
3.5.1.18	Control	19	460.775
1.1.1.193	AD	09	460.886
4.2.1.7	Control	09	461.1
4.2.1.55	AD	09	461.3
2.4.1.64	Control	19	461.358
2.4.1.8	Control	19	461.358
4.2.1.28	AD	09	461.449
1.3.98.1	AD	19	461.831
2.7.9.3	AD	09	462.362
3.2.1.122	AD	09	462.636
4.1.3.38	AD	09	462.721
5.3.1.4	Control	09	462.901
2.5.1.74	AD	09	463.489
5.3.1.8	AD	09	463.833
3.1.3.41	AD	09	463.902
4.4.1.1	Control	19	464.165
2.4.1.21	Control	19	464.497
4.1.1.9	Control	19	464.946
4.1.2.40	AD	19	465.289
2.3.1.47	Control	19	465.489
1.2.1.27	AD	19	465.499
1.1.1.58	Control	19	465.531
1.3.8.1	AD	09	465.556
5.3.1.8	Control	19	466.015
1.1.1.18	Control	19	466.233
4.2.1.49	AD	09	466.928
3.1.2.6	Control	19	466.965
2.7.7.4	Control	19	466.972
3.3.1.1	Control	09	467.117
2.4.1.187	AD	09	467.17
3.1.4.16	AD	19	467.486
1.1.1.58	AD	09	467.516
2.4.1.21	AD	09	468.063
4.1.3.6	Control	19	468.24
2.3.1.12	Control	09	468.381
1.1.1.31	Control	09	468.78
2.7.1.5	Control	09	468.968
3.3.1.1	AD	09	469.262
1.1.1.193	Control	09	469.415
4.1.3.3	AD	09	469.541
3.5.1.28	AD	19	470.12
1.3.1.9	Control	19	470.302
1.3.8.1	Control	19	470.891
4.2.1.44	Control	19	470.991
6.3.5.11	Control	19	471
6.3.5.9	Control	19	471
3.6.1.7	Control	19	471.354
4.1.3.38	AD	19	471.586
3.A.1.12	Control	19	472.501
5.3.1.4	AD	19	472.523
1.1.1.14	AD	19	472.764
1.1.1.15	AD	19	472.764
3.A.1.3	AD	09	473.07
1.6.6.9	Control	19	473.916
2.7.1.5	AD	09	474.665
1.1.1.299	Control	09	475.242
1.1.1.37	Control	09	475.242
3.1.2.6	AD	19	475.29
2.1.1.144	Control	09	475.32
4.99.1.3	Control	09	475.459
2.A.40	Control	19	475.482
5.3.1.5	AD	09	475.561
1.3.1.54	Control	09	475.744
5.3.1.8	AD	19	475.954
4.1.3.38	Control	19	476.39
4.4.1.8	AD	19	476.445
2.7.7.43	AD	09	476.502
1.15.1.1	Control	19	476.68
5.3.1.14	AD	09	477.183
2.7.1.5	Control	19	477.323
4.1.1.11	Control	19	477.354
1.16.8.1	Control	19	477.514
3.6.1.7	AD	19	477.557
5.3.1.14	Control	09	477.727
2.3.1.117	Control	09	477.737
3.5.1.18	Control	09	477.784
2.7.7.4	AD	09	477.91
1.15.1.1	AD	09	478.062
1.2.1.2	AD	09	478.138
2.6.99.2	Control	09	478.34
1.1.1.58	Control	09	478.802
2.3.1.117	AD	19	479.22
2.A.1.6	Control	19	479.348
6.3.5.11	Control	09	479.804
6.3.5.9	Control	09	479.804
3.5.1.18	AD	19	479.9
2.1.1.144	Control	19	479.912
2.7.7.43	Control	09	479.936
2.5.1.61	AD	09	479.993
4.3.1.8	AD	09	479.993
4.1.1.11	AD	19	480.262
2.3.1.79	Control	09	480.552
2.3.1.117	AD	09	481.099
2.7.4.6	AD	09	481.337
2.7.1.107	Control	19	481.365
3.5.1.18	AD	09	481.432
5.3.1.4	Control	19	481.48
2.5.1.56	AD	19	482.221
4.1.3.19	AD	19	482.221
1.4.7.1	Control	09	482.537
3.5.1.2	Control	09	482.657
4.3.3.6	Control	09	482.657
2.4.1.21	Control	09	482.754
2.5.1.48	AD	09	483.153
[truncated: 2,027 more rows]

## Sheet: metabolic routes Rank
S4 Spreadsheet. MetGEMs toolbox prediction on Thailand Pediatric Allergy Research Cohort.
S4 Spreadsheet. Table S4.5. Geometric mean of rank transformed metabolic routes abundance
Metabolic route (MetaCyc IDs)	diagnose	age of subjects	rank (geometric mean)	description
VALSYN-PWY	AD	19	1.51072	L-valine biosynthesis
VALSYN-PWY	Control	19	1.68268	L-valine biosynthesis
PWY-7219	AD	19	2.25313	adenosine ribonucleotides de novo biosynthesis
VALSYN-PWY	Control	09	2.35359	L-valine biosynthesis
PWY-7219	Control	19	2.63422	adenosine ribonucleotides de novo biosynthesis
PWY-7219	AD	09	2.68587	adenosine ribonucleotides de novo biosynthesis
PWY-7219	Control	09	2.77452	adenosine ribonucleotides de novo biosynthesis
PWY-5686	Control	19	2.79118	UMP biosynthesis
PWY-5686	AD	19	3.13673	UMP biosynthesis
VALSYN-PWY	AD	09	3.33661	L-valine biosynthesis
PWY-5686	AD	09	3.69497	UMP biosynthesis
PWY-5686	Control	09	3.69529	UMP biosynthesis
NONOXIPENT-PWY	Control	09	3.74151	pentose phosphate pathway (non-oxidative branch)
NONOXIPENT-PWY	AD	19	3.90016	pentose phosphate pathway (non-oxidative branch)
NONOXIPENT-PWY	Control	19	4.46933	pentose phosphate pathway (non-oxidative branch)
NONOXIPENT-PWY	AD	09	5.02978	pentose phosphate pathway (non-oxidative branch)
PWY0-1319	Control	19	5.22159	CDP-diacylglycerol biosynthesis II
PWY0-1319	AD	19	5.22339	CDP-diacylglycerol biosynthesis II
PWY-5667	AD	19	5.36534	CDP-diacylglycerol biosynthesis I
PWY-5667	Control	19	5.41032	CDP-diacylglycerol biosynthesis I
PWY0-1319	Control	09	5.65747	CDP-diacylglycerol biosynthesis II
PWY-5667	Control	09	5.80376	CDP-diacylglycerol biosynthesis I
PWY-5667	AD	09	6.15217	CDP-diacylglycerol biosynthesis I
PWY0-1319	AD	09	6.24379	CDP-diacylglycerol biosynthesis II
UDPNAGSYN-PWY	AD	09	6.6275	UDP-N-acetyl-D-glucosamine biosynthesis I
UDPNAGSYN-PWY	AD	19	6.85251	UDP-N-acetyl-D-glucosamine biosynthesis I
UDPNAGSYN-PWY	Control	19	7.08997	UDP-N-acetyl-D-glucosamine biosynthesis I
PWY-6121	AD	09	7.47724	5-aminoimidazole ribonucleotide biosynthesis I
PWY-6121	AD	19	8.31231	5-aminoimidazole ribonucleotide biosynthesis I
PWY-6121	Control	19	8.60026	5-aminoimidazole ribonucleotide biosynthesis I
UDPNAGSYN-PWY	Control	09	8.70226	UDP-N-acetyl-D-glucosamine biosynthesis I
PWY-6121	Control	09	9.3679	5-aminoimidazole ribonucleotide biosynthesis I
PWY0-1298	AD	09	10.3417	superpathway of pyrimidine deoxyribonucleosides degradation
PWY-5100	AD	09	10.368	pyruvate fermentation to acetate and lactate II
PWY0-1298	AD	19	11.6934	superpathway of pyrimidine deoxyribonucleosides degradation
PWY-5100	AD	19	11.7149	pyruvate fermentation to acetate and lactate II
PWY-5154	AD	19	11.7342	L-arginine biosynthesis III (via N-acetyl-L-citrulline)
PWY-5100	Control	19	12.0358	pyruvate fermentation to acetate and lactate II
PWY-5695	Control	09	12.1364	urate biosynthesis/inosine 5'-phosphate degradation
PWY0-1298	Control	09	12.2784	superpathway of pyrimidine deoxyribonucleosides degradation
FASYN-ELONG-PWY	Control	09	12.3049	fatty acid elongation -- saturated
PWY-5695	Control	19	13.2323	urate biosynthesis/inosine 5'-phosphate degradation
OANTIGEN-PWY	AD	19	13.3365	O-antigen building blocks biosynthesis (E. coli)
OANTIGEN-PWY	Control	19	13.8678	O-antigen building blocks biosynthesis (E. coli)
PWY-5695	AD	19	13.9781	urate biosynthesis/inosine 5'-phosphate degradation
PWY0-1298	Control	19	14.0511	superpathway of pyrimidine deoxyribonucleosides degradation
PWY-5100	Control	09	14.195	pyruvate fermentation to acetate and lactate II
OANTIGEN-PWY	AD	09	14.6813	O-antigen building blocks biosynthesis (E. coli)
PWY-5154	Control	19	15.4081	L-arginine biosynthesis III (via N-acetyl-L-citrulline)
PWY-5695	AD	09	15.4631	urate biosynthesis/inosine 5'-phosphate degradation
PWY0-162	Control	09	15.6022	superpathway of pyrimidine ribonucleotides de novo biosynthesis
FASYN-ELONG-PWY	AD	09	15.8536	fatty acid elongation -- saturated
FASYN-ELONG-PWY	Control	19	16.4401	fatty acid elongation -- saturated
PWY-6608	AD	19	16.5017	guanosine nucleotides degradation III
PWY0-1296	AD	19	16.6034	purine ribonucleosides degradation
OANTIGEN-PWY	Control	09	16.6456	O-antigen building blocks biosynthesis (E. coli)
PWY0-162	AD	09	17.0777	superpathway of pyrimidine ribonucleotides de novo biosynthesis
PWY-6609	AD	19	17.4915	adenine and adenosine salvage III
GLUTORN-PWY	AD	19	17.9825	L-ornithine biosynthesis
PWY0-1296	AD	09	17.9877	purine ribonucleosides degradation
PWY0-162	Control	19	17.9969	superpathway of pyrimidine ribonucleotides de novo biosynthesis
PWY-5154	Control	09	18.1238	L-arginine biosynthesis III (via N-acetyl-L-citrulline)
PWY-6608	Control	09	18.2218	guanosine nucleotides degradation III
PWY-6608	Control	19	18.2831	guanosine nucleotides degradation III
PWY-7229	Control	09	18.3325	superpathway of adenosine nucleotides de novo biosynthesis I
PWY-6126	Control	09	18.3466	superpathway of adenosine nucleotides de novo biosynthesis II
DTDPRHAMSYN-PWY	AD	19	18.8244	dTDP-L-rhamnose biosynthesis I
PWY-5154	AD	09	18.9379	L-arginine biosynthesis III (via N-acetyl-L-citrulline)
PWY-6609	AD	09	19.2695	adenine and adenosine salvage III
DTDPRHAMSYN-PWY	Control	19	19.4849	dTDP-L-rhamnose biosynthesis I
PWY0-1297	AD	19	19.9759	superpathway of purine deoxyribonucleosides degradation
PWY-6609	Control	19	19.9906	adenine and adenosine salvage III
PWY0-1296	Control	09	20.1755	purine ribonucleosides degradation
PWY-6609	Control	09	20.269	adenine and adenosine salvage III
PWY0-1296	Control	19	20.3133	purine ribonucleosides degradation
PWY-6126	AD	09	20.4604	superpathway of adenosine nucleotides de novo biosynthesis II
PWY-7229	AD	09	20.6885	superpathway of adenosine nucleotides de novo biosynthesis I
DTDPRHAMSYN-PWY	AD	09	20.7159	dTDP-L-rhamnose biosynthesis I
SER-GLYSYN-PWY	AD	19	20.8539	superpathway of L-serine and glycine biosynthesis I
PWY-6126	Control	19	21.3094	superpathway of adenosine nucleotides de novo biosynthesis II
PWY-6353	AD	19	21.3143	purine nucleotides degradation II (aerobic)
DTDPRHAMSYN-PWY	Control	09	21.3253	dTDP-L-rhamnose biosynthesis I
PWY-7229	Control	19	21.4046	superpathway of adenosine nucleotides de novo biosynthesis I
PWY0-162	AD	19	21.6624	superpathway of pyrimidine ribonucleotides de novo biosynthesis
PWY-6353	Control	19	22.139	purine nucleotides degradation II (aerobic)
PWY0-1297	AD	09	22.2381	superpathway of purine deoxyribonucleosides degradation
SER-GLYSYN-PWY	Control	19	22.3252	superpathway of L-serine and glycine biosynthesis I
FASYN-ELONG-PWY	AD	19	22.3292	fatty acid elongation -- saturated
PWY-841	AD	09	22.3709	superpathway of purine nucleotides de novo biosynthesis I
SALVADEHYPOX-PWY	AD	19	22.5313	adenosine nucleotides degradation II
PENTOSE-P-PWY	AD	09	22.5703	pentose phosphate pathway
SER-GLYSYN-PWY	AD	09	22.7096	superpathway of L-serine and glycine biosynthesis I
GLUTORN-PWY	Control	19	22.9189	L-ornithine biosynthesis
PWY-6608	AD	09	23.0125	guanosine nucleotides degradation III
PWY-6353	Control	09	23.1271	purine nucleotides degradation II (aerobic)
PENTOSE-P-PWY	Control	09	23.2208	pentose phosphate pathway
PWY-7663	Control	09	23.27	gondoate biosynthesis (anaerobic)
PWY-841	Control	09	23.4417	superpathway of purine nucleotides de novo biosynthesis I
SER-GLYSYN-PWY	Control	09	23.492	superpathway of L-serine and glycine biosynthesis I
SALVADEHYPOX-PWY	AD	09	23.9645	adenosine nucleotides degradation II
GLUTORN-PWY	Control	09	24.0239	L-ornithine biosynthesis
PWY0-1297	Control	09	24.1315	superpathway of purine deoxyribonucleosides degradation
PWY-841	Control	19	24.1447	superpathway of purine nucleotides de novo biosynthesis I
PENTOSE-P-PWY	AD	19	24.2736	pentose phosphate pathway
GLUTORN-PWY	AD	09	24.3625	L-ornithine biosynthesis
PWY-6353	AD	09	24.3992	purine nucleotides degradation II (aerobic)
SALVADEHYPOX-PWY	Control	19	24.4252	adenosine nucleotides degradation II
PWY0-1297	Control	19	24.518	superpathway of purine deoxyribonucleosides degradation
PENTOSE-P-PWY	Control	19	25.0412	pentose phosphate pathway
PWY-7663	AD	09	25.3759	gondoate biosynthesis (anaerobic)
SALVADEHYPOX-PWY	Control	09	25.4147	adenosine nucleotides degradation II
PWY-6901	Control	09	26.0958	superpathway of glucose and xylose degradation
PWY-7663	Control	19	26.2791	gondoate biosynthesis (anaerobic)
PWY-6126	AD	19	26.7437	superpathway of adenosine nucleotides de novo biosynthesis II
PWY-6901	AD	09	26.7723	superpathway of glucose and xylose degradation
PWY-7229	AD	19	26.8205	superpathway of adenosine nucleotides de novo biosynthesis I
PWY-6901	AD	19	27.4629	superpathway of glucose and xylose degradation
GLCMANNANAUT-PWY	AD	19	27.6803	superpathway of N-acetylglucosamine, N-acetylmannosamine and N-acetylneuraminate degradation
PWY-6901	Control	19	27.9147	superpathway of glucose and xylose degradation
PWY-841	AD	19	27.985	superpathway of purine nucleotides de novo biosynthesis I
PWY-7221	AD	09	28.5789	guanosine ribonucleotides de novo biosynthesis
PWY4FS-7	Control	19	29.0269	phosphatidylglycerol biosynthesis I (plastidic)
PWY-7199	AD	09	29.1921	pyrimidine deoxyribonucleosides salvage
PWY4FS-8	Control	19	29.2221	phosphatidylglycerol biosynthesis II (non-plastidic)
PWY-7208	AD	09	29.3316	superpathway of pyrimidine nucleobases salvage
PWY4FS-7	AD	19	29.4287	phosphatidylglycerol biosynthesis I (plastidic)
PWY4FS-8	AD	19	29.4611	phosphatidylglycerol biosynthesis II (non-plastidic)
PWY-7220	Control	09	29.6184	adenosine deoxyribonucleotides de novo biosynthesis II
PWY-7222	Control	09	29.6184	guanosine deoxyribonucleotides de novo biosynthesis II
PWY-7663	AD	19	29.7671	gondoate biosynthesis (anaerobic)
PWY-6125	AD	09	30.5011	superpathway of guanosine nucleotides de novo biosynthesis II
PWY-6125	Control	09	30.5385	superpathway of guanosine nucleotides de novo biosynthesis II
PWY-7221	Control	19	30.8776	guanosine ribonucleotides de novo biosynthesis
PWY-7221	Control	09	30.975	guanosine ribonucleotides de novo biosynthesis
PWY4FS-7	Control	09	31.2885	phosphatidylglycerol biosynthesis I (plastidic)
PWY4FS-8	Control	09	31.3107	phosphatidylglycerol biosynthesis II (non-plastidic)
PWY-7220	AD	09	31.7054	adenosine deoxyribonucleotides de novo biosynthesis II
PWY-7222	AD	09	31.7054	guanosine deoxyribonucleotides de novo biosynthesis II
GLCMANNANAUT-PWY	Control	09	31.7876	superpathway of N-acetylglucosamine, N-acetylmannosamine and N-acetylneuraminate degradation
PWY-6125	Control	19	32.479	superpathway of guanosine nucleotides de novo biosynthesis II
PWY-7208	Control	09	32.8565	superpathway of pyrimidine nucleobases salvage
PWY-7224	AD	09	32.8614	purine deoxyribonucleosides salvage
PWY4FS-7	AD	09	33.3908	phosphatidylglycerol biosynthesis I (plastidic)
PWY4FS-8	AD	09	33.3908	phosphatidylglycerol biosynthesis II (non-plastidic)
PWY-7208	Control	19	33.5541	superpathway of pyrimidine nucleobases salvage
PWY-7199	Control	09	33.7126	pyrimidine deoxyribonucleosides salvage
PWY-7220	Control	19	33.7841	adenosine deoxyribonucleotides de novo biosynthesis II
PWY-7222	Control	19	33.7841	guanosine deoxyribonucleotides de novo biosynthesis II
GLCMANNANAUT-PWY	AD	09	33.8468	superpathway of N-acetylglucosamine, N-acetylmannosamine and N-acetylneuraminate degradation
GLCMANNANAUT-PWY	Control	19	34.0023	superpathway of N-acetylglucosamine, N-acetylmannosamine and N-acetylneuraminate degradation
PWY-7221	AD	19	34.5258	guanosine ribonucleotides de novo biosynthesis
PWY-7187	AD	09	34.5474	pyrimidine deoxyribonucleotides de novo biosynthesis II
PWY-7187	Control	09	34.9409	pyrimidine deoxyribonucleotides de novo biosynthesis II
PWY-7199	Control	19	35.7543	pyrimidine deoxyribonucleosides salvage
PWY-7228	AD	09	35.9282	superpathway of guanosine nucleotides de novo biosynthesis I
POLYISOPRENSYN-PWY	Control	19	36.1479	polyisoprenoid biosynthesis (E. coli)
PWY-7200	AD	09	36.1542	superpathway of pyrimidine deoxyribonucleoside salvage
POLYISOPRENSYN-PWY	AD	19	36.2379	polyisoprenoid biosynthesis (E. coli)
PWY-6125	AD	19	36.433	superpathway of guanosine nucleotides de novo biosynthesis II
PWY-7224	Control	09	36.8352	purine deoxyribonucleosides salvage
PWY-7187	Control	19	36.8575	pyrimidine deoxyribonucleotides de novo biosynthesis II
P441-PWY	Control	19	37.4536	superpathway of N-acetylneuraminate degradation
PWY-7228	Control	09	37.5347	superpathway of guanosine nucleotides de novo biosynthesis I
PWY-7220	AD	19	37.6333	adenosine deoxyribonucleotides de novo biosynthesis II
PWY-7222	AD	19	37.6333	guanosine deoxyribonucleotides de novo biosynthesis II
PWY-7187	AD	19	37.7122	pyrimidine deoxyribonucleotides de novo biosynthesis II
PWY-7199	AD	19	37.9178	pyrimidine deoxyribonucleosides salvage
POLYISOPRENSYN-PWY	AD	09	38.017	polyisoprenoid biosynthesis (E. coli)
PWY-7197	AD	09	38.0287	pyrimidine deoxyribonucleotide phosphorylation
PWY-7208	AD	19	38.8099	superpathway of pyrimidine nucleobases salvage
PWY-7228	Control	19	38.8256	superpathway of guanosine nucleotides de novo biosynthesis I
POLYISOPRENSYN-PWY	Control	09	39.1648	polyisoprenoid biosynthesis (E. coli)
PANTO-PWY	AD	19	39.9389	phosphopantothenate biosynthesis I
GLYCOLYSIS	Control	19	39.9868	glycolysis I (from glucose 6-phosphate)
PWY-7197	Control	09	40.025	pyrimidine deoxyribonucleotide phosphorylation
PWY-7200	Control	09	40.0434	superpathway of pyrimidine deoxyribonucleoside salvage
PWY-7224	Control	19	40.1037	purine deoxyribonucleosides salvage
P441-PWY	AD	19	41.4947	superpathway of N-acetylneuraminate degradation
PWY-7197	Control	19	41.5116	pyrimidine deoxyribonucleotide phosphorylation
PWY-5188	AD	19	41.5933	tetrapyrrole biosynthesis I (from glutamate)
PWY-7228	AD	19	41.6211	superpathway of guanosine nucleotides de novo biosynthesis I
PANTO-PWY	Control	19	41.7875	phosphopantothenate biosynthesis I
PWY-5484	Control	19	41.8858	glycolysis II (from fructose 6-phosphate)
P441-PWY	AD	09	41.9842	superpathway of N-acetylneuraminate degradation
PWY-7200	Control	19	42.0946	superpathway of pyrimidine deoxyribonucleoside salvage
PWY-5188	AD	09	42.1596	tetrapyrrole biosynthesis I (from glutamate)
PANTO-PWY	AD	09	42.9346	phosphopantothenate biosynthesis I
GLYCOLYSIS	AD	09	43.8383	glycolysis I (from glucose 6-phosphate)
PANTO-PWY	Control	09	44.0663	phosphopantothenate biosynthesis I
PWY-7197	AD	19	44.154	pyrimidine deoxyribonucleotide phosphorylation
PWY-7224	AD	19	44.5377	purine deoxyribonucleosides salvage
PWY-5188	Control	09	44.6074	tetrapyrrole biosynthesis I (from glutamate)
HSERMETANA-PWY	Control	19	44.8365	L-methionine biosynthesis III
GLUCONEO-PWY	Control	19	45.4096	gluconeogenesis I
HSERMETANA-PWY	AD	19	45.6246	L-methionine biosynthesis III
PWY-7200	AD	19	45.8321	superpathway of pyrimidine deoxyribonucleoside salvage
PWY-5188	Control	19	46.0691	tetrapyrrole biosynthesis I (from glutamate)
PWY-5484	AD	09	46.5465	glycolysis II (from fructose 6-phosphate)
GLYCOLYSIS	AD	19	46.8207	glycolysis I (from glucose 6-phosphate)
GLYCOLYSIS	Control	09	47.5701	glycolysis I (from glucose 6-phosphate)
P441-PWY	Control	09	48.4756	superpathway of N-acetylneuraminate degradation
PWY-5484	AD	19	48.4884	glycolysis II (from fructose 6-phosphate)
PWY-5484	Control	09	48.7957	glycolysis II (from fructose 6-phosphate)
GLUCONEO-PWY	AD	09	49.594	gluconeogenesis I
GLUCONEO-PWY	AD	19	49.8783	gluconeogenesis I
HSERMETANA-PWY	AD	09	51.0951	L-methionine biosynthesis III
PWY-1269	AD	19	51.4292	CMP-3-deoxy-D-manno-octulosonate biosynthesis I
PWY-1269	Control	09	51.6963	CMP-3-deoxy-D-manno-octulosonate biosynthesis I
GLYCOLYSIS-E-D	Control	19	53.8753	superpathway of glycolysis and Entner-Doudoroff
PWY-1269	Control	19	54.4556	CMP-3-deoxy-D-manno-octulosonate biosynthesis I
HISDEG-PWY	AD	09	55.2643	L-histidine degradation I
GLUCONEO-PWY	Control	09	56.4507	gluconeogenesis I
HISDEG-PWY	AD	19	56.7952	L-histidine degradation I
HISDEG-PWY	Control	09	56.8658	L-histidine degradation I
PWY-5675	AD	09	57.1532	nitrate reduction V (assimilatory)
PWY-1269	AD	09	57.4206	CMP-3-deoxy-D-manno-octulosonate biosynthesis I
PWY-5675	Control	09	58.9522	nitrate reduction V (assimilatory)
PPGPPMET-PWY	Control	19	59.8277	ppGpp biosynthesis
GLYCOLYSIS-E-D	AD	09	60.6299	superpathway of glycolysis and Entner-Doudoroff
HISDEG-PWY	Control	19	61.7926	L-histidine degradation I
PWY-5675	AD	19	62.2369	nitrate reduction V (assimilatory)
PWY-5675	Control	19	62.4044	nitrate reduction V (assimilatory)
HSERMETANA-PWY	Control	09	64.0574	L-methionine biosynthesis III
GALACTARDEG-PWY	Control	19	64.3925	D-galactarate degradation I
GLUCARGALACTSUPER-PWY	Control	19	64.3925	superpathway of D-glucarate and D-galactarate degradation
SULFATE-CYS-PWY	Control	19	64.6334	superpathway of sulfate assimilation and cysteine biosynthesis
GLYCOLYSIS-E-D	Control	09	65.3819	superpathway of glycolysis and Entner-Doudoroff
PPGPPMET-PWY	AD	09	66.176	ppGpp biosynthesis
GLUCARDEG-PWY	Control	19	66.9349	D-glucarate degradation I
PWY-7315	Control	19	67.8417	dTDP-N-acetylthomosamine biosynthesis
SO4ASSIM-PWY	Control	19	69.3006	sulfate reduction I (assimilatory)
GALACTARDEG-PWY	AD	09	70.1762	D-galactarate degradation I
GLUCARGALACTSUPER-PWY	AD	09	70.1762	superpathway of D-glucarate and D-galactarate degradation
GLYCOLYSIS-E-D	AD	19	71.2754	superpathway of glycolysis and Entner-Doudoroff
GLUCARDEG-PWY	AD	09	72.7449	D-glucarate degradation I
PWY-7315	AD	09	72.8995	dTDP-N-acetylthomosamine biosynthesis
PPGPPMET-PWY	Control	09	73.587	ppGpp biosynthesis
PPGPPMET-PWY	AD	19	76.9232	ppGpp biosynthesis
GALACTARDEG-PWY	Control	09	77.2905	D-galactarate degradation I
GLUCARGALACTSUPER-PWY	Control	09	77.2905	superpathway of D-glucarate and D-galactarate degradation
GLUCARDEG-PWY	Control	09	79.3593	D-glucarate degradation I
GALACTARDEG-PWY	AD	19	79.751	D-galactarate degradation I
GLUCARGALACTSUPER-PWY	AD	19	79.751	superpathway of D-glucarate and D-galactarate degradation
SULFATE-CYS-PWY	AD	09	81.7623	superpathway of sulfate assimilation and cysteine biosynthesis
GLUCARDEG-PWY	AD	19	81.9643	D-glucarate degradation I
SULFATE-CYS-PWY	Control	09	84.9996	superpathway of sulfate assimilation and cysteine biosynthesis
SO4ASSIM-PWY	AD	09	86.8887	sulfate reduction I (assimilatory)
SULFATE-CYS-PWY	AD	19	87.8243	superpathway of sulfate assimilation and cysteine biosynthesis
PWY-7315	Control	09	88.051	dTDP-N-acetylthomosamine biosynthesis
SO4ASSIM-PWY	Control	09	89.1929	sulfate reduction I (assimilatory)
PWY0-42	Control	19	90.8489	2-methylcitrate cycle I
SO4ASSIM-PWY	AD	19	91.3616	sulfate reduction I (assimilatory)
THRESYN-PWY	AD	09	102.964	superpathway of L-threonine biosynthesis
THRESYN-PWY	Control	19	107.02	superpathway of L-threonine biosynthesis
PWY-7315	AD	19	108.282	dTDP-N-acetylthomosamine biosynthesis
PWY-5659	AD	19	109.152	GDP-mannose biosynthesis
PROTOCATECHUATE-ORTHO-CLEAVAGE-PWY	AD	19	109.499	protocatechuate degradation II (ortho-cleavage pathway)
PWY-5345	Control	19	109.758	superpathway of L-methionine biosynthesis (by sulfhydrylation)
PWY0-42	AD	09	112.316	2-methylcitrate cycle I
PWY-5659	Control	09	112.475	GDP-mannose biosynthesis
THRESYN-PWY	Control	09	116.561	superpathway of L-threonine biosynthesis
PROTOCATECHUATE-ORTHO-CLEAVAGE-PWY	Control	19	117.039	protocatechuate degradation II (ortho-cleavage pathway)
PWY-5345	AD	19	122.375	superpathway of L-methionine biosynthesis (by sulfhydrylation)
THRESYN-PWY	AD	19	122.859	superpathway of L-threonine biosynthesis
PWY-7209	Control	19	124.342	superpathway of pyrimidine ribonucleosides degradation
PWY0-42	Control	09	125.201	2-methylcitrate cycle I
PWY-5345	Control	09	129.6	superpathway of L-methionine biosynthesis (by sulfhydrylation)
PWY-5659	AD	09	129.993	GDP-mannose biosynthesis
PWY-7209	AD	19	133.62	superpathway of pyrimidine ribonucleosides degradation
PWY-7209	AD	09	137.529	superpathway of pyrimidine ribonucleosides degradation
GOLPDLCAT-PWY	AD	09	138.594	superpathway of glycerol degradation to 1,3-propanediol
PWY-5345	AD	09	138.779	superpathway of L-methionine biosynthesis (by sulfhydrylation)
PWY-5659	Control	19	144.51	GDP-mannose biosynthesis
PWY0-42	AD	19	144.523	2-methylcitrate cycle I
GOLPDLCAT-PWY	Control	19	145.41	superpathway of glycerol degradation to 1,3-propanediol
PWY-7209	Control	09	148.388	superpathway of pyrimidine ribonucleosides degradation
GOLPDLCAT-PWY	Control	09	149.517	superpathway of glycerol degradation to 1,3-propanediol
PROTOCATECHUATE-ORTHO-CLEAVAGE-PWY	AD	09	151.125	protocatechuate degradation II (ortho-cleavage pathway)
PWY-1861	AD	19	151.861	formaldehyde assimilation II (RuMP Cycle)
PWY-1861	Control	19	151.963	formaldehyde assimilation II (RuMP Cycle)
GOLPDLCAT-PWY	AD	19	154.315	superpathway of glycerol degradation to 1,3-propanediol
PROTOCATECHUATE-ORTHO-CLEAVAGE-PWY	Control	09	164.465	protocatechuate degradation II (ortho-cleavage pathway)
PWY-1861	Control	09	167.472	formaldehyde assimilation II (RuMP Cycle)
PWY-1861	AD	09	174.045	formaldehyde assimilation II (RuMP Cycle)
PWY-5676	Control	19	182.681	acetyl-CoA fermentation to butanoate II
PWY-5676	Control	09	192.368	acetyl-CoA fermentation to butanoate II
PWY-5676	AD	09	198.976	acetyl-CoA fermentation to butanoate II
POLYAMINSYN3-PWY	Control	19	211.569	superpathway of polyamine biosynthesis II
PWY-5189	Control	19	211.596	tetrapyrrole biosynthesis II (from glycine)
CATECHOL-ORTHO-CLEAVAGE-PWY	Control	19	212.142	catechol degradation to &beta;-ketoadipate
AST-PWY	Control	09	217.601	L-arginine degradation II (AST pathway)
BIOTIN-BIOSYNTHESIS-PWY	Control	09	217.601	biotin biosynthesis I
BRANCHED-CHAIN-AA-SYN-PWY	Control	09	217.601	superpathway of branched amino acid biosynthesis
CALVIN-PWY	Control	09	217.601	Calvin-Benson-Bassham cycle
CATECHOL-ORTHO-CLEAVAGE-PWY	Control	09	217.601	catechol degradation to &beta;-ketoadipate
CENTFERM-PWY	Control	09	217.601	pyruvate fermentation to butanoate
COA-PWY	Control	09	217.601	coenzyme A biosynthesis I
COBALSYN-PWY	Control	09	217.601	adenosylcobalamin salvage from cobinamide I
COLANSYN-PWY	Control	09	217.601	colanic acid building blocks biosynthesis
COMPLETE-ARO-PWY	Control	09	217.601	superpathway of aromatic amino acid biosynthesis
DAPLYSINESYN-PWY	Control	09	217.601	L-lysine biosynthesis I
DENITRIFICATION-PWY	Control	09	217.601	nitrate reduction I (denitrification)
DENOVOPURINE2-PWY	Control	09	217.601	superpathway of purine nucleotides de novo biosynthesis II
DHGLUCONATE-PYR-CAT-PWY	Control	09	217.601	glucose degradation (oxidative)
ECASYN-PWY	Control	09	217.601	enterobacterial common antigen biosynthesis
ENTBACSYN-PWY	Control	09	217.601	enterobactin biosynthesis
FAO-PWY	Control	09	217.601	fatty acid &beta;-oxidation I
FASYN-INITIAL-PWY	Control	09	217.601	superpathway of fatty acid biosynthesis initiation (E. coli)
FERMENTATION-PWY	Control	09	217.601	mixed acid fermentation
FOLSYN-PWY	Control	09	217.601	superpathway of tetrahydrofolate biosynthesis and salvage
FUC-RHAMCAT-PWY	Control	09	217.601	superpathway of fucose and rhamnose degradation
FUCCAT-PWY	Control	09	217.601	fucose degradation
GALACT-GLUCUROCAT-PWY	Control	09	217.601	superpathway of hexuronide and hexuronate degradation
GALACTUROCAT-PWY	Control	09	217.601	D-galacturonate degradation I
GLUCOSE1PMETAB-PWY	Control	09	217.601	glucose and glucose-1-phosphate degradation
GLUCUROCAT-PWY	Control	09	217.601	superpathway of &beta;-D-glucuronide and D-glucuronate degradation
GLUDEG-II-PWY	Control	09	217.601	L-glutamate degradation VII (to butanoate)
GLYCOCAT-PWY	Control	09	217.601	glycogen degradation I (bacterial)
GLYCOGENSYNTH-PWY	Control	09	217.601	glycogen biosynthesis I (from ADP-D-Glucose)
GLYCOL-GLYOXDEG-PWY	Control	09	217.601	superpathway of glycol metabolism and degradation
GLYCOLYSIS-TCA-GLYOX-BYPASS	Control	09	217.601	superpathway of glycolysis, pyruvate dehydrogenase, TCA, and glyoxylate bypass
GLYOXYLATE-BYPASS	Control	09	217.601	glyoxylate cycle
HCAMHPDEG-PWY	Control	09	217.601	3-phenylpropanoate and 3-(3-hydroxyphenyl)propanoate degradation to 2-oxopent-4-enoate
HEME-BIOSYNTHESIS-II	Control	09	217.601	heme biosynthesis I (aerobic)
HEMESYN2-PWY	Control	09	217.601	heme biosynthesis II (anaerobic)
HEXITOLDEGSUPER-PWY	Control	09	217.601	superpathway of hexitol degradation (bacteria)
HISTSYN-PWY	Control	09	217.601	L-histidine biosynthesis
HOMOSER-METSYN-PWY	Control	09	217.601	L-methionine biosynthesis I
ILEUDEG-PWY	Control	09	217.601	L-isoleucine degradation I
ILEUSYN-PWY	Control	09	217.601	L-isoleucine biosynthesis I (from threonine)
KDO-NAGLIPASYN-PWY	Control	09	217.601	superpathway of (Kdo)2-lipid A biosynthesis
KETOGLUCONMET-PWY	Control	09	217.601	ketogluconate metabolism
LACTOSECAT-PWY	Control	09	217.601	lactose and galactose degradation I
LEU-DEG2-PWY	Control	09	217.601	L-leucine degradation I
LIPASYN-PWY	Control	09	217.601	phospholipases
MET-SAM-PWY	Control	09	217.601	superpathway of S-adenosyl-L-methionine biosynthesis
METHANOGENESIS-PWY	Control	09	217.601	methanogenesis from H2 and CO2
METHGLYUT-PWY	Control	09	217.601	superpathway of methylglyoxal degradation
NAD-BIOSYNTHESIS-II	Control	09	217.601	NAD salvage pathway II
NADSYN-PWY	Control	09	217.601	NAD biosynthesis II (from tryptophan)
NAGLIPASYN-PWY	Control	09	217.601	lipid IVA biosynthesis
NONMEVIPP-PWY	Control	09	217.601	methylerythritol phosphate pathway I
NPGLUCAT-PWY	Control	09	217.601	Entner-Doudoroff pathway II (non-phosphorylative)
ORNARGDEG-PWY	Control	09	217.601	superpathway of L-arginine and L-ornithine degradation
P105-PWY	Control	09	217.601	TCA cycle IV (2-oxoglutarate decarboxylase)
P108-PWY	Control	09	217.601	pyruvate fermentation to propanoate I
P122-PWY	Control	09	217.601	heterolactic fermentation
P124-PWY	Control	09	217.601	Bifidobacterium shunt
P125-PWY	Control	09	217.601	superpathway of (R,R)-butanediol biosynthesis
P161-PWY	Control	09	217.601	acetylene degradation
P162-PWY	Control	09	217.601	L-glutamate degradation V (via hydroxyglutarate)
P163-PWY	Control	09	217.601	L-lysine fermentation to acetate and butanoate
P184-PWY	Control	09	217.601	protocatechuate degradation I (meta-cleavage pathway)
P221-PWY	Control	09	217.601	octane oxidation
P23-PWY	Control	09	217.601	reductive TCA cycle I
P241-PWY	Control	09	217.601	coenzyme B biosynthesis
P261-PWY	Control	09	217.601	coenzyme M biosynthesis I
P341-PWY	Control	09	217.601	glycolysis V (Pyrococcus)
P381-PWY	Control	09	217.601	adenosylcobalamin biosynthesis II (late cobalt incorporation)
P4-PWY	Control	09	217.601	superpathway of L-lysine, L-threonine and L-methionine biosynthesis I
P42-PWY	Control	09	217.601	incomplete reductive TCA cycle
P461-PWY	Control	09	217.601	hexitol fermentation to lactate, formate, ethanol and acetate
P562-PWY	Control	09	217.601	myo-inositol degradation I
PANTOSYN-PWY	Control	09	217.601	pantothenate and coenzyme A biosynthesis I
PEPTIDOGLYCANSYN-PWY	Control	09	217.601	peptidoglycan biosynthesis I (meso-diaminopimelate containing)
PHOSLIPSYN-PWY	Control	09	217.601	superpathway of phospholipid biosynthesis I (bacteria)
PHOTOALL-PWY	Control	09	217.601	oxygenic photosynthesis
POLYAMINSYN3-PWY	Control	09	217.601	superpathway of polyamine biosynthesis II
POLYAMSYN-PWY	Control	09	217.601	superpathway of polyamine biosynthesis I
PROPFERM-PWY	Control	09	217.601	L-alanine fermentation to propanoate and acetate
PRPP-PWY	Control	09	217.601	superpathway of histidine, purine, and pyrimidine biosynthesis
PWY-1541	Control	09	217.601	superpathway of taurine degradation
PWY-1622	Control	09	217.601	formaldehyde assimilation I (serine pathway)
PWY-181	Control	09	217.601	photorespiration
PWY-1882	Control	09	217.601	superpathway of C1 compounds oxidation to CO2
PWY-2201	Control	09	217.601	folate transformations I
PWY-2221	Control	09	217.601	Entner-Doudoroff pathway III (semi-phosphorylative)
PWY-2504	Control	09	217.601	superpathway of aromatic compound degradation via 3-oxoadipate
PWY-2941	Control	09	217.601	L-lysine biosynthesis II
PWY-2942	Control	09	217.601	L-lysine biosynthesis III
PWY-3001	Control	09	217.601	superpathway of L-isoleucine biosynthesis I
PWY-3661	Control	09	217.601	glycine betaine degradation I
PWY-3781	Control	09	217.601	aerobic respiration I (cytochrome c)
PWY-3801	Control	09	217.601	sucrose degradation II (sucrose synthase)
PWY-3941	Control	09	217.601	&beta;-alanine biosynthesis II
PWY-4361	Control	09	217.601	S-methyl-5-thio-&alpha;-D-ribose 1-phosphate degradation
PWY-4984	Control	09	217.601	urea cycle
PWY-5005	Control	09	217.601	biotin biosynthesis II
PWY-5022	Control	09	217.601	4-aminobutanoate degradation V
PWY-5028	Control	09	217.601	L-histidine degradation II
PWY-5097	Control	09	217.601	L-lysine biosynthesis VI
PWY-5103	Control	09	217.601	L-isoleucine biosynthesis III
PWY-5104	Control	09	217.601	L-isoleucine biosynthesis IV
PWY-5121	Control	09	217.601	superpathway of geranylgeranyl diphosphate biosynthesis II (via MEP)
PWY-5178	Control	09	217.601	toluene degradation IV (aerobic) (via catechol)
PWY-5189	Control	09	217.601	tetrapyrrole biosynthesis II (from glycine)
PWY-5198	Control	09	217.601	factor 420 biosynthesis
PWY-5254	Control	09	217.601	methanofuran biosynthesis
PWY-5257	Control	09	217.601	superpathway of pentose and pentitol degradation
PWY-5265	Control	09	217.601	peptidoglycan biosynthesis II (staphylococci)
PWY-5280	Control	09	217.601	L-lysine degradation IV
PWY-5304	Control	09	217.601	superpathway of sulfur oxidation (Acidianus ambivalens)
PWY-5306	Control	09	217.601	superpathway of thiosulfate metabolism (Desulfovibrio sulfodismutans)
PWY-5308	Control	09	217.601	superpathway of sulfur metabolism (Desulfocapsa sulfoexigens)
PWY-5327	Control	09	217.601	superpathway of L-lysine degradation
PWY-5347	Control	09	217.601	superpathway of L-methionine biosynthesis (transsulfuration)
PWY-5384	Control	09	217.601	sucrose degradation IV (sucrose phosphorylase)
PWY-5415	Control	09	217.601	catechol degradation I (meta-cleavage pathway)
PWY-5417	Control	09	217.601	catechol degradation III (ortho-cleavage pathway)
PWY-5420	Control	09	217.601	catechol degradation II (meta-cleavage pathway)
PWY-5430	Control	09	217.601	meta cleavage pathway of aromatic compounds
PWY-5431	Control	09	217.601	aromatic compounds degradation via &beta;-ketoadipate
PWY-5499	Control	09	217.601	vitamin B6 degradation
PWY-5505	Control	09	217.601	L-glutamate and L-glutamine biosynthesis
PWY-5507	Control	09	217.601	adenosylcobalamin biosynthesis I (early cobalt insertion)
PWY-5509	Control	09	217.601	adenosylcobalamin biosynthesis from cobyrinate a,c-diamide I
PWY-5529	Control	09	217.601	superpathway of bacteriochlorophyll a biosynthesis
PWY-5651	Control	09	217.601	L-tryptophan degradation to 2-amino-3-carboxymuconate semialdehyde
PWY-5655	Control	09	217.601	L-tryptophan degradation IX
PWY-5656	Control	09	217.601	mannosylglycerate biosynthesis I
PWY-5705	Control	09	217.601	allantoin degradation to glyoxylate III
PWY-5724	Control	09	217.601	superpathway of atrazine degradation
PWY-5741	Control	09	217.601	ethylmalonyl-CoA pathway
PWY-5747	Control	09	217.601	2-methylcitrate cycle II
PWY-5751	Control	09	217.601	phenylethanol biosynthesis
PWY-5823	Control	09	217.601	superpathway of CDP-glucose-derived O-antigen building blocks biosynthesis
PWY-5837	Control	09	217.601	1,4-dihydroxy-2-naphthoate biosynthesis I
PWY-5838	Control	09	217.601	superpathway of menaquinol-8 biosynthesis I
PWY-5840	Control	09	217.601	superpathway of menaquinol-7 biosynthesis
PWY-5845	Control	09	217.601	superpathway of menaquinol-9 biosynthesis
PWY-5850	Control	09	217.601	superpathway of menaquinol-6 biosynthesis I
PWY-5855	Control	09	217.601	ubiquinol-7 biosynthesis (prokaryotic)
PWY-5856	Control	09	217.601	ubiquinol-9 biosynthesis (prokaryotic)
PWY-5857	Control	09	217.601	ubiquinol-10 biosynthesis (prokaryotic)
PWY-5860	Control	09	217.601	superpathway of demethylmenaquinol-6 biosynthesis I
PWY-5861	Control	09	217.601	superpathway of demethylmenaquinol-8 biosynthesis
PWY-5862	Control	09	217.601	superpathway of demethylmenaquinol-9 biosynthesis
PWY-5863	Control	09	217.601	superpathway of phylloquinol biosynthesis
PWY-5896	Control	09	217.601	superpathway of menaquinol-10 biosynthesis
PWY-5897	Control	09	217.601	superpathway of menaquinol-11 biosynthesis
PWY-5898	Control	09	217.601	superpathway of menaquinol-12 biosynthesis
PWY-5899	Control	09	217.601	superpathway of menaquinol-13 biosynthesis
PWY-5910	Control	09	217.601	superpathway of geranylgeranyldiphosphate biosynthesis I (via mevalonate)
PWY-5913	Control	09	217.601	TCA cycle VI (obligate autotrophs)
PWY-5918	Control	09	217.601	superpathay of heme biosynthesis from glutamate
PWY-5920	Control	09	217.601	superpathway of heme biosynthesis from glycine
PWY-5941	Control	09	217.601	glycogen degradation II (eukaryotic)
PWY-5971	Control	09	217.601	palmitate biosynthesis II (bacteria and plants)
PWY-5973	Control	09	217.601	cis-vaccenate biosynthesis
PWY-5989	Control	09	217.601	stearate biosynthesis II (bacteria and plants)
PWY-6071	Control	09	217.601	superpathway of phenylethylamine degradation
PWY-6107	Control	09	217.601	chlorosalicylate degradation
PWY-6113	Control	09	217.601	superpathway of mycolate biosynthesis
PWY-6122	Control	09	217.601	5-aminoimidazole ribonucleotide biosynthesis II
PWY-6123	Control	09	217.601	inosine-5'-phosphate biosynthesis I
PWY-6142	Control	09	217.601	gluconeogenesis II (Methanobacterium thermoautotrophicum)
PWY-6145	Control	09	217.601	superpathway of sialic acids and CMP-sialic acids biosynthesis
PWY-6146	Control	09	217.601	Methanobacterium thermoautotrophicum biosynthetic metabolism
PWY-6147	Control	09	217.601	6-hydroxymethyl-dihydropterin diphosphate biosynthesis I
PWY-6148	Control	09	217.601	tetrahydromethanopterin biosynthesis
PWY-6151	Control	09	217.601	S-adenosyl-L-methionine cycle I
PWY-6163	Control	09	217.601	chorismate biosynthesis from 3-dehydroquinate
PWY-6174	Control	09	217.601	mevalonate pathway II (archaea)
PWY-6182	Control	09	217.601	superpathway of salicylate degradation
PWY-6185	Control	09	217.601	4-methylcatechol degradation (ortho cleavage)
PWY-621	Control	09	217.601	sucrose degradation III (sucrose invertase)
PWY-6263	Control	09	217.601	superpathway of menaquinol-8 biosynthesis II
PWY-6269	Control	09	217.601	adenosylcobalamin salvage from cobinamide II
PWY-6277	Control	09	217.601	superpathway of 5-aminoimidazole ribonucleotide biosynthesis
PWY-6281	Control	09	217.601	L-selenocysteine biosynthesis II (archaea and eukaryotes)
PWY-6282	Control	09	217.601	palmitoleate biosynthesis I (from (5Z)-dodec-5-enoate)
PWY-6284	Control	09	217.601	superpathway of unsaturated fatty acids biosynthesis (E. coli)
PWY-6285	Control	09	217.601	superpathway of fatty acids biosynthesis (E. coli)
PWY-6317	Control	09	217.601	galactose degradation I (Leloir pathway)
PWY-6344	Control	09	217.601	L-ornithine degradation II (Stickland reaction)
PWY-6385	Control	09	217.601	peptidoglycan biosynthesis III (mycobacteria)
PWY-6386	Control	09	217.601	UDP-N-acetylmuramoyl-pentapeptide biosynthesis II (lysine-containing)
PWY-6387	Control	09	217.601	UDP-N-acetylmuramoyl-pentapeptide biosynthesis I (meso-diaminopimelate containing)
PWY-6395	Control	09	217.601	superpathway of seleno-compound metabolism
PWY-6396	Control	09	217.601	superpathway of 2,3-butanediol biosynthesis
PWY-6470	Control	09	217.601	peptidoglycan biosynthesis V (&beta;-lactam resistance)
PWY-6478	Control	09	217.601	GDP-D-glycero-&alpha;-D-manno-heptose biosynthesis
PWY-6505	Control	09	217.601	L-tryptophan degradation XII (Geobacillus)
PWY-6516	Control	09	217.601	superpathway of microbial D-galacturonate and D-glucuronate degradation
PWY-6519	Control	09	217.601	8-amino-7-oxononanoate biosynthesis I
PWY-6545	Control	09	217.601	pyrimidine deoxyribonucleotides de novo biosynthesis III
PWY-6583	Control	09	217.601	pyruvate fermentation to butanol I
PWY-6588	Control	09	217.601	pyruvate fermentation to acetone
PWY-6590	Control	09	217.601	superpathway of Clostridium acetobutylicum acidogenic fermentation
PWY-6594	Control	09	217.601	superpathway of Clostridium acetobutylicum solventogenic fermentation
PWY-6604	Control	09	217.601	superpathway of Clostridium acetobutylicum acidogenic and solventogenic fermentation
PWY-6612	Control	09	217.601	superpathway of tetrahydrofolate biosynthesis
PWY-6628	Control	09	217.601	superpathway of L-phenylalanine biosynthesis
PWY-6629	Control	09	217.601	superpathway of L-tryptophan biosynthesis
PWY-6630	Control	09	217.601	superpathway of L-tyrosine biosynthesis
PWY-6641	Control	09	217.601	superpathway of sulfolactate degradation
PWY-6654	Control	09	217.601	phosphopantothenate biosynthesis III
PWY-6690	Control	09	217.601	cinnamate and 3-hydroxycinnamate degradation to 2-oxopent-4-enoate
PWY-6708	Control	09	217.601	ubiquinol-8 biosynthesis (prokaryotic)
PWY-6737	Control	09	217.601	starch degradation V
PWY-6748	Control	09	217.601	nitrate reduction VII (denitrification)
PWY-6830	Control	09	217.601	superpathway of methanogenesis
PWY-6834	Control	09	217.601	spermidine biosynthesis III
PWY-6863	Control	09	217.601	pyruvate fermentation to hexanol
PWY-6883	Control	09	217.601	pyruvate fermentation to butanol II
PWY-6886	Control	09	217.601	1-butanol autotrophic biosynthesis
PWY-6895	Control	09	217.601	superpathway of thiamin diphosphate biosynthesis II
PWY-6897	Control	09	217.601	thiamin salvage II
PWY-6906	Control	09	217.601	chitin derivatives degradation
PWY-6928	Control	09	217.601	superpathway of cholesterol degradation I (cholesterol oxidase)
PWY-6948	Control	09	217.601	sitosterol degradation to androstenedione
PWY-6954	Control	09	217.601	superpathway of aromatic compound degradation via 2-oxopent-4-enoate
PWY-6957	Control	09	217.601	mandelate degradation to acetyl-CoA
PWY-6961	Control	09	217.601	L-ascorbate degradation II (bacterial, aerobic)
PWY-6969	Control	09	217.601	TCA cycle V (2-oxoglutarate:ferredoxin oxidoreductase)
PWY-6992	Control	09	217.601	1,5-anhydrofructose degradation
PWY-7003	Control	09	217.601	glycerol degradation to butanol
PWY-7013	Control	09	217.601	L-1,2-propanediol degradation
PWY-7046	Control	09	217.601	4-coumarate degradation (anaerobic)
PWY-7084	Control	09	217.601	nitrifier denitrification
PWY-7094	Control	09	217.601	fatty acid salvage
PWY-7102	Control	09	217.601	bisabolene biosynthesis
PWY-7111	Control	09	217.601	pyruvate fermentation to isobutanol (engineered)
PWY-7124	Control	09	217.601	ethylene biosynthesis V (engineered)
PWY-7184	Control	09	217.601	pyrimidine deoxyribonucleotides de novo biosynthesis I
PWY-7185	Control	09	217.601	UTP and CTP dephosphorylation I
PWY-7196	Control	09	217.601	superpathway of pyrimidine ribonucleosides salvage
PWY-7198	Control	09	217.601	pyrimidine deoxyribonucleotides de novo biosynthesis IV
PWY-7210	Control	09	217.601	pyrimidine deoxyribonucleotides biosynthesis from CTP
PWY-7211	Control	09	217.601	superpathway of pyrimidine deoxyribonucleotides de novo biosynthesis
PWY-7218	Control	09	217.601	photosynthetic 3-hydroxybutanoate biosynthesis (engineered)
PWY-7234	Control	09	217.601	inosine-5'-phosphate biosynthesis III
PWY-7237	Control	09	217.601	myo-, chiro- and scillo-inositol degradation
PWY-7242	Control	09	217.601	D-fructuronate degradation
PWY-7255	Control	09	217.601	ergothioneine biosynthesis I (bacteria)
PWY-7295	Control	09	217.601	L-arabinose degradation IV
PWY-7312	Control	09	217.601	dTDP-D-&beta;-fucofuranose biosynthesis
PWY-7316	Control	09	217.601	dTDP-N-acetylviosamine biosynthesis
PWY-7323	Control	09	217.601	superpathway of GDP-mannose-derived O-antigen building blocks biosynthesis
PWY-7328	Control	09	217.601	superpathway of UDP-glucose-derived O-antigen building blocks biosynthesis
PWY-7332	Control	09	217.601	superpathway of UDP-N-acetylglucosamine-derived O-antigen building blocks biosynthesis
PWY-7347	Control	09	217.601	sucrose biosynthesis III
PWY-7376	Control	09	217.601	cob(II)yrinate a,c-diamide biosynthesis II (late cobalt incorporation)
PWY-7385	Control	09	217.601	1,3-propanediol biosynthesis (engineered)
PWY-7391	Control	09	217.601	isoprene biosynthesis II (engineered)
PWY-7392	Control	09	217.601	taxadiene biosynthesis (engineered)
PWY-7400	Control	09	217.601	L-arginine biosynthesis IV (archaebacteria)
PWY-7413	Control	09	217.601	dTDP-6-deoxy-&alpha;-D-allose biosynthesis
PWY-7431	Control	09	217.601	aromatic biogenic amine degradation (bacteria)
PWY-7524	Control	09	217.601	mevalonate pathway III (archaea)
PWY-7527	Control	09	217.601	L-methionine salvage cycle III
PWY-7528	Control	09	217.601	L-methionine salvage cycle I (bacteria and plants)
PWY-7539	Control	09	217.601	6-hydroxymethyl-dihydropterin diphosphate biosynthesis III (Chlamydia)
PWY-7560	Control	09	217.601	methylerythritol phosphate pathway II
PWY-7562	Control	09	217.601	3,6-anhydro-&alpha;-L-galactopyranose degradation
PWY-7596	Control	09	217.601	superpathway of stearidonate biosynthesis (cyanobacteria)
PWY-7616	Control	09	217.601	methanol oxidation to carbon dioxide
PWY-7664	Control	09	217.601	oleate biosynthesis IV (anaerobic)
PWY-922	Control	09	217.601	mevalonate pathway I
PWY0-1061	Control	09	217.601	superpathway of L-alanine biosynthesis
PWY0-1241	Control	09	217.601	ADP-L-glycero-&beta;-D-manno-heptose biosynthesis
PWY0-1261	Control	09	217.601	anhydromuropeptides recycling
PWY0-1277	Control	09	217.601	3-phenylpropanoate and 3-(3-hydroxyphenyl)propanoate degradation
PWY0-1415	Control	09	217.601	superpathway of heme biosynthesis from uroporphyrinogen-III
PWY0-166	Control	09	217.601	superpathway of pyrimidine deoxyribonucleotides de novo biosynthesis (E. coli)
PWY0-41	Control	09	217.601	allantoin degradation IV (anaerobic)
PWY0-781	Control	09	217.601	aspartate superpathway
PWY0-845	Control	09	217.601	superpathway of pyridoxal 5'-phosphate biosynthesis and salvage
PWY0-862	Control	09	217.601	(5Z)-dodec-5-enoate biosynthesis
PWY1G-0	Control	09	217.601	mycothiol biosynthesis
PWY490-3	Control	09	217.601	nitrate reduction VI (assimilatory)
PWYG-321	Control	09	217.601	mycolate biosynthesis
PYRIDNUCSAL-PWY	Control	09	217.601	NAD salvage pathway I
PYRIDNUCSYN-PWY	Control	09	217.601	NAD biosynthesis I (from aspartate)
PYRIDOXSYN-PWY	Control	09	217.601	pyridoxal 5'-phosphate biosynthesis I
REDCITCYC	Control	09	217.601	TCA cycle VIII (helicobacter)
RHAMCAT-PWY	Control	09	217.601	L-rhamnose degradation I
RIBOSYN2-PWY	Control	09	217.601	flavin biosynthesis I (bacteria and plants)
RUMP-PWY	Control	09	217.601	formaldehyde oxidation I
SUCSYN-PWY	Control	09	217.601	sucrose biosynthesis I (from photosynthesis)
TCA	Control	09	217.601	TCA cycle I (prokaryotic)
TCA-GLYOX-BYPASS	Control	09	217.601	superpathway of glyoxylate bypass and TCA
TEICHOICACID-PWY	Control	09	217.601	teichoic acid (poly-glycerol) biosynthesis
THISYN-PWY	Control	09	217.601	superpathway of thiamin diphosphate biosynthesis I
THREOCAT-PWY	Control	09	217.601	superpathway of L-threonine metabolism
TRPSYN-PWY	Control	09	217.601	L-tryptophan biosynthesis
TYRFUMCAT-PWY	Control	09	217.601	L-tyrosine degradation I
UBISYN-PWY	Control	09	217.601	superpathway of ubiquinol-8 biosynthesis (prokaryotic)
VALDEG-PWY	Control	09	217.601	L-valine degradation I
AST-PWY	AD	19	217.817	L-arginine degradation II (AST pathway)
BIOTIN-BIOSYNTHESIS-PWY	AD	19	217.817	biotin biosynthesis I
BRANCHED-CHAIN-AA-SYN-PWY	AD	19	217.817	superpathway of branched amino acid biosynthesis
CALVIN-PWY	AD	19	217.817	Calvin-Benson-Bassham cycle
CATECHOL-ORTHO-CLEAVAGE-PWY	AD	19	217.817	catechol degradation to &beta;-ketoadipate
CENTFERM-PWY	AD	19	217.817	pyruvate fermentation to butanoate
COA-PWY	AD	19	217.817	coenzyme A biosynthesis I
COBALSYN-PWY	AD	19	217.817	adenosylcobalamin salvage from cobinamide I
COLANSYN-PWY	AD	19	217.817	colanic acid building blocks biosynthesis
COMPLETE-ARO-PWY	AD	19	217.817	superpathway of aromatic amino acid biosynthesis
DAPLYSINESYN-PWY	AD	19	217.817	L-lysine biosynthesis I
DENITRIFICATION-PWY	AD	19	217.817	nitrate reduction I (denitrification)
DENOVOPURINE2-PWY	AD	19	217.817	superpathway of purine nucleotides de novo biosynthesis II
DHGLUCONATE-PYR-CAT-PWY	AD	19	217.817	glucose degradation (oxidative)
ECASYN-PWY	AD	19	217.817	enterobacterial common antigen biosynthesis
ENTBACSYN-PWY	AD	19	217.817	enterobactin biosynthesis
FAO-PWY	AD	19	217.817	fatty acid &beta;-oxidation I
FASYN-INITIAL-PWY	AD	19	217.817	superpathway of fatty acid biosynthesis initiation (E. coli)
FERMENTATION-PWY	AD	19	217.817	mixed acid fermentation
FOLSYN-PWY	AD	19	217.817	superpathway of tetrahydrofolate biosynthesis and salvage
FUC-RHAMCAT-PWY	AD	19	217.817	superpathway of fucose and rhamnose degradation
FUCCAT-PWY	AD	19	217.817	fucose degradation
GALACT-GLUCUROCAT-PWY	AD	19	217.817	superpathway of hexuronide and hexuronate degradation
GALACTUROCAT-PWY	AD	19	217.817	D-galacturonate degradation I
GLUCOSE1PMETAB-PWY	AD	19	217.817	glucose and glucose-1-phosphate degradation
GLUCUROCAT-PWY	AD	19	217.817	superpathway of &beta;-D-glucuronide and D-glucuronate degradation
GLUDEG-II-PWY	AD	19	217.817	L-glutamate degradation VII (to butanoate)
GLYCOCAT-PWY	AD	19	217.817	glycogen degradation I (bacterial)
GLYCOGENSYNTH-PWY	AD	19	217.817	glycogen biosynthesis I (from ADP-D-Glucose)
GLYCOL-GLYOXDEG-PWY	AD	19	217.817	superpathway of glycol metabolism and degradation
GLYCOLYSIS-TCA-GLYOX-BYPASS	AD	19	217.817	superpathway of glycolysis, pyruvate dehydrogenase, TCA, and glyoxylate bypass
GLYOXYLATE-BYPASS	AD	19	217.817	glyoxylate cycle
HCAMHPDEG-PWY	AD	19	217.817	3-phenylpropanoate and 3-(3-hydroxyphenyl)propanoate degradation to 2-oxopent-4-enoate
HEME-BIOSYNTHESIS-II	AD	19	217.817	heme biosynthesis I (aerobic)
HEMESYN2-PWY	AD	19	217.817	heme biosynthesis II (anaerobic)
HEXITOLDEGSUPER-PWY	AD	19	217.817	superpathway of hexitol degradation (bacteria)
HISTSYN-PWY	AD	19	217.817	L-histidine biosynthesis
HOMOSER-METSYN-PWY	AD	19	217.817	L-methionine biosynthesis I
ILEUDEG-PWY	AD	19	217.817	L-isoleucine degradation I
ILEUSYN-PWY	AD	19	217.817	L-isoleucine biosynthesis I (from threonine)
KDO-NAGLIPASYN-PWY	AD	19	217.817	superpathway of (Kdo)2-lipid A biosynthesis
KETOGLUCONMET-PWY	AD	19	217.817	ketogluconate metabolism
LACTOSECAT-PWY	AD	19	217.817	lactose and galactose degradation I
LEU-DEG2-PWY	AD	19	217.817	L-leucine degradation I
LIPASYN-PWY	AD	19	217.817	phospholipases
MET-SAM-PWY	AD	19	217.817	superpathway of S-adenosyl-L-methionine biosynthesis
METHANOGENESIS-PWY	AD	19	217.817	methanogenesis from H2 and CO2
METHGLYUT-PWY	AD	19	217.817	superpathway of methylglyoxal degradation
NAD-BIOSYNTHESIS-II	AD	19	217.817	NAD salvage pathway II
NADSYN-PWY	AD	19	217.817	NAD biosynthesis II (from tryptophan)
NAGLIPASYN-PWY	AD	19	217.817	lipid IVA biosynthesis
NONMEVIPP-PWY	AD	19	217.817	methylerythritol phosphate pathway I
NPGLUCAT-PWY	AD	19	217.817	Entner-Doudoroff pathway II (non-phosphorylative)
ORNARGDEG-PWY	AD	19	217.817	superpathway of L-arginine and L-ornithine degradation
P105-PWY	AD	19	217.817	TCA cycle IV (2-oxoglutarate decarboxylase)
P108-PWY	AD	19	217.817	pyruvate fermentation to propanoate I
P122-PWY	AD	19	217.817	heterolactic fermentation
P124-PWY	AD	19	217.817	Bifidobacterium shunt
P125-PWY	AD	19	217.817	superpathway of (R,R)-butanediol biosynthesis
P161-PWY	AD	19	217.817	acetylene degradation
P162-PWY	AD	19	217.817	L-glutamate degradation V (via hydroxyglutarate)
P163-PWY	AD	19	217.817	L-lysine fermentation to acetate and butanoate
P184-PWY	AD	19	217.817	protocatechuate degradation I (meta-cleavage pathway)
P221-PWY	AD	19	217.817	octane oxidation
P23-PWY	AD	19	217.817	reductive TCA cycle I
P241-PWY	AD	19	217.817	coenzyme B biosynthesis
P261-PWY	AD	19	217.817	coenzyme M biosynthesis I
P341-PWY	AD	19	217.817	glycolysis V (Pyrococcus)
P381-PWY	AD	19	217.817	adenosylcobalamin biosynthesis II (late cobalt incorporation)
P4-PWY	AD	19	217.817	superpathway of L-lysine, L-threonine and L-methionine biosynthesis I
P42-PWY	AD	19	217.817	incomplete reductive TCA cycle
P461-PWY	AD	19	217.817	hexitol fermentation to lactate, formate, ethanol and acetate
P562-PWY	AD	19	217.817	myo-inositol degradation I
PANTOSYN-PWY	AD	19	217.817	pantothenate and coenzyme A biosynthesis I
PEPTIDOGLYCANSYN-PWY	AD	19	217.817	peptidoglycan biosynthesis I (meso-diaminopimelate containing)
PHOSLIPSYN-PWY	AD	19	217.817	superpathway of phospholipid biosynthesis I (bacteria)
PHOTOALL-PWY	AD	19	217.817	oxygenic photosynthesis
POLYAMINSYN3-PWY	AD	19	217.817	superpathway of polyamine biosynthesis II
POLYAMSYN-PWY	AD	19	217.817	superpathway of polyamine biosynthesis I
PROPFERM-PWY	AD	19	217.817	L-alanine fermentation to propanoate and acetate
PRPP-PWY	AD	19	217.817	superpathway of histidine, purine, and pyrimidine biosynthesis
PWY-1541	AD	19	217.817	superpathway of taurine degradation
PWY-1622	AD	19	217.817	formaldehyde assimilation I (serine pathway)
PWY-181	AD	19	217.817	photorespiration
PWY-1882	AD	19	217.817	superpathway of C1 compounds oxidation to CO2
PWY-2201	AD	19	217.817	folate transformations I
PWY-2221	AD	19	217.817	Entner-Doudoroff pathway III (semi-phosphorylative)
PWY-2504	AD	19	217.817	superpathway of aromatic compound degradation via 3-oxoadipate
PWY-2941	AD	19	217.817	L-lysine biosynthesis II
PWY-2942	AD	19	217.817	L-lysine biosynthesis III
PWY-3001	AD	19	217.817	superpathway of L-isoleucine biosynthesis I
PWY-3661	AD	19	217.817	glycine betaine degradation I
PWY-3781	AD	19	217.817	aerobic respiration I (cytochrome c)
PWY-3801	AD	19	217.817	sucrose degradation II (sucrose synthase)
PWY-3941	AD	19	217.817	&beta;-alanine biosynthesis II
PWY-4361	AD	19	217.817	S-methyl-5-thio-&alpha;-D-ribose 1-phosphate degradation
PWY-4984	AD	19	217.817	urea cycle
PWY-5005	AD	19	217.817	biotin biosynthesis II
PWY-5022	AD	19	217.817	4-aminobutanoate degradation V
PWY-5028	AD	19	217.817	L-histidine degradation II
PWY-5097	AD	19	217.817	L-lysine biosynthesis VI
PWY-5103	AD	19	217.817	L-isoleucine biosynthesis III
PWY-5104	AD	19	217.817	L-isoleucine biosynthesis IV
PWY-5121	AD	19	217.817	superpathway of geranylgeranyl diphosphate biosynthesis II (via MEP)
PWY-5178	AD	19	217.817	toluene degradation IV (aerobic) (via catechol)
PWY-5189	AD	19	217.817	tetrapyrrole biosynthesis II (from glycine)
PWY-5198	AD	19	217.817	factor 420 biosynthesis
PWY-5254	AD	19	217.817	methanofuran biosynthesis
PWY-5257	AD	19	217.817	superpathway of pentose and pentitol degradation
PWY-5265	AD	19	217.817	peptidoglycan biosynthesis II (staphylococci)
PWY-5280	AD	19	217.817	L-lysine degradation IV
PWY-5304	AD	19	217.817	superpathway of sulfur oxidation (Acidianus ambivalens)
PWY-5306	AD	19	217.817	superpathway of thiosulfate metabolism (Desulfovibrio sulfodismutans)
PWY-5308	AD	19	217.817	superpathway of sulfur metabolism (Desulfocapsa sulfoexigens)
PWY-5327	AD	19	217.817	superpathway of L-lysine degradation
PWY-5347	AD	19	217.817	superpathway of L-methionine biosynthesis (transsulfuration)
PWY-5384	AD	19	217.817	sucrose degradation IV (sucrose phosphorylase)
PWY-5415	AD	19	217.817	catechol degradation I (meta-cleavage pathway)
PWY-5417	AD	19	217.817	catechol degradation III (ortho-cleavage pathway)
PWY-5420	AD	19	217.817	catechol degradation II (meta-cleavage pathway)
PWY-5430	AD	19	217.817	meta cleavage pathway of aromatic compounds
PWY-5431	AD	19	217.817	aromatic compounds degradation via &beta;-ketoadipate
PWY-5499	AD	19	217.817	vitamin B6 degradation
PWY-5505	AD	19	217.817	L-glutamate and L-glutamine biosynthesis
PWY-5507	AD	19	217.817	adenosylcobalamin biosynthesis I (early cobalt insertion)
PWY-5509	AD	19	217.817	adenosylcobalamin biosynthesis from cobyrinate a,c-diamide I
PWY-5529	AD	19	217.817	superpathway of bacteriochlorophyll a biosynthesis
PWY-5651	AD	19	217.817	L-tryptophan degradation to 2-amino-3-carboxymuconate semialdehyde
PWY-5655	AD	19	217.817	L-tryptophan degradation IX
PWY-5656	AD	19	217.817	mannosylglycerate biosynthesis I
PWY-5676	AD	19	217.817	acetyl-CoA fermentation to butanoate II
PWY-5705	AD	19	217.817	allantoin degradation to glyoxylate III
PWY-5724	AD	19	217.817	superpathway of atrazine degradation
PWY-5741	AD	19	217.817	ethylmalonyl-CoA pathway
PWY-5747	AD	19	217.817	2-methylcitrate cycle II
PWY-5751	AD	19	217.817	phenylethanol biosynthesis
PWY-5823	AD	19	217.817	superpathway of CDP-glucose-derived O-antigen building blocks biosynthesis
PWY-5837	AD	19	217.817	1,4-dihydroxy-2-naphthoate biosynthesis I
PWY-5838	AD	19	217.817	superpathway of menaquinol-8 biosynthesis I
PWY-5840	AD	19	217.817	superpathway of menaquinol-7 biosynthesis
PWY-5845	AD	19	217.817	superpathway of menaquinol-9 biosynthesis
PWY-5850	AD	19	217.817	superpathway of menaquinol-6 biosynthesis I
PWY-5855	AD	19	217.817	ubiquinol-7 biosynthesis (prokaryotic)
PWY-5856	AD	19	217.817	ubiquinol-9 biosynthesis (prokaryotic)
PWY-5857	AD	19	217.817	ubiquinol-10 biosynthesis (prokaryotic)
PWY-5860	AD	19	217.817	superpathway of demethylmenaquinol-6 biosynthesis I
PWY-5861	AD	19	217.817	superpathway of demethylmenaquinol-8 biosynthesis
PWY-5862	AD	19	217.817	superpathway of demethylmenaquinol-9 biosynthesis
PWY-5863	AD	19	217.817	superpathway of phylloquinol biosynthesis
PWY-5896	AD	19	217.817	superpathway of menaquinol-10 biosynthesis
PWY-5897	AD	19	217.817	superpathway of menaquinol-11 biosynthesis
PWY-5898	AD	19	217.817	superpathway of menaquinol-12 biosynthesis
PWY-5899	AD	19	217.817	superpathway of menaquinol-13 biosynthesis
PWY-5910	AD	19	217.817	superpathway of geranylgeranyldiphosphate biosynthesis I (via mevalonate)
PWY-5913	AD	19	217.817	TCA cycle VI (obligate autotrophs)
PWY-5918	AD	19	217.817	superpathay of heme biosynthesis from glutamate
PWY-5920	AD	19	217.817	superpathway of heme biosynthesis from glycine
PWY-5941	AD	19	217.817	glycogen degradation II (eukaryotic)
PWY-5971	AD	19	217.817	palmitate biosynthesis II (bacteria and plants)
PWY-5973	AD	19	217.817	cis-vaccenate biosynthesis
PWY-5989	AD	19	217.817	stearate biosynthesis II (bacteria and plants)
PWY-6071	AD	19	217.817	superpathway of phenylethylamine degradation
PWY-6107	AD	19	217.817	chlorosalicylate degradation
PWY-6113	AD	19	217.817	superpathway of mycolate biosynthesis
PWY-6122	AD	19	217.817	5-aminoimidazole ribonucleotide biosynthesis II
PWY-6123	AD	19	217.817	inosine-5'-phosphate biosynthesis I
PWY-6142	AD	19	217.817	gluconeogenesis II (Methanobacterium thermoautotrophicum)
PWY-6145	AD	19	217.817	superpathway of sialic acids and CMP-sialic acids biosynthesis
PWY-6146	AD	19	217.817	Methanobacterium thermoautotrophicum biosynthetic metabolism
PWY-6147	AD	19	217.817	6-hydroxymethyl-dihydropterin diphosphate biosynthesis I
PWY-6148	AD	19	217.817	tetrahydromethanopterin biosynthesis
PWY-6151	AD	19	217.817	S-adenosyl-L-methionine cycle I
PWY-6163	AD	19	217.817	chorismate biosynthesis from 3-dehydroquinate
PWY-6174	AD	19	217.817	mevalonate pathway II (archaea)
PWY-6182	AD	19	217.817	superpathway of salicylate degradation
PWY-6185	AD	19	217.817	4-methylcatechol degradation (ortho cleavage)
PWY-621	AD	19	217.817	sucrose degradation III (sucrose invertase)
PWY-6263	AD	19	217.817	superpathway of menaquinol-8 biosynthesis II
PWY-6269	AD	19	217.817	adenosylcobalamin salvage from cobinamide II
PWY-6277	AD	19	217.817	superpathway of 5-aminoimidazole ribonucleotide biosynthesis
PWY-6281	AD	19	217.817	L-selenocysteine biosynthesis II (archaea and eukaryotes)
PWY-6282	AD	19	217.817	palmitoleate biosynthesis I (from (5Z)-dodec-5-enoate)
PWY-6284	AD	19	217.817	superpathway of unsaturated fatty acids biosynthesis (E. coli)
PWY-6285	AD	19	217.817	superpathway of fatty acids biosynthesis (E. coli)
PWY-6317	AD	19	217.817	galactose degradation I (Leloir pathway)
PWY-6344	AD	19	217.817	L-ornithine degradation II (Stickland reaction)
PWY-6385	AD	19	217.817	peptidoglycan biosynthesis III (mycobacteria)
PWY-6386	AD	19	217.817	UDP-N-acetylmuramoyl-pentapeptide biosynthesis II (lysine-containing)
PWY-6387	AD	19	217.817	UDP-N-acetylmuramoyl-pentapeptide biosynthesis I (meso-diaminopimelate containing)
PWY-6395	AD	19	217.817	superpathway of seleno-compound metabolism
PWY-6396	AD	19	217.817	superpathway of 2,3-butanediol biosynthesis
PWY-6470	AD	19	217.817	peptidoglycan biosynthesis V (&beta;-lactam resistance)
PWY-6478	AD	19	217.817	GDP-D-glycero-&alpha;-D-manno-heptose biosynthesis
PWY-6505	AD	19	217.817	L-tryptophan degradation XII (Geobacillus)
PWY-6516	AD	19	217.817	superpathway of microbial D-galacturonate and D-glucuronate degradation
PWY-6519	AD	19	217.817	8-amino-7-oxononanoate biosynthesis I
PWY-6545	AD	19	217.817	pyrimidine deoxyribonucleotides de novo biosynthesis III
PWY-6583	AD	19	217.817	pyruvate fermentation to butanol I
PWY-6588	AD	19	217.817	pyruvate fermentation to acetone
PWY-6590	AD	19	217.817	superpathway of Clostridium acetobutylicum acidogenic fermentation
PWY-6594	AD	19	217.817	superpathway of Clostridium acetobutylicum solventogenic fermentation
PWY-6604	AD	19	217.817	superpathway of Clostridium acetobutylicum acidogenic and solventogenic fermentation
PWY-6612	AD	19	217.817	superpathway of tetrahydrofolate biosynthesis
PWY-6628	AD	19	217.817	superpathway of L-phenylalanine biosynthesis
PWY-6629	AD	19	217.817	superpathway of L-tryptophan biosynthesis
PWY-6630	AD	19	217.817	superpathway of L-tyrosine biosynthesis
PWY-6641	AD	19	217.817	superpathway of sulfolactate degradation
PWY-6654	AD	19	217.817	phosphopantothenate biosynthesis III
PWY-6690	AD	19	217.817	cinnamate and 3-hydroxycinnamate degradation to 2-oxopent-4-enoate
PWY-6708	AD	19	217.817	ubiquinol-8 biosynthesis (prokaryotic)
PWY-6737	AD	19	217.817	starch degradation V
PWY-6748	AD	19	217.817	nitrate reduction VII (denitrification)
PWY-6830	AD	19	217.817	superpathway of methanogenesis
PWY-6834	AD	19	217.817	spermidine biosynthesis III
PWY-6863	AD	19	217.817	pyruvate fermentation to hexanol
PWY-6883	AD	19	217.817	pyruvate fermentation to butanol II
PWY-6886	AD	19	217.817	1-butanol autotrophic biosynthesis
PWY-6895	AD	19	217.817	superpathway of thiamin diphosphate biosynthesis II
PWY-6897	AD	19	217.817	thiamin salvage II
PWY-6906	AD	19	217.817	chitin derivatives degradation
PWY-6928	AD	19	217.817	superpathway of cholesterol degradation I (cholesterol oxidase)
PWY-6948	AD	19	217.817	sitosterol degradation to androstenedione
PWY-6954	AD	19	217.817	superpathway of aromatic compound degradation via 2-oxopent-4-enoate
PWY-6957	AD	19	217.817	mandelate degradation to acetyl-CoA
PWY-6961	AD	19	217.817	L-ascorbate degradation II (bacterial, aerobic)
PWY-6969	AD	19	217.817	TCA cycle V (2-oxoglutarate:ferredoxin oxidoreductase)
PWY-6992	AD	19	217.817	1,5-anhydrofructose degradation
PWY-7003	AD	19	217.817	glycerol degradation to butanol
PWY-7013	AD	19	217.817	L-1,2-propanediol degradation
PWY-7046	AD	19	217.817	4-coumarate degradation (anaerobic)
PWY-7084	AD	19	217.817	nitrifier denitrification
PWY-7094	AD	19	217.817	fatty acid salvage
PWY-7102	AD	19	217.817	bisabolene biosynthesis
PWY-7111	AD	19	217.817	pyruvate fermentation to isobutanol (engineered)
PWY-7124	AD	19	217.817	ethylene biosynthesis V (engineered)
PWY-7184	AD	19	217.817	pyrimidine deoxyribonucleotides de novo biosynthesis I
PWY-7185	AD	19	217.817	UTP and CTP dephosphorylation I
PWY-7196	AD	19	217.817	superpathway of pyrimidine ribonucleosides salvage
PWY-7198	AD	19	217.817	pyrimidine deoxyribonucleotides de novo biosynthesis IV
PWY-7210	AD	19	217.817	pyrimidine deoxyribonucleotides biosynthesis from CTP
PWY-7211	AD	19	217.817	superpathway of pyrimidine deoxyribonucleotides de novo biosynthesis
PWY-7218	AD	19	217.817	photosynthetic 3-hydroxybutanoate biosynthesis (engineered)
PWY-7234	AD	19	217.817	inosine-5'-phosphate biosynthesis III
PWY-7237	AD	19	217.817	myo-, chiro- and scillo-inositol degradation
PWY-7242	AD	19	217.817	D-fructuronate degradation
PWY-7255	AD	19	217.817	ergothioneine biosynthesis I (bacteria)
PWY-7295	AD	19	217.817	L-arabinose degradation IV
PWY-7312	AD	19	217.817	dTDP-D-&beta;-fucofuranose biosynthesis
PWY-7316	AD	19	217.817	dTDP-N-acetylviosamine biosynthesis
PWY-7323	AD	19	217.817	superpathway of GDP-mannose-derived O-antigen building blocks biosynthesis
PWY-7328	AD	19	217.817	superpathway of UDP-glucose-derived O-antigen building blocks biosynthesis
PWY-7332	AD	19	217.817	superpathway of UDP-N-acetylglucosamine-derived O-antigen building blocks biosynthesis
PWY-7347	AD	19	217.817	sucrose biosynthesis III
PWY-7376	AD	19	217.817	cob(II)yrinate a,c-diamide biosynthesis II (late cobalt incorporation)
PWY-7385	AD	19	217.817	1,3-propanediol biosynthesis (engineered)
PWY-7391	AD	19	217.817	isoprene biosynthesis II (engineered)
PWY-7392	AD	19	217.817	taxadiene biosynthesis (engineered)
PWY-7400	AD	19	217.817	L-arginine biosynthesis IV (archaebacteria)
PWY-7413	AD	19	217.817	dTDP-6-deoxy-&alpha;-D-allose biosynthesis
PWY-7431	AD	19	217.817	aromatic biogenic amine degradation (bacteria)
PWY-7524	AD	19	217.817	mevalonate pathway III (archaea)
PWY-7527	AD	19	217.817	L-methionine salvage cycle III
PWY-7528	AD	19	217.817	L-methionine salvage cycle I (bacteria and plants)
PWY-7539	AD	19	217.817	6-hydroxymethyl-dihydropterin diphosphate biosynthesis III (Chlamydia)
PWY-7560	AD	19	217.817	methylerythritol phosphate pathway II
PWY-7562	AD	19	217.817	3,6-anhydro-&alpha;-L-galactopyranose degradation
PWY-7596	AD	19	217.817	superpathway of stearidonate biosynthesis (cyanobacteria)
PWY-7616	AD	19	217.817	methanol oxidation to carbon dioxide
PWY-7664	AD	19	217.817	oleate biosynthesis IV (anaerobic)
PWY-922	AD	19	217.817	mevalonate pathway I
PWY0-1061	AD	19	217.817	superpathway of L-alanine biosynthesis
PWY0-1241	AD	19	217.817	ADP-L-glycero-&beta;-D-manno-heptose biosynthesis
PWY0-1261	AD	19	217.817	anhydromuropeptides recycling
PWY0-1277	AD	19	217.817	3-phenylpropanoate and 3-(3-hydroxyphenyl)propanoate degradation
PWY0-1415	AD	19	217.817	superpathway of heme biosynthesis from uroporphyrinogen-III
PWY0-166	AD	19	217.817	superpathway of pyrimidine deoxyribonucleotides de novo biosynthesis (E. coli)
PWY0-41	AD	19	217.817	allantoin degradation IV (anaerobic)
PWY0-781	AD	19	217.817	aspartate superpathway
PWY0-845	AD	19	217.817	superpathway of pyridoxal 5'-phosphate biosynthesis and salvage
PWY0-862	AD	19	217.817	(5Z)-dodec-5-enoate biosynthesis
PWY1G-0	AD	19	217.817	mycothiol biosynthesis
PWY490-3	AD	19	217.817	nitrate reduction VI (assimilatory)
PWYG-321	AD	19	217.817	mycolate biosynthesis
PYRIDNUCSAL-PWY	AD	19	217.817	NAD salvage pathway I
PYRIDNUCSYN-PWY	AD	19	217.817	NAD biosynthesis I (from aspartate)
PYRIDOXSYN-PWY	AD	19	217.817	pyridoxal 5'-phosphate biosynthesis I
REDCITCYC	AD	19	217.817	TCA cycle VIII (helicobacter)
RHAMCAT-PWY	AD	19	217.817	L-rhamnose degradation I
RIBOSYN2-PWY	AD	19	217.817	flavin biosynthesis I (bacteria and plants)
RUMP-PWY	AD	19	217.817	formaldehyde oxidation I
SUCSYN-PWY	AD	19	217.817	sucrose biosynthesis I (from photosynthesis)
TCA	AD	19	217.817	TCA cycle I (prokaryotic)
TCA-GLYOX-BYPASS	AD	19	217.817	superpathway of glyoxylate bypass and TCA
TEICHOICACID-PWY	AD	19	217.817	teichoic acid (poly-glycerol) biosynthesis
THISYN-PWY	AD	19	217.817	superpathway of thiamin diphosphate biosynthesis I
THREOCAT-PWY	AD	19	217.817	superpathway of L-threonine metabolism
TRPSYN-PWY	AD	19	217.817	L-tryptophan biosynthesis
TYRFUMCAT-PWY	AD	19	217.817	L-tyrosine degradation I
UBISYN-PWY	AD	19	217.817	superpathway of ubiquinol-8 biosynthesis (prokaryotic)
VALDEG-PWY	AD	19	217.817	L-valine degradation I
AST-PWY	AD	09	218.192	L-arginine degradation II (AST pathway)
BIOTIN-BIOSYNTHESIS-PWY	AD	09	218.192	biotin biosynthesis I
BRANCHED-CHAIN-AA-SYN-PWY	AD	09	218.192	superpathway of branched amino acid biosynthesis
CALVIN-PWY	AD	09	218.192	Calvin-Benson-Bassham cycle
CATECHOL-ORTHO-CLEAVAGE-PWY	AD	09	218.192	catechol degradation to &beta;-ketoadipate
CENTFERM-PWY	AD	09	218.192	pyruvate fermentation to butanoate
COA-PWY	AD	09	218.192	coenzyme A biosynthesis I
COBALSYN-PWY	AD	09	218.192	adenosylcobalamin salvage from cobinamide I
COLANSYN-PWY	AD	09	218.192	colanic acid building blocks biosynthesis
COMPLETE-ARO-PWY	AD	09	218.192	superpathway of aromatic amino acid biosynthesis
DAPLYSINESYN-PWY	AD	09	218.192	L-lysine biosynthesis I
DENITRIFICATION-PWY	AD	09	218.192	nitrate reduction I (denitrification)
DENOVOPURINE2-PWY	AD	09	218.192	superpathway of purine nucleotides de novo biosynthesis II
DHGLUCONATE-PYR-CAT-PWY	AD	09	218.192	glucose degradation (oxidative)
ECASYN-PWY	AD	09	218.192	enterobacterial common antigen biosynthesis
ENTBACSYN-PWY	AD	09	218.192	enterobactin biosynthesis
FAO-PWY	AD	09	218.192	fatty acid &beta;-oxidation I
FASYN-INITIAL-PWY	AD	09	218.192	superpathway of fatty acid biosynthesis initiation (E. coli)
FERMENTATION-PWY	AD	09	218.192	mixed acid fermentation
FOLSYN-PWY	AD	09	218.192	superpathway of tetrahydrofolate biosynthesis and salvage
FUC-RHAMCAT-PWY	AD	09	218.192	superpathway of fucose and rhamnose degradation
FUCCAT-PWY	AD	09	218.192	fucose degradation
GALACT-GLUCUROCAT-PWY	AD	09	218.192	superpathway of hexuronide and hexuronate degradation
GALACTUROCAT-PWY	AD	09	218.192	D-galacturonate degradation I
GLUCOSE1PMETAB-PWY	AD	09	218.192	glucose and glucose-1-phosphate degradation
GLUCUROCAT-PWY	AD	09	218.192	superpathway of &beta;-D-glucuronide and D-glucuronate degradation
GLUDEG-II-PWY	AD	09	218.192	L-glutamate degradation VII (to butanoate)
GLYCOCAT-PWY	AD	09	218.192	glycogen degradation I (bacterial)
GLYCOGENSYNTH-PWY	AD	09	218.192	glycogen biosynthesis I (from ADP-D-Glucose)
GLYCOL-GLYOXDEG-PWY	AD	09	218.192	superpathway of glycol metabolism and degradation
GLYCOLYSIS-TCA-GLYOX-BYPASS	AD	09	218.192	superpathway of glycolysis, pyruvate dehydrogenase, TCA, and glyoxylate bypass
GLYOXYLATE-BYPASS	AD	09	218.192	glyoxylate cycle
HCAMHPDEG-PWY	AD	09	218.192	3-phenylpropanoate and 3-(3-hydroxyphenyl)propanoate degradation to 2-oxopent-4-enoate
HEME-BIOSYNTHESIS-II	AD	09	218.192	heme biosynthesis I (aerobic)
HEMESYN2-PWY	AD	09	218.192	heme biosynthesis II (anaerobic)
HEXITOLDEGSUPER-PWY	AD	09	218.192	superpathway of hexitol degradation (bacteria)
HISTSYN-PWY	AD	09	218.192	L-histidine biosynthesis
HOMOSER-METSYN-PWY	AD	09	218.192	L-methionine biosynthesis I
ILEUDEG-PWY	AD	09	218.192	L-isoleucine degradation I
ILEUSYN-PWY	AD	09	218.192	L-isoleucine biosynthesis I (from threonine)
KDO-NAGLIPASYN-PWY	AD	09	218.192	superpathway of (Kdo)2-lipid A biosynthesis
KETOGLUCONMET-PWY	AD	09	218.192	ketogluconate metabolism
LACTOSECAT-PWY	AD	09	218.192	lactose and galactose degradation I
LEU-DEG2-PWY	AD	09	218.192	L-leucine degradation I
LIPASYN-PWY	AD	09	218.192	phospholipases
MET-SAM-PWY	AD	09	218.192	superpathway of S-adenosyl-L-methionine biosynthesis
METHANOGENESIS-PWY	AD	09	218.192	methanogenesis from H2 and CO2
METHGLYUT-PWY	AD	09	218.192	superpathway of methylglyoxal degradation
NAD-BIOSYNTHESIS-II	AD	09	218.192	NAD salvage pathway II
NADSYN-PWY	AD	09	218.192	NAD biosynthesis II (from tryptophan)
NAGLIPASYN-PWY	AD	09	218.192	lipid IVA biosynthesis
NONMEVIPP-PWY	AD	09	218.192	methylerythritol phosphate pathway I
NPGLUCAT-PWY	AD	09	218.192	Entner-Doudoroff pathway II (non-phosphorylative)
ORNARGDEG-PWY	AD	09	218.192	superpathway of L-arginine and L-ornithine degradation
P105-PWY	AD	09	218.192	TCA cycle IV (2-oxoglutarate decarboxylase)
P108-PWY	AD	09	218.192	pyruvate fermentation to propanoate I
P122-PWY	AD	09	218.192	heterolactic fermentation
P124-PWY	AD	09	218.192	Bifidobacterium shunt
P125-PWY	AD	09	218.192	superpathway of (R,R)-butanediol biosynthesis
P161-PWY	AD	09	218.192	acetylene degradation
P162-PWY	AD	09	218.192	L-glutamate degradation V (via hydroxyglutarate)
P163-PWY	AD	09	218.192	L-lysine fermentation to acetate and butanoate
P184-PWY	AD	09	218.192	protocatechuate degradation I (meta-cleavage pathway)
P221-PWY	AD	09	218.192	octane oxidation
P23-PWY	AD	09	218.192	reductive TCA cycle I
P241-PWY	AD	09	218.192	coenzyme B biosynthesis
P261-PWY	AD	09	218.192	coenzyme M biosynthesis I
P341-PWY	AD	09	218.192	glycolysis V (Pyrococcus)
P381-PWY	AD	09	218.192	adenosylcobalamin biosynthesis II (late cobalt incorporation)
P4-PWY	AD	09	218.192	superpathway of L-lysine, L-threonine and L-methionine biosynthesis I
P42-PWY	AD	09	218.192	incomplete reductive TCA cycle
P461-PWY	AD	09	218.192	hexitol fermentation to lactate, formate, ethanol and acetate
P562-PWY	AD	09	218.192	myo-inositol degradation I
PANTOSYN-PWY	AD	09	218.192	pantothenate and coenzyme A biosynthesis I
PEPTIDOGLYCANSYN-PWY	AD	09	218.192	peptidoglycan biosynthesis I (meso-diaminopimelate containing)
PHOSLIPSYN-PWY	AD	09	218.192	superpathway of phospholipid biosynthesis I (bacteria)
PHOTOALL-PWY	AD	09	218.192	oxygenic photosynthesis
POLYAMINSYN3-PWY	AD	09	218.192	superpathway of polyamine biosynthesis II
POLYAMSYN-PWY	AD	09	218.192	superpathway of polyamine biosynthesis I
PROPFERM-PWY	AD	09	218.192	L-alanine fermentation to propanoate and acetate
PRPP-PWY	AD	09	218.192	superpathway of histidine, purine, and pyrimidine biosynthesis
PWY-1541	AD	09	218.192	superpathway of taurine degradation
PWY-1622	AD	09	218.192	formaldehyde assimilation I (serine pathway)
PWY-181	AD	09	218.192	photorespiration
PWY-1882	AD	09	218.192	superpathway of C1 compounds oxidation to CO2
PWY-2201	AD	09	218.192	folate transformations I
PWY-2221	AD	09	218.192	Entner-Doudoroff pathway III (semi-phosphorylative)
PWY-2504	AD	09	218.192	superpathway of aromatic compound degradation via 3-oxoadipate
PWY-2941	AD	09	218.192	L-lysine biosynthesis II
PWY-2942	AD	09	218.192	L-lysine biosynthesis III
PWY-3001	AD	09	218.192	superpathway of L-isoleucine biosynthesis I
PWY-3661	AD	09	218.192	glycine betaine degradation I
PWY-3781	AD	09	218.192	aerobic respiration I (cytochrome c)
PWY-3801	AD	09	218.192	sucrose degradation II (sucrose synthase)
PWY-3941	AD	09	218.192	&beta;-alanine biosynthesis II
PWY-4361	AD	09	218.192	S-methyl-5-thio-&alpha;-D-ribose 1-phosphate degradation
PWY-4984	AD	09	218.192	urea cycle
PWY-5005	AD	09	218.192	biotin biosynthesis II
PWY-5022	AD	09	218.192	4-aminobutanoate degradation V
PWY-5028	AD	09	218.192	L-histidine degradation II
PWY-5097	AD	09	218.192	L-lysine biosynthesis VI
PWY-5103	AD	09	218.192	L-isoleucine biosynthesis III
PWY-5104	AD	09	218.192	L-isoleucine biosynthesis IV
PWY-5121	AD	09	218.192	superpathway of geranylgeranyl diphosphate biosynthesis II (via MEP)
PWY-5178	AD	09	218.192	toluene degradation IV (aerobic) (via catechol)
PWY-5189	AD	09	218.192	tetrapyrrole biosynthesis II (from glycine)
PWY-5198	AD	09	218.192	factor 420 biosynthesis
PWY-5254	AD	09	218.192	methanofuran biosynthesis
PWY-5257	AD	09	218.192	superpathway of pentose and pentitol degradation
PWY-5265	AD	09	218.192	peptidoglycan biosynthesis II (staphylococci)
PWY-5280	AD	09	218.192	L-lysine degradation IV
PWY-5304	AD	09	218.192	superpathway of sulfur oxidation (Acidianus ambivalens)
PWY-5306	AD	09	218.192	superpathway of thiosulfate metabolism (Desulfovibrio sulfodismutans)
PWY-5308	AD	09	218.192	superpathway of sulfur metabolism (Desulfocapsa sulfoexigens)
PWY-5327	AD	09	218.192	superpathway of L-lysine degradation
PWY-5347	AD	09	218.192	superpathway of L-methionine biosynthesis (transsulfuration)
PWY-5384	AD	09	218.192	sucrose degradation IV (sucrose phosphorylase)
PWY-5415	AD	09	218.192	catechol degradation I (meta-cleavage pathway)
PWY-5417	AD	09	218.192	catechol degradation III (ortho-cleavage pathway)
PWY-5420	AD	09	218.192	catechol degradation II (meta-cleavage pathway)
PWY-5430	AD	09	218.192	meta cleavage pathway of aromatic compounds
PWY-5431	AD	09	218.192	aromatic compounds degradation via &beta;-ketoadipate
PWY-5499	AD	09	218.192	vitamin B6 degradation
PWY-5505	AD	09	218.192	L-glutamate and L-glutamine biosynthesis
PWY-5507	AD	09	218.192	adenosylcobalamin biosynthesis I (early cobalt insertion)
PWY-5509	AD	09	218.192	adenosylcobalamin biosynthesis from cobyrinate a,c-diamide I
PWY-5529	AD	09	218.192	superpathway of bacteriochlorophyll a biosynthesis
PWY-5651	AD	09	218.192	L-tryptophan degradation to 2-amino-3-carboxymuconate semialdehyde
PWY-5655	AD	09	218.192	L-tryptophan degradation IX
PWY-5656	AD	09	218.192	mannosylglycerate biosynthesis I
PWY-5705	AD	09	218.192	allantoin degradation to glyoxylate III
PWY-5724	AD	09	218.192	superpathway of atrazine degradation
PWY-5741	AD	09	218.192	ethylmalonyl-CoA pathway
PWY-5747	AD	09	218.192	2-methylcitrate cycle II
PWY-5751	AD	09	218.192	phenylethanol biosynthesis
PWY-5823	AD	09	218.192	superpathway of CDP-glucose-derived O-antigen building blocks biosynthesis
PWY-5837	AD	09	218.192	1,4-dihydroxy-2-naphthoate biosynthesis I
PWY-5838	AD	09	218.192	superpathway of menaquinol-8 biosynthesis I
PWY-5840	AD	09	218.192	superpathway of menaquinol-7 biosynthesis
PWY-5845	AD	09	218.192	superpathway of menaquinol-9 biosynthesis
PWY-5850	AD	09	218.192	superpathway of menaquinol-6 biosynthesis I
PWY-5855	AD	09	218.192	ubiquinol-7 biosynthesis (prokaryotic)
PWY-5856	AD	09	218.192	ubiquinol-9 biosynthesis (prokaryotic)
PWY-5857	AD	09	218.192	ubiquinol-10 biosynthesis (prokaryotic)
PWY-5860	AD	09	218.192	superpathway of demethylmenaquinol-6 biosynthesis I
PWY-5861	AD	09	218.192	superpathway of demethylmenaquinol-8 biosynthesis
PWY-5862	AD	09	218.192	superpathway of demethylmenaquinol-9 biosynthesis
PWY-5863	AD	09	218.192	superpathway of phylloquinol biosynthesis
PWY-5896	AD	09	218.192	superpathway of menaquinol-10 biosynthesis
PWY-5897	AD	09	218.192	superpathway of menaquinol-11 biosynthesis
PWY-5898	AD	09	218.192	superpathway of menaquinol-12 biosynthesis
PWY-5899	AD	09	218.192	superpathway of menaquinol-13 biosynthesis
PWY-5910	AD	09	218.192	superpathway of geranylgeranyldiphosphate biosynthesis I (via mevalonate)
PWY-5913	AD	09	218.192	TCA cycle VI (obligate autotrophs)
PWY-5918	AD	09	218.192	superpathay of heme biosynthesis from glutamate
PWY-5920	AD	09	218.192	superpathway of heme biosynthesis from glycine
PWY-5941	AD	09	218.192	glycogen degradation II (eukaryotic)
PWY-5971	AD	09	218.192	palmitate biosynthesis II (bacteria and plants)
PWY-5973	AD	09	218.192	cis-vaccenate biosynthesis
PWY-5989	AD	09	218.192	stearate biosynthesis II (bacteria and plants)
PWY-6071	AD	09	218.192	superpathway of phenylethylamine degradation
PWY-6107	AD	09	218.192	chlorosalicylate degradation
PWY-6113	AD	09	218.192	superpathway of mycolate biosynthesis
PWY-6122	AD	09	218.192	5-aminoimidazole ribonucleotide biosynthesis II
PWY-6123	AD	09	218.192	inosine-5'-phosphate biosynthesis I
PWY-6142	AD	09	218.192	gluconeogenesis II (Methanobacterium thermoautotrophicum)
PWY-6145	AD	09	218.192	superpathway of sialic acids and CMP-sialic acids biosynthesis
PWY-6146	AD	09	218.192	Methanobacterium thermoautotrophicum biosynthetic metabolism
PWY-6147	AD	09	218.192	6-hydroxymethyl-dihydropterin diphosphate biosynthesis I
PWY-6148	AD	09	218.192	tetrahydromethanopterin biosynthesis
PWY-6151	AD	09	218.192	S-adenosyl-L-methionine cycle I
PWY-6163	AD	09	218.192	chorismate biosynthesis from 3-dehydroquinate
PWY-6174	AD	09	218.192	mevalonate pathway II (archaea)
PWY-6182	AD	09	218.192	superpathway of salicylate degradation
PWY-6185	AD	09	218.192	4-methylcatechol degradation (ortho cleavage)
PWY-621	AD	09	218.192	sucrose degradation III (sucrose invertase)
PWY-6263	AD	09	218.192	superpathway of menaquinol-8 biosynthesis II
PWY-6269	AD	09	218.192	adenosylcobalamin salvage from cobinamide II
PWY-6277	AD	09	218.192	superpathway of 5-aminoimidazole ribonucleotide biosynthesis
PWY-6281	AD	09	218.192	L-selenocysteine biosynthesis II (archaea and eukaryotes)
PWY-6282	AD	09	218.192	palmitoleate biosynthesis I (from (5Z)-dodec-5-enoate)
PWY-6284	AD	09	218.192	superpathway of unsaturated fatty acids biosynthesis (E. coli)
PWY-6285	AD	09	218.192	superpathway of fatty acids biosynthesis (E. coli)
PWY-6317	AD	09	218.192	galactose degradation I (Leloir pathway)
PWY-6344	AD	09	218.192	L-ornithine degradation II (Stickland reaction)
PWY-6385	AD	09	218.192	peptidoglycan biosynthesis III (mycobacteria)
PWY-6386	AD	09	218.192	UDP-N-acetylmuramoyl-pentapeptide biosynthesis II (lysine-containing)
PWY-6387	AD	09	218.192	UDP-N-acetylmuramoyl-pentapeptide biosynthesis I (meso-diaminopimelate containing)
PWY-6395	AD	09	218.192	superpathway of seleno-compound metabolism
PWY-6396	AD	09	218.192	superpathway of 2,3-butanediol biosynthesis
PWY-6470	AD	09	218.192	peptidoglycan biosynthesis V (&beta;-lactam resistance)
PWY-6478	AD	09	218.192	GDP-D-glycero-&alpha;-D-manno-heptose biosynthesis
PWY-6505	AD	09	218.192	L-tryptophan degradation XII (Geobacillus)
PWY-6516	AD	09	218.192	superpathway of microbial D-galacturonate and D-glucuronate degradation
PWY-6519	AD	09	218.192	8-amino-7-oxononanoate biosynthesis I
PWY-6545	AD	09	218.192	pyrimidine deoxyribonucleotides de novo biosynthesis III
PWY-6583	AD	09	218.192	pyruvate fermentation to butanol I
PWY-6588	AD	09	218.192	pyruvate fermentation to acetone
PWY-6590	AD	09	218.192	superpathway of Clostridium acetobutylicum acidogenic fermentation
PWY-6594	AD	09	218.192	superpathway of Clostridium acetobutylicum solventogenic fermentation
PWY-6604	AD	09	218.192	superpathway of Clostridium acetobutylicum acidogenic and solventogenic fermentation
PWY-6612	AD	09	218.192	superpathway of tetrahydrofolate biosynthesis
PWY-6628	AD	09	218.192	superpathway of L-phenylalanine biosynthesis
PWY-6629	AD	09	218.192	superpathway of L-tryptophan biosynthesis
PWY-6630	AD	09	218.192	superpathway of L-tyrosine biosynthesis
PWY-6641	AD	09	218.192	superpathway of sulfolactate degradation
PWY-6654	AD	09	218.192	phosphopantothenate biosynthesis III
PWY-6690	AD	09	218.192	cinnamate and 3-hydroxycinnamate degradation to 2-oxopent-4-enoate
PWY-6708	AD	09	218.192	ubiquinol-8 biosynthesis (prokaryotic)
PWY-6737	AD	09	218.192	starch degradation V
PWY-6748	AD	09	218.192	nitrate reduction VII (denitrification)
PWY-6830	AD	09	218.192	superpathway of methanogenesis
PWY-6834	AD	09	218.192	spermidine biosynthesis III
PWY-6863	AD	09	218.192	pyruvate fermentation to hexanol
PWY-6883	AD	09	218.192	pyruvate fermentation to butanol II
PWY-6886	AD	09	218.192	1-butanol autotrophic biosynthesis
PWY-6895	AD	09	218.192	superpathway of thiamin diphosphate biosynthesis II
PWY-6897	AD	09	218.192	thiamin salvage II
PWY-6906	AD	09	218.192	chitin derivatives degradation
PWY-6928	AD	09	218.192	superpathway of cholesterol degradation I (cholesterol oxidase)
PWY-6948	AD	09	218.192	sitosterol degradation to androstenedione
PWY-6954	AD	09	218.192	superpathway of aromatic compound degradation via 2-oxopent-4-enoate
PWY-6957	AD	09	218.192	mandelate degradation to acetyl-CoA
PWY-6961	AD	09	218.192	L-ascorbate degradation II (bacterial, aerobic)
PWY-6969	AD	09	218.192	TCA cycle V (2-oxoglutarate:ferredoxin oxidoreductase)
PWY-6992	AD	09	218.192	1,5-anhydrofructose degradation
PWY-7003	AD	09	218.192	glycerol degradation to butanol
PWY-7013	AD	09	218.192	L-1,2-propanediol degradation
PWY-7046	AD	09	218.192	4-coumarate degradation (anaerobic)
PWY-7084	AD	09	218.192	nitrifier denitrification
PWY-7094	AD	09	218.192	fatty acid salvage
PWY-7102	AD	09	218.192	bisabolene biosynthesis
PWY-7111	AD	09	218.192	pyruvate fermentation to isobutanol (engineered)
PWY-7124	AD	09	218.192	ethylene biosynthesis V (engineered)
PWY-7184	AD	09	218.192	pyrimidine deoxyribonucleotides de novo biosynthesis I
PWY-7185	AD	09	218.192	UTP and CTP dephosphorylation I
PWY-7196	AD	09	218.192	superpathway of pyrimidine ribonucleosides salvage
PWY-7198	AD	09	218.192	pyrimidine deoxyribonucleotides de novo biosynthesis IV
PWY-7210	AD	09	218.192	pyrimidine deoxyribonucleotides biosynthesis from CTP
PWY-7211	AD	09	218.192	superpathway of pyrimidine deoxyribonucleotides de novo biosynthesis
PWY-7218	AD	09	218.192	photosynthetic 3-hydroxybutanoate biosynthesis (engineered)
PWY-7234	AD	09	218.192	inosine-5'-phosphate biosynthesis III
PWY-7237	AD	09	218.192	myo-, chiro- and scillo-inositol degradation
PWY-7242	AD	09	218.192	D-fructuronate degradation
PWY-7255	AD	09	218.192	ergothioneine biosynthesis I (bacteria)
PWY-7295	AD	09	218.192	L-arabinose degradation IV
PWY-7312	AD	09	218.192	dTDP-D-&beta;-fucofuranose biosynthesis
PWY-7316	AD	09	218.192	dTDP-N-acetylviosamine biosynthesis
PWY-7323	AD	09	218.192	superpathway of GDP-mannose-derived O-antigen building blocks biosynthesis
PWY-7328	AD	09	218.192	superpathway of UDP-glucose-derived O-antigen building blocks biosynthesis
PWY-7332	AD	09	218.192	superpathway of UDP-N-acetylglucosamine-derived O-antigen building blocks biosynthesis
PWY-7347	AD	09	218.192	sucrose biosynthesis III
PWY-7376	AD	09	218.192	cob(II)yrinate a,c-diamide biosynthesis II (late cobalt incorporation)
PWY-7385	AD	09	218.192	1,3-propanediol biosynthesis (engineered)
PWY-7391	AD	09	218.192	isoprene biosynthesis II (engineered)
PWY-7392	AD	09	218.192	taxadiene biosynthesis (engineered)
PWY-7400	AD	09	218.192	L-arginine biosynthesis IV (archaebacteria)
PWY-7413	AD	09	218.192	dTDP-6-deoxy-&alpha;-D-allose biosynthesis
PWY-7431	AD	09	218.192	aromatic biogenic amine degradation (bacteria)
PWY-7524	AD	09	218.192	mevalonate pathway III (archaea)
PWY-7527	AD	09	218.192	L-methionine salvage cycle III
PWY-7528	AD	09	218.192	L-methionine salvage cycle I (bacteria and plants)
PWY-7539	AD	09	218.192	6-hydroxymethyl-dihydropterin diphosphate biosynthesis III (Chlamydia)
PWY-7560	AD	09	218.192	methylerythritol phosphate pathway II
PWY-7562	AD	09	218.192	3,6-anhydro-&alpha;-L-galactopyranose degradation
PWY-7596	AD	09	218.192	superpathway of stearidonate biosynthesis (cyanobacteria)
PWY-7616	AD	09	218.192	methanol oxidation to carbon dioxide
PWY-7664	AD	09	218.192	oleate biosynthesis IV (anaerobic)
PWY-922	AD	09	218.192	mevalonate pathway I
PWY0-1061	AD	09	218.192	superpathway of L-alanine biosynthesis
PWY0-1241	AD	09	218.192	ADP-L-glycero-&beta;-D-manno-heptose biosynthesis
PWY0-1261	AD	09	218.192	anhydromuropeptides recycling
PWY0-1277	AD	09	218.192	3-phenylpropanoate and 3-(3-hydroxyphenyl)propanoate degradation
PWY0-1415	AD	09	218.192	superpathway of heme biosynthesis from uroporphyrinogen-III
PWY0-166	AD	09	218.192	superpathway of pyrimidine deoxyribonucleotides de novo biosynthesis (E. coli)
PWY0-41	AD	09	218.192	allantoin degradation IV (anaerobic)
PWY0-781	AD	09	218.192	aspartate superpathway
PWY0-845	AD	09	218.192	superpathway of pyridoxal 5'-phosphate biosynthesis and salvage
PWY0-862	AD	09	218.192	(5Z)-dodec-5-enoate biosynthesis
PWY1G-0	AD	09	218.192	mycothiol biosynthesis
PWY490-3	AD	09	218.192	nitrate reduction VI (assimilatory)
PWYG-321	AD	09	218.192	mycolate biosynthesis
PYRIDNUCSAL-PWY	AD	09	218.192	NAD salvage pathway I
PYRIDNUCSYN-PWY	AD	09	218.192	NAD biosynthesis I (from aspartate)
PYRIDOXSYN-PWY	AD	09	218.192	pyridoxal 5'-phosphate biosynthesis I
REDCITCYC	AD	09	218.192	TCA cycle VIII (helicobacter)
RHAMCAT-PWY	AD	09	218.192	L-rhamnose degradation I
RIBOSYN2-PWY	AD	09	218.192	flavin biosynthesis I (bacteria and plants)
RUMP-PWY	AD	09	218.192	formaldehyde oxidation I
SUCSYN-PWY	AD	09	218.192	sucrose biosynthesis I (from photosynthesis)
TCA	AD	09	218.192	TCA cycle I (prokaryotic)
TCA-GLYOX-BYPASS	AD	09	218.192	superpathway of glyoxylate bypass and TCA
TEICHOICACID-PWY	AD	09	218.192	teichoic acid (poly-glycerol) biosynthesis
THISYN-PWY	AD	09	218.192	superpathway of thiamin diphosphate biosynthesis I
THREOCAT-PWY	AD	09	218.192	superpathway of L-threonine metabolism
TRPSYN-PWY	AD	09	218.192	L-tryptophan biosynthesis
TYRFUMCAT-PWY	AD	09	218.192	L-tyrosine degradation I
UBISYN-PWY	AD	09	218.192	superpathway of ubiquinol-8 biosynthesis (prokaryotic)
VALDEG-PWY	AD	09	218.192	L-valine degradation I
AST-PWY	Control	19	219.152	L-arginine degradation II (AST pathway)
BIOTIN-BIOSYNTHESIS-PWY	Control	19	219.152	biotin biosynthesis I
BRANCHED-CHAIN-AA-SYN-PWY	Control	19	219.152	superpathway of branched amino acid biosynthesis
CALVIN-PWY	Control	19	219.152	Calvin-Benson-Bassham cycle
CENTFERM-PWY	Control	19	219.152	pyruvate fermentation to butanoate
COA-PWY	Control	19	219.152	coenzyme A biosynthesis I
COBALSYN-PWY	Control	19	219.152	adenosylcobalamin salvage from cobinamide I
COLANSYN-PWY	Control	19	219.152	colanic acid building blocks biosynthesis
COMPLETE-ARO-PWY	Control	19	219.152	superpathway of aromatic amino acid biosynthesis
DAPLYSINESYN-PWY	Control	19	219.152	L-lysine biosynthesis I
DENITRIFICATION-PWY	Control	19	219.152	nitrate reduction I (denitrification)
DENOVOPURINE2-PWY	Control	19	219.152	superpathway of purine nucleotides de novo biosynthesis II
DHGLUCONATE-PYR-CAT-PWY	Control	19	219.152	glucose degradation (oxidative)
ECASYN-PWY	Control	19	219.152	enterobacterial common antigen biosynthesis
ENTBACSYN-PWY	Control	19	219.152	enterobactin biosynthesis
FAO-PWY	Control	19	219.152	fatty acid &beta;-oxidation I
FASYN-INITIAL-PWY	Control	19	219.152	superpathway of fatty acid biosynthesis initiation (E. coli)
FERMENTATION-PWY	Control	19	219.152	mixed acid fermentation
FOLSYN-PWY	Control	19	219.152	superpathway of tetrahydrofolate biosynthesis and salvage
FUC-RHAMCAT-PWY	Control	19	219.152	superpathway of fucose and rhamnose degradation
FUCCAT-PWY	Control	19	219.152	fucose degradation
GALACT-GLUCUROCAT-PWY	Control	19	219.152	superpathway of hexuronide and hexuronate degradation
GALACTUROCAT-PWY	Control	19	219.152	D-galacturonate degradation I
GLUCOSE1PMETAB-PWY	Control	19	219.152	glucose and glucose-1-phosphate degradation
GLUCUROCAT-PWY	Control	19	219.152	superpathway of &beta;-D-glucuronide and D-glucuronate degradation
GLUDEG-II-PWY	Control	19	219.152	L-glutamate degradation VII (to butanoate)
GLYCOCAT-PWY	Control	19	219.152	glycogen degradation I (bacterial)
GLYCOGENSYNTH-PWY	Control	19	219.152	glycogen biosynthesis I (from ADP-D-Glucose)
GLYCOL-GLYOXDEG-PWY	Control	19	219.152	superpathway of glycol metabolism and degradation
GLYCOLYSIS-TCA-GLYOX-BYPASS	Control	19	219.152	superpathway of glycolysis, pyruvate dehydrogenase, TCA, and glyoxylate bypass
GLYOXYLATE-BYPASS	Control	19	219.152	glyoxylate cycle
HCAMHPDEG-PWY	Control	19	219.152	3-phenylpropanoate and 3-(3-hydroxyphenyl)propanoate degradation to 2-oxopent-4-enoate
HEME-BIOSYNTHESIS-II	Control	19	219.152	heme biosynthesis I (aerobic)
HEMESYN2-PWY	Control	19	219.152	heme biosynthesis II (anaerobic)
HEXITOLDEGSUPER-PWY	Control	19	219.152	superpathway of hexitol degradation (bacteria)
HISTSYN-PWY	Control	19	219.152	L-histidine biosynthesis
HOMOSER-METSYN-PWY	Control	19	219.152	L-methionine biosynthesis I
ILEUDEG-PWY	Control	19	219.152	L-isoleucine degradation I
ILEUSYN-PWY	Control	19	219.152	L-isoleucine biosynthesis I (from threonine)
KDO-NAGLIPASYN-PWY	Control	19	219.152	superpathway of (Kdo)2-lipid A biosynthesis
KETOGLUCONMET-PWY	Control	19	219.152	ketogluconate metabolism
LACTOSECAT-PWY	Control	19	219.152	lactose and galactose degradation I
LEU-DEG2-PWY	Control	19	219.152	L-leucine degradation I
LIPASYN-PWY	Control	19	219.152	phospholipases
MET-SAM-PWY	Control	19	219.152	superpathway of S-adenosyl-L-methionine biosynthesis
METHANOGENESIS-PWY	Control	19	219.152	methanogenesis from H2 and CO2
METHGLYUT-PWY	Control	19	219.152	superpathway of methylglyoxal degradation
NAD-BIOSYNTHESIS-II	Control	19	219.152	NAD salvage pathway II
NADSYN-PWY	Control	19	219.152	NAD biosynthesis II (from tryptophan)
NAGLIPASYN-PWY	Control	19	219.152	lipid IVA biosynthesis
NONMEVIPP-PWY	Control	19	219.152	methylerythritol phosphate pathway I
NPGLUCAT-PWY	Control	19	219.152	Entner-Doudoroff pathway II (non-phosphorylative)
ORNARGDEG-PWY	Control	19	219.152	superpathway of L-arginine and L-ornithine degradation
P105-PWY	Control	19	219.152	TCA cycle IV (2-oxoglutarate decarboxylase)
P108-PWY	Control	19	219.152	pyruvate fermentation to propanoate I
P122-PWY	Control	19	219.152	heterolactic fermentation
P124-PWY	Control	19	219.152	Bifidobacterium shunt
P125-PWY	Control	19	219.152	superpathway of (R,R)-butanediol biosynthesis
P161-PWY	Control	19	219.152	acetylene degradation
P162-PWY	Control	19	219.152	L-glutamate degradation V (via hydroxyglutarate)
P163-PWY	Control	19	219.152	L-lysine fermentation to acetate and butanoate
P184-PWY	Control	19	219.152	protocatechuate degradation I (meta-cleavage pathway)
P221-PWY	Control	19	219.152	octane oxidation
P23-PWY	Control	19	219.152	reductive TCA cycle I
P241-PWY	Control	19	219.152	coenzyme B biosynthesis
P261-PWY	Control	19	219.152	coenzyme M biosynthesis I
P341-PWY	Control	19	219.152	glycolysis V (Pyrococcus)
P381-PWY	Control	19	219.152	adenosylcobalamin biosynthesis II (late cobalt incorporation)
P4-PWY	Control	19	219.152	superpathway of L-lysine, L-threonine and L-methionine biosynthesis I
P42-PWY	Control	19	219.152	incomplete reductive TCA cycle
P461-PWY	Control	19	219.152	hexitol fermentation to lactate, formate, ethanol and acetate
P562-PWY	Control	19	219.152	myo-inositol degradation I
PANTOSYN-PWY	Control	19	219.152	pantothenate and coenzyme A biosynthesis I
PEPTIDOGLYCANSYN-PWY	Control	19	219.152	peptidoglycan biosynthesis I (meso-diaminopimelate containing)
PHOSLIPSYN-PWY	Control	19	219.152	superpathway of phospholipid biosynthesis I (bacteria)
PHOTOALL-PWY	Control	19	219.152	oxygenic photosynthesis
POLYAMSYN-PWY	Control	19	219.152	superpathway of polyamine biosynthesis I
PROPFERM-PWY	Control	19	219.152	L-alanine fermentation to propanoate and acetate
PRPP-PWY	Control	19	219.152	superpathway of histidine, purine, and pyrimidine biosynthesis
PWY-1541	Control	19	219.152	superpathway of taurine degradation
PWY-1622	Control	19	219.152	formaldehyde assimilation I (serine pathway)
PWY-181	Control	19	219.152	photorespiration
PWY-1882	Control	19	219.152	superpathway of C1 compounds oxidation to CO2
PWY-2201	Control	19	219.152	folate transformations I
PWY-2221	Control	19	219.152	Entner-Doudoroff pathway III (semi-phosphorylative)
PWY-2504	Control	19	219.152	superpathway of aromatic compound degradation via 3-oxoadipate
PWY-2941	Control	19	219.152	L-lysine biosynthesis II
PWY-2942	Control	19	219.152	L-lysine biosynthesis III
PWY-3001	Control	19	219.152	superpathway of L-isoleucine biosynthesis I
PWY-3661	Control	19	219.152	glycine betaine degradation I
PWY-3781	Control	19	219.152	aerobic respiration I (cytochrome c)
PWY-3801	Control	19	219.152	sucrose degradation II (sucrose synthase)
PWY-3941	Control	19	219.152	&beta;-alanine biosynthesis II
PWY-4361	Control	19	219.152	S-methyl-5-thio-&alpha;-D-ribose 1-phosphate degradation
PWY-4984	Control	19	219.152	urea cycle
PWY-5005	Control	19	219.152	biotin biosynthesis II
PWY-5022	Control	19	219.152	4-aminobutanoate degradation V
PWY-5028	Control	19	219.152	L-histidine degradation II
PWY-5097	Control	19	219.152	L-lysine biosynthesis VI
PWY-5103	Control	19	219.152	L-isoleucine biosynthesis III
PWY-5104	Control	19	219.152	L-isoleucine biosynthesis IV
PWY-5121	Control	19	219.152	superpathway of geranylgeranyl diphosphate biosynthesis II (via MEP)
PWY-5178	Control	19	219.152	toluene degradation IV (aerobic) (via catechol)
PWY-5198	Control	19	219.152	factor 420 biosynthesis
PWY-5254	Control	19	219.152	methanofuran biosynthesis
PWY-5257	Control	19	219.152	superpathway of pentose and pentitol degradation
PWY-5265	Control	19	219.152	peptidoglycan biosynthesis II (staphylococci)
PWY-5280	Control	19	219.152	L-lysine degradation IV
PWY-5304	Control	19	219.152	superpathway of sulfur oxidation (Acidianus ambivalens)
PWY-5306	Control	19	219.152	superpathway of thiosulfate metabolism (Desulfovibrio sulfodismutans)
PWY-5308	Control	19	219.152	superpathway of sulfur metabolism (Desulfocapsa sulfoexigens)
PWY-5327	Control	19	219.152	superpathway of L-lysine degradation
PWY-5347	Control	19	219.152	superpathway of L-methionine biosynthesis (transsulfuration)
PWY-5384	Control	19	219.152	sucrose degradation IV (sucrose phosphorylase)
PWY-5415	Control	19	219.152	catechol degradation I (meta-cleavage pathway)
PWY-5417	Control	19	219.152	catechol degradation III (ortho-cleavage pathway)
PWY-5420	Control	19	219.152	catechol degradation II (meta-cleavage pathway)
PWY-5430	Control	19	219.152	meta cleavage pathway of aromatic compounds
PWY-5431	Control	19	219.152	aromatic compounds degradation via &beta;-ketoadipate
PWY-5499	Control	19	219.152	vitamin B6 degradation
PWY-5505	Control	19	219.152	L-glutamate and L-glutamine biosynthesis
PWY-5507	Control	19	219.152	adenosylcobalamin biosynthesis I (early cobalt insertion)
PWY-5509	Control	19	219.152	adenosylcobalamin biosynthesis from cobyrinate a,c-diamide I
PWY-5529	Control	19	219.152	superpathway of bacteriochlorophyll a biosynthesis
PWY-5651	Control	19	219.152	L-tryptophan degradation to 2-amino-3-carboxymuconate semialdehyde
PWY-5655	Control	19	219.152	L-tryptophan degradation IX
PWY-5656	Control	19	219.152	mannosylglycerate biosynthesis I
PWY-5705	Control	19	219.152	allantoin degradation to glyoxylate III
PWY-5724	Control	19	219.152	superpathway of atrazine degradation
PWY-5741	Control	19	219.152	ethylmalonyl-CoA pathway
PWY-5747	Control	19	219.152	2-methylcitrate cycle II
PWY-5751	Control	19	219.152	phenylethanol biosynthesis
PWY-5823	Control	19	219.152	superpathway of CDP-glucose-derived O-antigen building blocks biosynthesis
PWY-5837	Control	19	219.152	1,4-dihydroxy-2-naphthoate biosynthesis I
PWY-5838	Control	19	219.152	superpathway of menaquinol-8 biosynthesis I
PWY-5840	Control	19	219.152	superpathway of menaquinol-7 biosynthesis
PWY-5845	Control	19	219.152	superpathway of menaquinol-9 biosynthesis
PWY-5850	Control	19	219.152	superpathway of menaquinol-6 biosynthesis I
PWY-5855	Control	19	219.152	ubiquinol-7 biosynthesis (prokaryotic)
PWY-5856	Control	19	219.152	ubiquinol-9 biosynthesis (prokaryotic)
PWY-5857	Control	19	219.152	ubiquinol-10 biosynthesis (prokaryotic)
PWY-5860	Control	19	219.152	superpathway of demethylmenaquinol-6 biosynthesis I
PWY-5861	Control	19	219.152	superpathway of demethylmenaquinol-8 biosynthesis
PWY-5862	Control	19	219.152	superpathway of demethylmenaquinol-9 biosynthesis
PWY-5863	Control	19	219.152	superpathway of phylloquinol biosynthesis
PWY-5896	Control	19	219.152	superpathway of menaquinol-10 biosynthesis
PWY-5897	Control	19	219.152	superpathway of menaquinol-11 biosynthesis
PWY-5898	Control	19	219.152	superpathway of menaquinol-12 biosynthesis
PWY-5899	Control	19	219.152	superpathway of menaquinol-13 biosynthesis
PWY-5910	Control	19	219.152	superpathway of geranylgeranyldiphosphate biosynthesis I (via mevalonate)
PWY-5913	Control	19	219.152	TCA cycle VI (obligate autotrophs)
PWY-5918	Control	19	219.152	superpathay of heme biosynthesis from glutamate
PWY-5920	Control	19	219.152	superpathway of heme biosynthesis from glycine
PWY-5941	Control	19	219.152	glycogen degradation II (eukaryotic)
PWY-5971	Control	19	219.152	palmitate biosynthesis II (bacteria and plants)
PWY-5973	Control	19	219.152	cis-vaccenate biosynthesis
PWY-5989	Control	19	219.152	stearate biosynthesis II (bacteria and plants)
PWY-6071	Control	19	219.152	superpathway of phenylethylamine degradation
PWY-6107	Control	19	219.152	chlorosalicylate degradation
PWY-6113	Control	19	219.152	superpathway of mycolate biosynthesis
PWY-6122	Control	19	219.152	5-aminoimidazole ribonucleotide biosynthesis II
PWY-6123	Control	19	219.152	inosine-5'-phosphate biosynthesis I
PWY-6142	Control	19	219.152	gluconeogenesis II (Methanobacterium thermoautotrophicum)
PWY-6145	Control	19	219.152	superpathway of sialic acids and CMP-sialic acids biosynthesis
PWY-6146	Control	19	219.152	Methanobacterium thermoautotrophicum biosynthetic metabolism
PWY-6147	Control	19	219.152	6-hydroxymethyl-dihydropterin diphosphate biosynthesis I
PWY-6148	Control	19	219.152	tetrahydromethanopterin biosynthesis
PWY-6151	Control	19	219.152	S-adenosyl-L-methionine cycle I
PWY-6163	Control	19	219.152	chorismate biosynthesis from 3-dehydroquinate
PWY-6174	Control	19	219.152	mevalonate pathway II (archaea)
PWY-6182	Control	19	219.152	superpathway of salicylate degradation
PWY-6185	Control	19	219.152	4-methylcatechol degradation (ortho cleavage)
PWY-621	Control	19	219.152	sucrose degradation III (sucrose invertase)
PWY-6263	Control	19	219.152	superpathway of menaquinol-8 biosynthesis II
PWY-6269	Control	19	219.152	adenosylcobalamin salvage from cobinamide II
PWY-6277	Control	19	219.152	superpathway of 5-aminoimidazole ribonucleotide biosynthesis
PWY-6281	Control	19	219.152	L-selenocysteine biosynthesis II (archaea and eukaryotes)
PWY-6282	Control	19	219.152	palmitoleate biosynthesis I (from (5Z)-dodec-5-enoate)
PWY-6284	Control	19	219.152	superpathway of unsaturated fatty acids biosynthesis (E. coli)
PWY-6285	Control	19	219.152	superpathway of fatty acids biosynthesis (E. coli)
PWY-6317	Control	19	219.152	galactose degradation I (Leloir pathway)
PWY-6344	Control	19	219.152	L-ornithine degradation II (Stickland reaction)
PWY-6385	Control	19	219.152	peptidoglycan biosynthesis III (mycobacteria)
PWY-6386	Control	19	219.152	UDP-N-acetylmuramoyl-pentapeptide biosynthesis II (lysine-containing)
PWY-6387	Control	19	219.152	UDP-N-acetylmuramoyl-pentapeptide biosynthesis I (meso-diaminopimelate containing)
PWY-6395	Control	19	219.152	superpathway of seleno-compound metabolism
PWY-6396	Control	19	219.152	superpathway of 2,3-butanediol biosynthesis
PWY-6470	Control	19	219.152	peptidoglycan biosynthesis V (&beta;-lactam resistance)
PWY-6478	Control	19	219.152	GDP-D-glycero-&alpha;-D-manno-heptose biosynthesis
PWY-6505	Control	19	219.152	L-tryptophan degradation XII (Geobacillus)
PWY-6516	Control	19	219.152	superpathway of microbial D-galacturonate and D-glucuronate degradation
PWY-6519	Control	19	219.152	8-amino-7-oxononanoate biosynthesis I
PWY-6545	Control	19	219.152	pyrimidine deoxyribonucleotides de novo biosynthesis III
PWY-6583	Control	19	219.152	pyruvate fermentation to butanol I
PWY-6588	Control	19	219.152	pyruvate fermentation to acetone
PWY-6590	Control	19	219.152	superpathway of Clostridium acetobutylicum acidogenic fermentation
PWY-6594	Control	19	219.152	superpathway of Clostridium acetobutylicum solventogenic fermentation
PWY-6604	Control	19	219.152	superpathway of Clostridium acetobutylicum acidogenic and solventogenic fermentation
PWY-6612	Control	19	219.152	superpathway of tetrahydrofolate biosynthesis
PWY-6628	Control	19	219.152	superpathway of L-phenylalanine biosynthesis
PWY-6629	Control	19	219.152	superpathway of L-tryptophan biosynthesis
PWY-6630	Control	19	219.152	superpathway of L-tyrosine biosynthesis
PWY-6641	Control	19	219.152	superpathway of sulfolactate degradation
PWY-6654	Control	19	219.152	phosphopantothenate biosynthesis III
PWY-6690	Control	19	219.152	cinnamate and 3-hydroxycinnamate degradation to 2-oxopent-4-enoate
PWY-6708	Control	19	219.152	ubiquinol-8 biosynthesis (prokaryotic)
PWY-6737	Control	19	219.152	starch degradation V
PWY-6748	Control	19	219.152	nitrate reduction VII (denitrification)
PWY-6830	Control	19	219.152	superpathway of methanogenesis
PWY-6834	Control	19	219.152	spermidine biosynthesis III
PWY-6863	Control	19	219.152	pyruvate fermentation to hexanol
PWY-6883	Control	19	219.152	pyruvate fermentation to butanol II
PWY-6886	Control	19	219.152	1-butanol autotrophic biosynthesis
PWY-6895	Control	19	219.152	superpathway of thiamin diphosphate biosynthesis II
PWY-6897	Control	19	219.152	thiamin salvage II
PWY-6906	Control	19	219.152	chitin derivatives degradation
PWY-6928	Control	19	219.152	superpathway of cholesterol degradation I (cholesterol oxidase)
PWY-6948	Control	19	219.152	sitosterol degradation to androstenedione
PWY-6954	Control	19	219.152	superpathway of aromatic compound degradation via 2-oxopent-4-enoate
PWY-6957	Control	19	219.152	mandelate degradation to acetyl-CoA
PWY-6961	Control	19	219.152	L-ascorbate degradation II (bacterial, aerobic)
PWY-6969	Control	19	219.152	TCA cycle V (2-oxoglutarate:ferredoxin oxidoreductase)
PWY-6992	Control	19	219.152	1,5-anhydrofructose degradation
PWY-7003	Control	19	219.152	glycerol degradation to butanol
PWY-7013	Control	19	219.152	L-1,2-propanediol degradation
PWY-7046	Control	19	219.152	4-coumarate degradation (anaerobic)
PWY-7084	Control	19	219.152	nitrifier denitrification
PWY-7094	Control	19	219.152	fatty acid salvage
PWY-7102	Control	19	219.152	bisabolene biosynthesis
PWY-7111	Control	19	219.152	pyruvate fermentation to isobutanol (engineered)
PWY-7124	Control	19	219.152	ethylene biosynthesis V (engineered)
PWY-7184	Control	19	219.152	pyrimidine deoxyribonucleotides de novo biosynthesis I
PWY-7185	Control	19	219.152	UTP and CTP dephosphorylation I
PWY-7196	Control	19	219.152	superpathway of pyrimidine ribonucleosides salvage
PWY-7198	Control	19	219.152	pyrimidine deoxyribonucleotides de novo biosynthesis IV
PWY-7210	Control	19	219.152	pyrimidine deoxyribonucleotides biosynthesis from CTP
PWY-7211	Control	19	219.152	superpathway of pyrimidine deoxyribonucleotides de novo biosynthesis
PWY-7218	Control	19	219.152	photosynthetic 3-hydroxybutanoate biosynthesis (engineered)
PWY-7234	Control	19	219.152	inosine-5'-phosphate biosynthesis III
PWY-7237	Control	19	219.152	myo-, chiro- and scillo-inositol degradation
PWY-7242	Control	19	219.152	D-fructuronate degradation
PWY-7255	Control	19	219.152	ergothioneine biosynthesis I (bacteria)
PWY-7295	Control	19	219.152	L-arabinose degradation IV
PWY-7312	Control	19	219.152	dTDP-D-&beta;-fucofuranose biosynthesis
PWY-7316	Control	19	219.152	dTDP-N-acetylviosamine biosynthesis
PWY-7323	Control	19	219.152	superpathway of GDP-mannose-derived O-antigen building blocks biosynthesis
PWY-7328	Control	19	219.152	superpathway of UDP-glucose-derived O-antigen building blocks biosynthesis
PWY-7332	Control	19	219.152	superpathway of UDP-N-acetylglucosamine-derived O-antigen building blocks biosynthesis
PWY-7347	Control	19	219.152	sucrose biosynthesis III
PWY-7376	Control	19	219.152	cob(II)yrinate a,c-diamide biosynthesis II (late cobalt incorporation)
PWY-7385	Control	19	219.152	1,3-propanediol biosynthesis (engineered)
PWY-7391	Control	19	219.152	isoprene biosynthesis II (engineered)
PWY-7392	Control	19	219.152	taxadiene biosynthesis (engineered)
PWY-7400	Control	19	219.152	L-arginine biosynthesis IV (archaebacteria)
PWY-7413	Control	19	219.152	dTDP-6-deoxy-&alpha;-D-allose biosynthesis
PWY-7431	Control	19	219.152	aromatic biogenic amine degradation (bacteria)
PWY-7524	Control	19	219.152	mevalonate pathway III (archaea)
PWY-7527	Control	19	219.152	L-methionine salvage cycle III
PWY-7528	Control	19	219.152	L-methionine salvage cycle I (bacteria and plants)
PWY-7539	Control	19	219.152	6-hydroxymethyl-dihydropterin diphosphate biosynthesis III (Chlamydia)
PWY-7560	Control	19	219.152	methylerythritol phosphate pathway II
PWY-7562	Control	19	219.152	3,6-anhydro-&alpha;-L-galactopyranose degradation
PWY-7596	Control	19	219.152	superpathway of stearidonate biosynthesis (cyanobacteria)
PWY-7616	Control	19	219.152	methanol oxidation to carbon dioxide
PWY-7664	Control	19	219.152	oleate biosynthesis IV (anaerobic)
PWY-922	Control	19	219.152	mevalonate pathway I
PWY0-1061	Control	19	219.152	superpathway of L-alanine biosynthesis
PWY0-1241	Control	19	219.152	ADP-L-glycero-&beta;-D-manno-heptose biosynthesis
PWY0-1261	Control	19	219.152	anhydromuropeptides recycling
PWY0-1277	Control	19	219.152	3-phenylpropanoate and 3-(3-hydroxyphenyl)propanoate degradation
PWY0-1415	Control	19	219.152	superpathway of heme biosynthesis from uroporphyrinogen-III
PWY0-166	Control	19	219.152	superpathway of pyrimidine deoxyribonucleotides de novo biosynthesis (E. coli)
PWY0-41	Control	19	219.152	allantoin degradation IV (anaerobic)
PWY0-781	Control	19	219.152	aspartate superpathway
PWY0-845	Control	19	219.152	superpathway of pyridoxal 5'-phosphate biosynthesis and salvage
PWY0-862	Control	19	219.152	(5Z)-dodec-5-enoate biosynthesis
PWY1G-0	Control	19	219.152	mycothiol biosynthesis
PWY490-3	Control	19	219.152	nitrate reduction VI (assimilatory)
PWYG-321	Control	19	219.152	mycolate biosynthesis
PYRIDNUCSAL-PWY	Control	19	219.152	NAD salvage pathway I
PYRIDNUCSYN-PWY	Control	19	219.152	NAD biosynthesis I (from aspartate)
PYRIDOXSYN-PWY	Control	19	219.152	pyridoxal 5'-phosphate biosynthesis I
REDCITCYC	Control	19	219.152	TCA cycle VIII (helicobacter)
RHAMCAT-PWY	Control	19	219.152	L-rhamnose degradation I
RIBOSYN2-PWY	Control	19	219.152	flavin biosynthesis I (bacteria and plants)
RUMP-PWY	Control	19	219.152	formaldehyde oxidation I
SUCSYN-PWY	Control	19	219.152	sucrose biosynthesis I (from photosynthesis)
TCA	Control	19	219.152	TCA cycle I (prokaryotic)
TCA-GLYOX-BYPASS	Control	19	219.152	superpathway of glyoxylate bypass and TCA
TEICHOICACID-PWY	Control	19	219.152	teichoic acid (poly-glycerol) biosynthesis
THISYN-PWY	Control	19	219.152	superpathway of thiamin diphosphate biosynthesis I
THREOCAT-PWY	Control	19	219.152	superpathway of L-threonine metabolism
TRPSYN-PWY	Control	19	219.152	L-tryptophan biosynthesis
TYRFUMCAT-PWY	Control	19	219.152	L-tyrosine degradation I
UBISYN-PWY	Control	19	219.152	superpathway of ubiquinol-8 biosynthesis (prokaryotic)
VALDEG-PWY	Control	19	219.152	L-valine degradation I

## Sheet: KO IDs_diff
S4 Spreadsheet. MetGEMs toolbox prediction on Thailand Pediatric Allergy Research Cohort.
S4 Spreadsheet. Table S4.6. Different abundance of KO IDs.
KO IDs	age of subjects	p-value (Wilcoxon rank-sum test )	description
K01803	09	0.00714402	TPI, tpiA; triosephosphate isomerase (TIM) [EC:5.3.1.1]
K06153	09	0.00714402	bacA; undecaprenyl-diphosphatase [EC:3.6.1.27]
K01783	09	0.00815041	rpe, RPE; ribulose-phosphate 3-epimerase [EC:5.1.3.1]
K00608	09	0.0127459	pyrBI; aspartate carbamoyltransferase [EC:2.1.3.2]
K00609	09	0.0127459	pyrB, PYR2; aspartate carbamoyltransferase catalytic subunit [EC:2.1.3.2]
K00610	09	0.0127459	pyrI; aspartate carbamoyltransferase regulatory subunit
K00764	09	0.0127459	purF, PPAT; amidophosphoribosyltransferase [EC:2.4.2.14]
K01624	09	0.0127459	FBA, fbaA; fructose-bisphosphate aldolase, class II [EC:4.1.2.13]
K11645	09	0.0127459	fbaB; fructose-bisphosphate aldolase, class I [EC:4.1.2.13]
K01623	09	0.0144246	ALDO; fructose-bisphosphate aldolase, class I [EC:4.1.2.13]
K01933	09	0.0153349	purM; phosphoribosylformylglycinamidine cyclo-ligase [EC:6.3.3.1]
K16305	09	0.0153349	K16305; fructose-bisphosphate aldolase / 6-deoxy-5-ketofructose 1-phosphate synthase [EC:4.1.2.13 2.2.1.11]
K16306	09	0.0153349	K16306; fructose-bisphosphate aldolase / 2-amino-3,7-dideoxy-D-threo-hept-6-ulosonate synthase [EC:4.1.2.13 2.2.1.10]
K01951	09	0.0162954	guaA, GMPS; GMP synthase (glutamine-hydrolysing) [EC:6.3.5.2]
K02564	19	0.0175099	nagB, GNPDA; glucosamine-6-phosphate deaminase [EC:3.5.99.6]
K01744	09	0.0183762	aspA; aspartate ammonia-lyase [EC:4.3.1.1]
K00972	09	0.0195012	UAP1; UDP-N-acetylglucosamine/UDP-N-acetylgalactosamine diphosphorylase [EC:2.7.7.23 2.7.7.83]
K04042	09	0.0195012	glmU; bifunctional UDP-N-acetylglucosamine pyrophosphorylase / Glucosamine-1-phosphate N-acetyltransferase [EC:2.7.7.23 2.3.1.157]
K11528	09	0.0195012	glmU; UDP-N-acetylglucosamine pyrophosphorylase [EC:2.7.7.23]
K00384	09	0.0219329	trxB, TRR; thioredoxin reductase (NADPH) [EC:1.8.1.9]
K00849	09	0.0219329	galK; galactokinase [EC:2.7.1.6]
K01810	09	0.0232447	GPI, pgi; glucose-6-phosphate isomerase [EC:5.3.1.9]
K03785	09	0.0232447	aroD; 3-dehydroquinate dehydratase I [EC:4.2.1.10]
K03786	09	0.0232447	aroQ, qutE; 3-dehydroquinate dehydratase II [EC:4.2.1.10]
K01807	09	0.0246242	rpiA; ribose 5-phosphate isomerase A [EC:5.3.1.6]
K01808	09	0.0246242	rpiB; ribose 5-phosphate isomerase B [EC:5.3.1.6]
K00161	09	0.0275971	PDHA, pdhA; pyruvate dehydrogenase E1 component alpha subunit [EC:1.2.4.1]
K00162	09	0.0275971	PDHB, pdhB; pyruvate dehydrogenase E1 component beta subunit [EC:1.2.4.1]
K00163	09	0.0275971	aceE; pyruvate dehydrogenase E1 component [EC:1.2.4.1]
K00790	09	0.0275971	murA; UDP-N-acetylglucosamine 1-carboxyvinyltransferase [EC:2.5.1.7]
K01568	09	0.0275971	PDC, pdc; pyruvate decarboxylase [EC:4.1.1.1]
K01652	09	0.0275971	E2.2.1.6L, ilvB, ilvG, ilvI; acetolactate synthase I/II/III large subunit [EC:2.2.1.6]
K01653	09	0.0275971	E2.2.1.6S, ilvH, ilvN; acetolactate synthase I/III small subunit [EC:2.2.1.6]
K11258	09	0.0275971	ilvM; acetolactate synthase II small subunit [EC:2.2.1.6]
K12526	09	0.0275971	lysAC; bifunctional diaminopimelate decarboxylase / aspartate kinase [EC:4.1.1.20 2.7.2.4]
K00891	19	0.0286688	E2.7.1.71, aroK, aroL; shikimate kinase [EC:2.7.1.71]
K01915	09	0.0291962	glnA, GLUL; glutamine synthetase [EC:6.3.1.2]
K00003	19	0.0315198	hom; homoserine dehydrogenase [EC:1.1.1.3]
K00618	19	0.0315198	ARG2; amino-acid N-acetyltransferase [EC:2.3.1.1]
K01687	19	0.0315198	ilvD; dihydroxy-acid dehydratase [EC:4.2.1.9]
K11067	19	0.0315198	NAGS; N-acetylglutamate synthase [EC:2.3.1.1]
K14682	19	0.0315198	argAB; amino-acid N-acetyltransferase [EC:2.3.1.1]
K00238	09	0.0326349	0
K01000	09	0.0326349	mraY; phospho-N-acetylmuramoyl-pentapeptide-transferase [EC:2.7.8.13]
K15792	09	0.0326349	murEF; murE/murF fusion protein [EC:6.3.2.13 6.3.2.10]
K00975	19	0.0330342	glgC; glucose-1-phosphate adenylyltransferase [EC:2.7.7.27]
K00861	09	0.0344806	RFK, FMN1; riboflavin kinase [EC:2.7.1.26]
K00953	09	0.0344806	FLAD1; FAD synthetase [EC:2.7.7.2]
K11176	09	0.0344806	purO; IMP cyclohydrolase [EC:3.5.4.10]
K11753	09	0.0344806	ribF; riboflavin kinase / FMN adenylyltransferase [EC:2.7.1.26 2.7.7.2]
K14656	09	0.0344806	ribL; FAD synthetase [EC:2.7.7.2]
K01945	09	0.0364148	purD; phosphoribosylamine---glycine ligase [EC:6.3.4.13]
K01952	09	0.0364148	PFAS, purL; phosphoribosylformylglycinamidine synthase [EC:6.3.5.3]
K00762	09	0.0384407	pyrE; orotate phosphoribosyltransferase [EC:2.4.2.10]
K00927	09	0.0384407	PGK, pgk; phosphoglycerate kinase [EC:2.7.2.3]
K01929	09	0.0384407	murF; UDP-N-acetylmuramoyl-tripeptide--D-alanyl-D-alanine ligase [EC:6.3.2.10]
K03431	09	0.0384407	glmM; phosphoglucosamine mutase [EC:5.4.2.10]
K01662	19	0.0397303	dxs; 1-deoxy-D-xylulose-5-phosphate synthase [EC:2.2.1.7]
K00075	09	0.0405615	murB; UDP-N-acetylmuramate dehydrogenase [EC:1.3.1.98]
K00760	09	0.0405615	hprT, hpt, HPRT1; hypoxanthine phosphoribosyltransferase [EC:2.4.2.8]
K00867	09	0.0427808	coaA; type I pantothenate kinase [EC:2.7.1.33]
K03525	09	0.0427808	coaX; type III pantothenate kinase [EC:2.7.1.33]
K09680	09	0.0427808	coaW; type II pantothenate kinase [EC:2.7.1.33]
K11754	09	0.0427808	folC; dihydrofolate synthase / folylpolyglutamate synthase [EC:6.3.2.12 6.3.2.17]
K00264	19	0.0434893	GLT1; glutamate synthase (NADH) [EC:1.4.1.14]
K00265	19	0.0434893	gltB; glutamate synthase (NADPH) large chain [EC:1.4.1.13]
K00266	19	0.0434893	gltD; glutamate synthase (NADPH) small chain [EC:1.4.1.13]
K00804	09	0.0451018	GGPS1; geranylgeranyl diphosphate synthase, type III [EC:2.5.1.1 2.5.1.10 2.5.1.29]
K03527	19	0.0454788	ispH, lytB; 4-hydroxy-3-methylbut-2-en-1-yl diphosphate reductase [EC:1.17.7.4]
K00939	09	0.0475281	adk, AK; adenylate kinase [EC:2.7.4.3]
K11787	09	0.0475281	GART; phosphoribosylamine--glycine ligase / phosphoribosylglycinamide formyltransferase / phosphoribosylformylglycinamidine cyclo-ligase [EC:6.3.4.13 2.1.2.2 6.3.3.1]
K11788	09	0.0475281	ADE5; phosphoribosylamine--glycine ligase / phosphoribosylformylglycinamidine cyclo-ligase [EC:6.3.4.13 6.3.3.1]
K00132	19	0.0475445	E1.2.1.10; acetaldehyde dehydrogenase (acetylating) [EC:1.2.1.10]
K04021	19	0.0475445	eutE; aldehyde dehydrogenase
K04072	19	0.0475445	adhE; acetaldehyde dehydrogenase / alcohol dehydrogenase [EC:1.2.1.10 1.1.1.1]
K04073	19	0.0475445	mhpF; acetaldehyde dehydrogenase [EC:1.2.1.10]
K12524	19	0.0496885	thrA; bifunctional aspartokinase / homoserine dehydrogenase 1 [EC:2.7.2.4 1.1.1.3]
K12525	19	0.0496885	metL; bifunctional aspartokinase / homoserine dehydrogenase 2 [EC:2.7.2.4 1.1.1.3]
K00949	09	0.0500633	thiN, TPK1, THI80; thiamine pyrophosphokinase [EC:2.7.6.2]
K01925	09	0.0500633	murD; UDP-N-acetylmuramoylalanine--D-glutamate ligase [EC:6.3.2.9]
K02563	09	0.0500633	murG; UDP-N-acetylglucosamine--N-acetylmuramyl-(pentapeptide) pyrophosphoryl-undecaprenol N-acetylglucosamine transferase [EC:2.4.1.227]
K01734	19	0.051913	mgsA; methylglyoxal synthase [EC:4.2.3.3]
K00769	09	0.0527108	gpt; xanthine phosphoribosyltransferase [EC:2.4.2.22]
K03816	09	0.0527108	xpt; xanthine phosphoribosyltransferase [EC:2.4.2.22]
K12409	09	0.0527108	GNE; bifunctional UDP-N-acetylglucosamine 2-epimerase / N-acetylmannosamine kinase [EC:3.2.1.183 2.7.1.60]
K00239	19	0.0542202	sdhA, frdA; succinate dehydrogenase / fumarate reductase, flavoprotein subunit [EC:1.3.5.1 1.3.5.4]
K00240	19	0.0542202	sdhB, frdB; succinate dehydrogenase / fumarate reductase, iron-sulfur subunit [EC:1.3.5.1 1.3.5.4]
K00241	19	0.0542202	sdhC, frdC; succinate dehydrogenase / fumarate reductase, cytochrome b subunit
K00242	19	0.0542202	sdhD, frdD; succinate dehydrogenase / fumarate reductase, membrane anchor subunit
K00244	19	0.0542202	frdA; fumarate reductase flavoprotein subunit [EC:1.3.5.4]
K00245	19	0.0542202	frdB; fumarate reductase iron-sulfur subunit [EC:1.3.5.4]
K00246	19	0.0542202	frdC; fumarate reductase subunit C
K00247	19	0.0542202	frdD; fumarate reductase subunit D
K00058	09	0.0554744	serA, PHGDH; D-3-phosphoglycerate dehydrogenase / 2-oxoglutarate reductase [EC:1.1.1.95 1.1.1.399]
K00858	09	0.0554744	ppnK, NADK; NAD+ kinase [EC:2.7.1.23]
K01507	09	0.0554744	ppa; inorganic pyrophosphatase [EC:3.6.1.1]
K01792	09	0.0554744	E5.1.3.15; glucose-6-phosphate 1-epimerase [EC:5.1.3.15]
K01924	09	0.0554744	murC; UDP-N-acetylmuramate--alanine ligase [EC:6.3.2.8]
K06859	09	0.0554744	pgi1; glucose-6-phosphate isomerase, archaeal [EC:5.3.1.9]
K13810	09	0.0554744	tal-pgi; transaldolase / glucose-6-phosphate isomerase [EC:2.2.1.2 5.3.1.9]
K15916	09	0.0554744	pgi-pmi; glucose/mannose-6-phosphate isomerase [EC:5.3.1.9 5.3.1.8]
K00615	19	0.0590916	E2.2.1.1, tktA, tktB; transketolase [EC:2.2.1.1]
K01939	09	0.0613643	purA, ADSS; adenylosuccinate synthase [EC:6.3.4.4]
K00006	09	0.0644981	GPD1; glycerol-3-phosphate dehydrogenase (NAD+) [EC:1.1.1.8]
K00057	09	0.0644981	gpsA; glycerol-3-phosphate dehydrogenase (NAD(P)+) [EC:1.1.1.94]
K00096	09	0.0644981	araM, egsA; glycerol-1-phosphate dehydrogenase [NAD(P)+] [EC:1.1.1.261]
K00239	09	0.0644981	sdhA, frdA; succinate dehydrogenase / fumarate reductase, flavoprotein subunit [EC:1.3.5.1 1.3.5.4]
K00240	09	0.0644981	sdhB, frdB; succinate dehydrogenase / fumarate reductase, iron-sulfur subunit [EC:1.3.5.1 1.3.5.4]
K00241	09	0.0644981	sdhC, frdC; succinate dehydrogenase / fumarate reductase, cytochrome b subunit
K00242	09	0.0644981	sdhD, frdD; succinate dehydrogenase / fumarate reductase, membrane anchor subunit
K00244	09	0.0644981	frdA; fumarate reductase flavoprotein subunit [EC:1.3.5.4]
K00245	09	0.0644981	frdB; fumarate reductase iron-sulfur subunit [EC:1.3.5.4]
K00246	09	0.0644981	frdC; fumarate reductase subunit C
K00247	09	0.0644981	frdD; fumarate reductase subunit D
K01626	09	0.0644981	E2.5.1.54, aroF, aroG, aroH; 3-deoxy-7-phosphoheptulonate synthase [EC:2.5.1.54]
K01930	09	0.0644981	FPGS; folylpolyglutamate synthase [EC:6.3.2.17]
K02318	09	0.0644981	COASY; phosphopantetheine adenylyltransferase / dephospho-CoA kinase [EC:2.7.7.3 2.7.1.24]
K03856	09	0.0644981	AROA2, aroA; 3-deoxy-7-phosphoheptulonate synthase [EC:2.5.1.54]
K11808	09	0.0644981	ADE2; phosphoribosylaminoimidazole carboxylase [EC:4.1.1.21]
K01756	09	0.0677628	purB, ADSL; adenylosuccinate lyase [EC:4.3.2.2]
K01921	09	0.0677628	ddl; D-alanine-D-alanine ligase [EC:6.3.2.4]
K01222	09	0.0711623	E3.2.1.86A, celF; 6-phospho-beta-glucosidase [EC:3.2.1.86]
K01223	09	0.0711623	E3.2.1.86B, bglA; 6-phospho-beta-glucosidase [EC:3.2.1.86]
K14681	19	0.0728762	argHA; argininosuccinate lyase / amino-acid N-acetyltransferase [EC:4.3.2.1 2.3.1.1]
K00859	09	0.0747003	coaE; dephospho-CoA kinase [EC:2.7.1.24]
K01586	09	0.0747003	lysA; diaminopimelate decarboxylase [EC:4.1.1.20]
K01713	09	0.0747003	pheC; cyclohexadienyl dehydratase [EC:4.2.1.51 4.2.1.91]
K01714	09	0.0747003	dapA; 4-hydroxy-tetrahydrodipicolinate synthase [EC:4.3.3.7]
K01776	09	0.0747003	murI; glutamate racemase [EC:5.1.1.3]
K01885	09	0.0747003	EARS, gltX; glutamyl-tRNA synthetase [EC:6.1.1.17]
K01916	09	0.0747003	nadE; NAD+ synthase [EC:6.3.1.5]
K04518	09	0.0747003	pheA2; prephenate dehydratase [EC:4.2.1.51]
K05359	09	0.0747003	ADT, PDT; arogenate/prephenate dehydratase [EC:4.2.1.91 4.2.1.51]
K09698	09	0.0747003	gltX; nondiscriminating glutamyl-tRNA synthetase [EC:6.1.1.24]
K14163	09	0.0747003	EPRS; bifunctional glutamyl/prolyl-tRNA synthetase [EC:6.1.1.17 6.1.1.15]
K14170	09	0.0747003	pheA; chorismate mutase / prephenate dehydratase [EC:5.4.99.5 4.2.1.51]
K02768	19	0.075927	PTS-Fru-EIIA, fruB; PTS system, fructose-specific IIA component [EC:2.7.1.202]
K02769	19	0.075927	PTS-Fru-EIIB, fruA; PTS system, fructose-specific IIB component [EC:2.7.1.202]
K02770	19	0.075927	PTS-Fru-EIIC, fruA; PTS system, fructose-specific IIC component
K00787	09	0.0783808	FDPS; farnesyl diphosphate synthase [EC:2.5.1.1 2.5.1.10]
K00795	09	0.0783808	ispA; farnesyl diphosphate synthase [EC:2.5.1.1 2.5.1.10]
K00952	09	0.0783808	nadM; nicotinamide-nucleotide adenylyltransferase [EC:2.7.7.1]
K00969	09	0.0783808	nadD; nicotinate-nucleotide adenylyltransferase [EC:2.7.7.18]
K06210	09	0.0783808	NMNAT; nicotinamide mononucleotide adenylyltransferase [EC:2.7.7.1 2.7.7.18]
K09903	09	0.0783808	pyrH; uridylate kinase [EC:2.7.4.22]
K13522	09	0.0783808	K13522, nadM; bifunctional NMN adenylyltransferase/nudix hydrolase [EC:2.7.7.1 3.6.1.-]
K13787	09	0.0783808	idsA; geranylgeranyl diphosphate synthase, type I [EC:2.5.1.1 2.5.1.10 2.5.1.29]
K13789	09	0.0783808	GGPS; geranylgeranyl diphosphate synthase, type II [EC:2.5.1.1 2.5.1.10 2.5.1.29]
K14066	09	0.0783808	GPS; geranyl diphosphate synthase [EC:2.5.1.1]
K00238	19	0.085709	0
K00382	19	0.085709	DLD, lpd, pdhD; dihydrolipoamide dehydrogenase [EC:1.8.1.4]
K00763	09	0.0861842	pncB, NAPRT1; nicotinate phosphoribosyltransferase [EC:6.3.4.21]
K00873	09	0.0861842	PK, pyk; pyruvate kinase [EC:2.7.1.40]
K12406	09	0.0861842	PKLR; pyruvate kinase isozymes R/L [EC:2.7.1.40]
K01907	19	0.0891875	AACS, acsA; acetoacetyl-CoA synthetase [EC:6.2.1.16]
K01519	09	0.090315	ITPA; inosine triphosphate pyrophosphatase [EC:3.6.1.-]
K01520	09	0.090315	dut, DUT; dUTP pyrophosphatase [EC:3.6.1.23]
K01923	09	0.090315	purC; phosphoribosylaminoimidazole-succinocarboxamide synthase [EC:6.3.2.6]
K02428	09	0.090315	rdgB; XTP/dITP diphosphohydrolase [EC:3.6.1.66]
K01940	19	0.0927789	argG, ASS1; argininosuccinate synthase [EC:6.3.4.5]
K00611	09	0.0946036	OTC, argF, argI; ornithine carbamoyltransferase [EC:2.1.3.3]
K00815	09	0.0946036	TAT; tyrosine aminotransferase [EC:2.6.1.5]
K00820	09	0.0946036	glmS, GFPT; glutamine---fructose-6-phosphate transaminase (isomerizing) [EC:2.6.1.16]
K00838	09	0.0946036	ARO8; aromatic amino acid aminotransferase I / 2-aminoadipate transaminase [EC:2.6.1.57 2.6.1.39 2.6.1.27 2.6.1.5]
K15849	09	0.0946036	PAT, AAT; bifunctional aspartate aminotransferase and glutamate/aspartate-prephenate aminotransferase [EC:2.6.1.1 2.6.1.78 2.6.1.79]
K00058	19	0.0964854	serA, PHGDH; D-3-phosphoglycerate dehydrogenase / 2-oxoglutarate reductase [EC:1.1.1.95 1.1.1.399]
K00527	19	0.0964854	rtpR; ribonucleoside-triphosphate reductase (thioredoxin) [EC:1.17.4.2]
K00919	09	0.0990539	ispE; 4-diphosphocytidyl-2-C-methyl-D-erythritol kinase [EC:2.7.1.148]
K00981	09	0.0990539	E2.7.7.41, CDS1, CDS2, cdsA; phosphatidate cytidylyltransferase [EC:2.7.7.41]
K00995	09	0.0990539	pgsA, PGS1; CDP-diacylglycerol---glycerol-3-phosphate 3-phosphatidyltransferase [EC:2.7.8.5]
K01221	09	0.0990539	0
K01735	09	0.0990539	aroB; 3-dehydroquinate synthase [EC:4.2.3.4]
K02802	09	0.0990539	PTS-Nag-EIIA, nagE; PTS system, N-acetylglucosamine-specific IIA component [EC:2.7.1.193]
K02803	09	0.0990539	PTS-Nag-EIIB, nagE; PTS system, N-acetylglucosamine-specific IIB component [EC:2.7.1.193]
K02804	09	0.0990539	PTS-Nag-EIIC, nagE; PTS system, N-acetylglucosamine-specific IIC component
K03472	19	0.100309	epd; D-erythrose 4-phosphate dehydrogenase [EC:1.2.1.72]
K00602	09	0.10367	purH; phosphoribosylaminoimidazolecarboxamide formyltransferase / IMP cyclohydrolase [EC:2.1.2.3 3.5.4.10]
K00845	09	0.10367	glk; glucokinase [EC:2.7.1.2]
K00943	09	0.10367	tmk, DTYMK; dTMP kinase [EC:2.7.4.9]
K01492	09	0.10367	purNH; phosphoribosylglycinamide/phosphoribosylaminoimidazolecarboxamide formyltransferase [EC:2.1.2.2 2.1.2.3]
K05821	09	0.10367	ARO9; aromatic amino acid aminotransferase II [EC:2.6.1.58 2.6.1.28]
K12407	09	0.10367	GCK; glucokinase [EC:2.7.1.2]
K00945	19	0.108319	cmk; CMP/dCMP kinase [EC:2.7.4.25]
K13800	19	0.108319	CMPK1, UMPK; UMP-CMP kinase [EC:2.7.4.14]
K13809	19	0.108319	CMPK2; UMP-CMP kinase 2, mitochondrial [EC:2.7.4.14]
K00601	09	0.108455	E2.1.2.2; phosphoribosylglycinamide formyltransferase [EC:2.1.2.2]
K01465	09	0.108455	URA4, pyrC; dihydroorotase [EC:3.5.2.3]
K08289	09	0.108455	purT; phosphoribosylglycinamide formyltransferase 2 [EC:2.1.2.2]
K11175	09	0.108455	purN; phosphoribosylglycinamide formyltransferase 1 [EC:2.1.2.2]
K15780	09	0.108455	tilS-hprT; bifunctional protein TilS/HprT [EC:6.3.4.19 2.4.2.8]
K00800	09	0.113413	aroA; 3-phosphoshikimate 1-carboxyvinyltransferase [EC:2.5.1.19]
K01188	19	0.116827	E3.2.1.21; beta-glucosidase [EC:3.2.1.21]
K05349	19	0.116827	bglX; beta-glucosidase [EC:3.2.1.21]
K05350	19	0.116827	bglB; beta-glucosidase [EC:3.2.1.21]
K01736	09	0.118548	aroC; chorismate synthase [EC:4.2.3.5]
K00951	19	0.121274	relA; GTP pyrophosphokinase [EC:2.7.6.5]
K07816	19	0.121274	E2.7.6.5X; putative GTP pyrophosphokinase [EC:2.7.6.5]
K00147	09	0.123864	proA; glutamate-5-semialdehyde dehydrogenase [EC:1.2.1.41]
K00220	09	0.123864	tyrC; cyclohexadieny/prephenate dehydrogenase [EC:1.3.1.43 1.3.1.12]
K00524	09	0.123864	nrdJ; ribonucleotide reductase, class II [EC:1.17.4.1]
K00525	09	0.123864	E1.17.4.1A, nrdA, nrdE; ribonucleoside-diphosphate reductase alpha chain [EC:1.17.4.1]
K00526	09	0.123864	E1.17.4.1B, nrdB, nrdF; ribonucleoside-diphosphate reductase beta chain [EC:1.17.4.1]
K01089	09	0.123864	hisB; imidazoleglycerol-phosphate dehydratase / histidinol-phosphatase [EC:4.2.1.19 3.1.3.15]
K03564	09	0.123864	0
K10807	09	0.123864	RRM1; ribonucleoside-diphosphate reductase subunit M1 [EC:1.17.4.1]
K10808	09	0.123864	RRM2; ribonucleoside-diphosphate reductase subunit M2 [EC:1.17.4.1]
K00602	19	0.125851	purH; phosphoribosylaminoimidazolecarboxamide formyltransferase / IMP cyclohydrolase [EC:2.1.2.3 3.5.4.10]
K01492	19	0.125851	purNH; phosphoribosylglycinamide/phosphoribosylaminoimidazolecarboxamide formyltransferase [EC:2.1.2.2 2.1.2.3]
K13799	19	0.125851	panC-cmk; pantoate ligase / CMP/dCMP kinase [EC:6.3.2.1 2.7.4.25]
K02777	09	0.129364	PTS-Glc-EIIA, crr; PTS system, sugar-specific IIA component [EC:2.7.1.-]
K02778	09	0.129364	PTS-Glc-EIIB, ptsG; PTS system, glucose-specific IIB component [EC:2.7.1.199]
K02779	09	0.129364	PTS-Glc-EIIC, ptsG; PTS system, glucose-specific IIC component
K01953	19	0.130563	asnB, ASNS; asparagine synthase (glutamine-hydrolysing) [EC:6.3.5.4]
K00645	09	0.135051	fabD, MCAT, MCT1; [acyl-carrier-protein] S-malonyltransferase [EC:2.3.1.39]
K00852	09	0.135051	rbsK, RBKS; ribokinase [EC:2.7.1.15]
K13935	09	0.135051	0
K00991	19	0.135409	ispD; 2-C-methyl-D-erythritol 4-phosphate cytidylyltransferase [EC:2.7.7.60]
K00014	19	0.145519	aroE; shikimate dehydrogenase [EC:1.1.1.25]
K00134	19	0.145519	GAPDH, gapA; glyceraldehyde 3-phosphate dehydrogenase [EC:1.2.1.12]
K00150	19	0.145519	gap2; glyceraldehyde-3-phosphate dehydrogenase (NAD(P)) [EC:1.2.1.59]
K05887	19	0.145519	ydiB; quinate/shikimate dehydrogenase [EC:1.1.1.282]
K10705	19	0.145519	GAPDHS; glyceraldehyde-3-phosphate dehydrogenase, spermatogenic [EC:1.2.1.12]
K12506	19	0.145519	ispDF; 2-C-methyl-D-erythritol 4-phosphate cytidylyltransferase / 2-C-methyl-D-erythritol 2,4-cyclodiphosphate synthase [EC:2.7.7.60 4.6.1.12]
K00132	09	0.147004	E1.2.1.10; acetaldehyde dehydrogenase (acetylating) [EC:1.2.1.10]
K00286	09	0.147004	proC; pyrroline-5-carboxylate reductase [EC:1.5.1.2]
K01190	09	0.147004	lacZ; beta-galactosidase [EC:3.2.1.23]
K01239	09	0.147004	iunH; purine nucleosidase [EC:3.2.2.1]
K04021	09	0.147004	eutE; aldehyde dehydrogenase
K04072	09	0.147004	adhE; acetaldehyde dehydrogenase / alcohol dehydrogenase [EC:1.2.1.10 1.1.1.1]
K04073	09	0.147004	mhpF; acetaldehyde dehydrogenase [EC:1.2.1.10]
K10213	09	0.147004	rihB; ribosylpyrimidine nucleosidase [EC:3.2.2.8]
K00820	19	0.150786	glmS, GFPT; glutamine---fructose-6-phosphate transaminase (isomerizing) [EC:2.6.1.16]
K01571	19	0.150786	oadA; oxaloacetate decarboxylase (Na+ extruding) subunit alpha [EC:7.2.4.2]
K01572	19	0.150786	0
K01573	19	0.150786	oadG; oxaloacetate decarboxylase (Na+ extruding) subunit gamma
K00759	09	0.153276	APRT, apt; adenine phosphoribosyltransferase [EC:2.4.2.7]
K00954	09	0.153276	E2.7.7.3A, coaD, kdtB; pantetheine-phosphate adenylyltransferase [EC:2.7.7.3]
K01835	09	0.153276	pgm; phosphoglucomutase [EC:5.4.2.2]
K02201	09	0.153276	E2.7.7.3B; pantetheine-phosphate adenylyltransferase [EC:2.7.7.3]
K13498	09	0.153276	trpCF; indole-3-glycerol phosphate synthase / phosphoribosylanthranilate isomerase [EC:4.1.1.48 5.3.1.24]
K15778	09	0.153276	pmm-pgm; phosphomannomutase / phosphoglucomutase [EC:5.4.2.8 5.4.2.2]
K15779	09	0.153276	PGM2; phosphoglucomutase / phosphopentomutase [EC:5.4.2.2 5.4.2.7]
K00161	19	0.156196	PDHA, pdhA; pyruvate dehydrogenase E1 component alpha subunit [EC:1.2.4.1]
K00162	19	0.156196	PDHB, pdhB; pyruvate dehydrogenase E1 component beta subunit [EC:1.2.4.1]
K00163	19	0.156196	aceE; pyruvate dehydrogenase E1 component [EC:1.2.4.1]
K00850	19	0.156196	pfkA, PFK; 6-phosphofructokinase 1 [EC:2.7.1.11]
K01568	19	0.156196	PDC, pdc; pyruvate decarboxylase [EC:4.1.1.1]
K01652	19	0.156196	E2.2.1.6L, ilvB, ilvG, ilvI; acetolactate synthase I/II/III large subunit [EC:2.2.1.6]
K01653	19	0.156196	E2.2.1.6S, ilvH, ilvN; acetolactate synthase I/III small subunit [EC:2.2.1.6]
K11258	19	0.156196	ilvM; acetolactate synthase II small subunit [EC:2.2.1.6]
K00088	09	0.15975	IMPDH, guaB; IMP dehydrogenase [EC:1.1.1.205]
K01188	09	0.15975	E3.2.1.21; beta-glucosidase [EC:3.2.1.21]
K01738	09	0.15975	cysK; cysteine synthase [EC:2.5.1.47]
K05349	09	0.15975	bglX; beta-glucosidase [EC:3.2.1.21]
K05350	09	0.15975	bglB; beta-glucosidase [EC:3.2.1.21]
K10150	09	0.15975	cysO; cysteine synthase / O-phosphoserine sulfhydrylase / cystathionine beta-synthase [EC:2.5.1.47 2.5.1.65 4.2.1.22]
K12339	09	0.15975	cysM; S-sulfo-L-cysteine synthase (O-acetyl-L-serine-dependent) [EC:2.5.1.144]
K13034	09	0.15975	ATCYSC1; L-3-cyanoalanine synthase/ cysteine synthase [EC:2.5.1.47 4.4.1.9]
K17069	09	0.15975	MET17; O-acetylhomoserine/O-acetylserine sulfhydrylase [EC:2.5.1.49 2.5.1.47]
K01190	19	0.161753	lacZ; beta-galactosidase [EC:3.2.1.23]
K01778	19	0.161753	dapF; diaminopimelate epimerase [EC:5.1.1.7]
K03779	19	0.161753	ttdA; L(+)-tartrate dehydratase alpha subunit [EC:4.2.1.32]
K03780	19	0.161753	ttdB; L(+)-tartrate dehydratase beta subunit [EC:4.2.1.32]
K01775	09	0.166428	alr; alanine racemase [EC:5.1.1.1]
K01770	19	0.167458	ispF; 2-C-methyl-D-erythritol 2,4-cyclodiphosphate synthase [EC:4.6.1.12]
K00831	19	0.173312	serC, PSAT1; phosphoserine aminotransferase [EC:2.6.1.52]
K01089	19	0.173312	hisB; imidazoleglycerol-phosphate dehydratase / histidinol-phosphatase [EC:4.2.1.19 3.1.3.15]
K00655	09	0.173314	plsC; 1-acyl-sn-glycerol-3-phosphate acyltransferase [EC:2.3.1.51]
K00925	09	0.173314	ackA; acetate kinase [EC:2.7.2.1]
K00932	09	0.173314	tdcD; propionate kinase [EC:2.7.2.15]
K00948	09	0.173314	PRPS, prsA; ribose-phosphate pyrophosphokinase [EC:2.7.6.1]
K00876	19	0.179319	udk, UCK; uridine kinase [EC:2.7.1.48]
K00329	09	0.18041	E7.1.1.2; NADH dehydrogenase [EC:7.1.1.2]
K00656	09	0.18041	E2.3.1.54, pflD; formate C-acetyltransferase [EC:2.3.1.54]
K01689	09	0.18041	ENO, eno; enolase [EC:4.2.1.11]
K02768	09	0.18041	PTS-Fru-EIIA, fruB; PTS system, fructose-specific IIA component [EC:2.7.1.202]
K02769	09	0.18041	PTS-Fru-EIIB, fruA; PTS system, fructose-specific IIB component [EC:2.7.1.202]
K02770	09	0.18041	PTS-Fru-EIIC, fruA; PTS system, fructose-specific IIC component
K02808	09	0.18041	PTS-Scr-EIIA, scrA, ptsS; PTS system, sucrose-specific IIA component [EC:2.7.1.211]
K02809	09	0.18041	PTS-Scr-EIIB, scrA, sacP, sacX, ptsS; PTS system, sucrose-specific IIB component [EC:2.7.1.211]
K02810	09	0.18041	PTS-Scr-EIIC, scrA, sacP, sacX, ptsS; PTS system, sucrose-specific IIC component
K00262	19	0.185478	E1.4.1.4, gdhA; glutamate dehydrogenase (NADP+) [EC:1.4.1.4]
K01923	19	0.185478	purC; phosphoribosylaminoimidazole-succinocarboxamide synthase [EC:6.3.2.6]
K03526	19	0.185478	gcpE, ispG; (E)-4-hydroxy-3-methylbut-2-enyl-diphosphate synthase [EC:1.17.7.1 1.17.7.3]
K00133	09	0.187721	asd; aspartate-semialdehyde dehydrogenase [EC:1.2.1.11]
K00297	09	0.187721	metF, MTHFR; methylenetetrahydrofolate reductase (NADPH) [EC:1.5.1.20]
K01937	09	0.187721	pyrG, CTPS; CTP synthase [EC:6.3.4.2]
K01091	19	0.191793	gph; phosphoglycolate phosphatase [EC:3.1.3.18]
K00261	09	0.195247	GLUD1_2, gdhA; glutamate dehydrogenase (NAD(P)+) [EC:1.4.1.3]
K00705	09	0.195247	malQ; 4-alpha-glucanotransferase [EC:2.4.1.25]
K01591	09	0.195247	pyrF; orotidine-5'-phosphate decarboxylase [EC:4.1.1.23]
K01755	19	0.198264	argH, ASL; argininosuccinate lyase [EC:4.3.2.1]
K01622	09	0.202993	K01622; fructose 1,6-bisphosphate aldolase/phosphatase [EC:4.1.2.13 3.1.3.11]
K02111	09	0.202993	ATPF1A, atpA; F-type H+/Na+-transporting ATPase subunit alpha [EC:7.1.2.2 7.2.2.1]
K02112	09	0.202993	ATPF1B, atpD; F-type H+/Na+-transporting ATPase subunit beta [EC:7.1.2.2 7.2.2.1]
K00656	19	0.204894	E2.3.1.54, pflD; formate C-acetyltransferase [EC:2.3.1.54]
K00917	19	0.204894	lacC; tagatose 6-phosphate kinase [EC:2.7.1.144]
K01519	19	0.204894	ITPA; inosine triphosphate pyrophosphatase [EC:3.6.1.-]
K01520	19	0.204894	dut, DUT; dUTP pyrophosphatase [EC:3.6.1.23]
K02428	19	0.204894	rdgB; XTP/dITP diphosphohydrolase [EC:3.6.1.66]
K10764	19	0.204894	metZ; O-succinylhomoserine sulfhydrylase [EC:2.5.1.-]
K16370	19	0.204894	pfkB; 6-phosphofructokinase 2 [EC:2.7.1.11]
K00099	19	0.211683	dxr; 1-deoxy-D-xylulose-5-phosphate reductoisomerase [EC:1.1.1.267]
K00145	19	0.211683	argC; N-acetyl-gamma-glutamyl-phosphate reductase [EC:1.2.1.38]
K00930	19	0.211683	argB; acetylglutamate kinase [EC:2.7.2.8]
K05828	19	0.211683	lysZ, argB; LysW-gamma-L-alpha-aminoadipate/LysW-L-glutamate kinase [EC:2.7.2.-]
K05829	19	0.211683	lysY, argC; LysW-gamma-L-alpha-aminoadipyl-6-phosphate/LysW-L-glutamyl-5-phosphate reductase [EC:1.2.1.-]
K00872	09	0.21915	thrB1; homoserine kinase [EC:2.7.1.39]
K02204	09	0.21915	thrB2; homoserine kinase type II [EC:2.7.1.39]
K13830	09	0.21915	ARO1; pentafunctional AROM polypeptide [EC:4.2.3.4 4.2.1.10 1.1.1.25 2.7.1.71 2.5.1.19]
K00931	19	0.225747	proB; glutamate 5-kinase [EC:2.7.2.11]
K01187	19	0.225747	malZ; alpha-glucosidase [EC:3.2.1.20]
K12047	19	0.225747	MGAM; maltase-glucoamylase [EC:3.2.1.20 3.2.1.3]
K12316	19	0.225747	GAA; lysosomal alpha-glucosidase [EC:3.2.1.20]
K12317	19	0.225747	GANC; neutral alpha-glucosidase C [EC:3.2.1.20]
K12659	19	0.225747	ARG56; N-acetyl-gamma-glutamyl-phosphate reductase / acetylglutamate kinase [EC:1.2.1.38 2.7.2.8]
K15922	19	0.225747	0
K00832	09	0.227567	tyrB; aromatic-amino-acid transaminase [EC:2.6.1.57]
K01694	09	0.227567	TRP; tryptophan synthase [EC:4.2.1.20]
K00059	19	0.233023	fabG, OAR1; 3-oxoacyl-[acyl-carrier protein] reductase [EC:1.1.1.100]
K00261	19	0.233023	GLUD1_2, gdhA; glutamate dehydrogenase (NAD(P)+) [EC:1.4.1.3]
K01663	19	0.233023	HIS7; imidazole glycerol-phosphate synthase [EC:4.3.2.10]
K01739	19	0.233023	metB; cystathionine gamma-synthase [EC:2.5.1.48]
K01885	19	0.233023	EARS, gltX; glutamyl-tRNA synthetase [EC:6.1.1.17]
K01950	19	0.233023	E6.3.5.1, NADSYN1, QNS1, nadE; NAD+ synthase (glutamine-hydrolysing) [EC:6.3.5.1]
K02500	19	0.233023	hisF; imidazole glycerol-phosphate synthase subunit HisF [EC:4.3.2.10]
K02501	19	0.233023	hisH; imidazole glycerol-phosphate synthase subunit HisH [EC:4.3.2.10]
K09698	19	0.233023	gltX; nondiscriminating glutamyl-tRNA synthetase [EC:6.1.1.24]
K14163	19	0.233023	EPRS; bifunctional glutamyl/prolyl-tRNA synthetase [EC:6.1.1.17 6.1.1.15]
K00798	19	0.240465	MMAB, pduO; cob(I)alamin adenosyltransferase [EC:2.5.1.17]
K00384	19	0.248072	trxB, TRR; thioredoxin reductase (NADPH) [EC:1.8.1.9]
K01962	19	0.248072	accA; acetyl-CoA carboxylase carboxyl transferase subunit alpha [EC:6.4.1.2 2.1.3.15]
K01963	19	0.248072	accD; acetyl-CoA carboxylase carboxyl transferase subunit beta [EC:6.4.1.2 2.1.3.15]
K02160	19	0.248072	accB, bccP; acetyl-CoA carboxylase biotin carboxyl carrier protein
K07173	19	0.248072	luxS; S-ribosylhomocysteine lyase [EC:4.4.1.21]
K15013	19	0.248072	ACSBG; long-chain-fatty-acid--CoA ligase ACSBG [EC:6.2.1.3]
K00882	09	0.254191	fruK; 1-phosphofructokinase [EC:2.7.1.56]
K01515	09	0.254191	nudF; ADP-ribose pyrophosphatase [EC:3.6.1.13]
K01517	09	0.254191	ADPRM; manganese-dependent ADP-ribose/CDP-alcohol diphosphatase [EC:3.6.1.13 3.6.1.16 3.6.1.53]
K08312	09	0.254191	nudE; ADP-ribose diphosphatase [EC:3.6.1.-]
K13987	09	0.254191	NUDT5; ADP-sugar pyrophosphatase / 8-oxo-dGDP phosphatase / ADP-D-ribose pyrophosphorylase [EC:3.6.1.13 3.6.1.58 2.7.7.96]
K13988	09	0.254191	NUDT9; ADP-ribose pyrophosphatase [EC:3.6.1.13]
K00031	19	0.255847	IDH1, IDH2, icd; isocitrate dehydrogenase [EC:1.1.1.42]
K01656	19	0.255847	TRP3; anthranilate synthase / indole-3-glycerol phosphate synthase [EC:4.1.3.27 4.1.1.48]
K01657	19	0.255847	trpE; anthranilate synthase component I [EC:4.1.3.27]
K01658	19	0.255847	trpG; anthranilate synthase component II [EC:4.1.3.27]
K01733	19	0.255847	thrC; threonine synthase [EC:4.2.3.1]
K13497	19	0.255847	trpGD; anthranilate synthase/phosphoribosyltransferase [EC:4.1.3.27 2.4.2.18]
K13503	19	0.255847	trpEG; anthranilate synthase [EC:4.1.3.27]
K00077	09	0.263529	panE, apbA; 2-dehydropantoate 2-reductase [EC:1.1.1.169]
K00288	09	0.263529	MTHFD; methylenetetrahydrofolate dehydrogenase (NADP+) / methenyltetrahydrofolate cyclohydrolase / formyltetrahydrofolate synthetase [EC:1.5.1.5 3.5.4.9 6.3.4.3]
K00382	09	0.263529	DLD, lpd, pdhD; dihydrolipoamide dehydrogenase [EC:1.8.1.4]
K01491	09	0.263529	folD; methylenetetrahydrofolate dehydrogenase (NADP+) / methenyltetrahydrofolate cyclohydrolase [EC:1.5.1.5 3.5.4.9]
K13403	09	0.263529	MTHFD2; methylenetetrahydrofolate dehydrogenase(NAD+) / 5,10-methenyltetrahydrofolate cyclohydrolase [EC:1.5.1.15 3.5.4.9]
K00620	19	0.263788	argJ; glutamate N-acetyltransferase / amino-acid N-acetyltransferase [EC:2.3.1.35 2.3.1.1]
K13501	19	0.263788	TRP1; anthranilate synthase / indole-3-glycerol phosphate synthase / phosphoribosylanthranilate isomerase [EC:4.1.3.27 4.1.1.48 5.3.1.24]
K00925	19	0.271899	ackA; acetate kinase [EC:2.7.2.1]
K00932	19	0.271899	tdcD; propionate kinase [EC:2.7.2.15]
K01928	19	0.271899	murE; UDP-N-acetylmuramoyl-L-alanyl-D-glutamate--2,6-diaminopimelate ligase [EC:6.3.2.13]
K00014	09	0.273101	aroE; shikimate dehydrogenase [EC:1.1.1.25]
K00975	09	0.273101	glgC; glucose-1-phosphate adenylyltransferase [EC:2.7.7.27]
K01754	09	0.273101	E4.3.1.19, ilvA, tdcB; threonine dehydratase [EC:4.3.1.19]
K01784	09	0.273101	galE, GALE; UDP-glucose 4-epimerase [EC:5.1.3.2]
K02749	09	0.273101	PTS-Glv-EIIB, glvB, malP, aglA; PTS system, alpha-glucoside-specific IIB component [EC:2.7.1.208 2.7.1.-]
K02750	09	0.273101	PTS-Glv-EIIC, glvC, malP, aglA; PTS system, alpha-glucoside-specific IIC component
K02752	09	0.273101	PTS-Asc-EIIB, ascF; PTS system, beta-glucoside (arbutin/salicin/cellobiose)-specific IIB component [EC:2.7.1.-]
K05887	09	0.273101	ydiB; quinate/shikimate dehydrogenase [EC:1.1.1.282]
K17716	09	0.273101	capD; UDP-glucose 4-epimerase [EC:5.1.3.2]
K00757	19	0.280178	udp, UPP; uridine phosphorylase [EC:2.4.2.3]
K01221	19	0.280178	0
K13832	19	0.280178	aroDE, DHQ-SDH; 3-dehydroquinate dehydratase / shikimate dehydrogenase [EC:4.2.1.10 1.1.1.25]
K00016	09	0.282909	LDH, ldh; L-lactate dehydrogenase [EC:1.1.1.27]
K00101	09	0.282909	lldD; L-lactate dehydrogenase (cytochrome) [EC:1.1.2.3]
K01189	09	0.282909	GLA; alpha-galactosidase [EC:3.2.1.22]
K01834	09	0.282909	PGAM, gpmA; 2,3-bisphosphoglycerate-dependent phosphoglycerate mutase [EC:5.4.2.11]
K01837	09	0.282909	BPGM; bisphosphoglycerate/phosphoglycerate mutase [EC:5.4.2.4 5.4.2.11]
K07406	09	0.282909	melA; alpha-galactosidase [EC:3.2.1.22]
K07407	09	0.282909	E3.2.1.22B, galA, rafA; alpha-galactosidase [EC:3.2.1.22]
K15633	09	0.282909	gpmI; 2,3-bisphosphoglycerate-independent phosphoglycerate mutase [EC:5.4.2.12]
K15634	09	0.282909	gpmB; probable phosphoglycerate mutase [EC:5.4.2.12]
K15635	09	0.282909	apgM; 2,3-bisphosphoglycerate-independent phosphoglycerate mutase [EC:5.4.2.12]
K01676	19	0.288627	E4.2.1.2A, fumA, fumB; fumarate hydratase, class I [EC:4.2.1.2]
K01677	19	0.288627	E4.2.1.2AA, fumA; fumarate hydratase subunit alpha [EC:4.2.1.2]
K01678	19	0.288627	E4.2.1.2AB, fumB; fumarate hydratase subunit beta [EC:4.2.1.2]
K01679	19	0.288627	E4.2.1.2B, fumC, FH; fumarate hydratase, class II [EC:4.2.1.2]
K01689	19	0.288627	ENO, eno; enolase [EC:4.2.1.11]
K01897	19	0.288627	ACSL, fadD; long-chain acyl-CoA synthetase [EC:6.2.1.3]
K03783	09	0.292952	punA, PNP; purine-nucleoside phosphorylase [EC:2.4.2.1]
K03784	09	0.292952	deoD; purine-nucleoside phosphorylase [EC:2.4.2.1]
K12506	09	0.292952	ispDF; 2-C-methyl-D-erythritol 4-phosphate cytidylyltransferase / 2-C-methyl-D-erythritol 2,4-cyclodiphosphate synthase [EC:2.7.7.60 4.6.1.12]
K00052	19	0.297246	leuB, IMDH; 3-isopropylmalate dehydrogenase [EC:1.1.1.85]
K00882	19	0.297246	fruK; 1-phosphofructokinase [EC:2.7.1.56]
K01792	19	0.297246	E5.1.3.15; glucose-6-phosphate 1-epimerase [EC:5.1.3.15]
K06859	19	0.297246	pgi1; glucose-6-phosphate isomerase, archaeal [EC:5.3.1.9]
K13810	19	0.297246	tal-pgi; transaldolase / glucose-6-phosphate isomerase [EC:2.2.1.2 5.3.1.9]
K15916	19	0.297246	pgi-pmi; glucose/mannose-6-phosphate isomerase [EC:5.3.1.9 5.3.1.8]
K00087	09	0.303232	ygeS, xdhA; xanthine dehydrogenase molybdenum-binding subunit [EC:1.17.1.4]
K00287	09	0.303232	DHFR, folA; dihydrofolate reductase [EC:1.5.1.3]
K11177	09	0.303232	yagR; xanthine dehydrogenase YagR molybdenum-binding subunit [EC:1.17.1.4]
K11178	09	0.303232	yagS; xanthine dehydrogenase YagS FAD-binding subunit [EC:1.17.1.4]
K13479	09	0.303232	ygeT, xdhB; xanthine dehydrogenase FAD-binding subunit [EC:1.17.1.4]
K13480	09	0.303232	ygeU, xdhC; xanthine dehydrogenase iron-sulfur-binding subunit
K13481	09	0.303232	xdhA; xanthine dehydrogenase small subunit [EC:1.17.1.4]
K13482	09	0.303232	xdhB; xanthine dehydrogenase large subunit [EC:1.17.1.4]
K13483	09	0.303232	yagT; xanthine dehydrogenase YagT iron-sulfur-binding subunit
K00611	19	0.306036	OTC, argF, argI; ornithine carbamoyltransferase [EC:2.1.3.3]
K00756	19	0.306036	pdp; pyrimidine-nucleoside phosphorylase [EC:2.4.2.2]
K01222	19	0.306036	E3.2.1.86A, celF; 6-phospho-beta-glucosidase [EC:3.2.1.86]
K01223	19	0.306036	E3.2.1.86B, bglA; 6-phospho-beta-glucosidase [EC:3.2.1.86]
K01647	19	0.306036	CS, gltA; citrate synthase [EC:2.3.3.1]
K01703	19	0.306036	leuC, IPMI-L; 3-isopropylmalate/(R)-2-methylmalate dehydratase large subunit [EC:4.2.1.33 4.2.1.35]
K01704	19	0.306036	leuD, IPMI-S; 3-isopropylmalate/(R)-2-methylmalate dehydratase small subunit [EC:4.2.1.33 4.2.1.35]
K13713	19	0.306036	purCD; fusion protein PurCD [EC:6.3.2.6 6.3.4.13]
K14187	19	0.306036	tyrA; chorismate mutase / prephenate dehydrogenase [EC:5.4.99.5 1.3.1.12]
K00817	09	0.313749	hisC; histidinol-phosphate aminotransferase [EC:2.6.1.9]
K01778	09	0.313749	dapF; diaminopimelate epimerase [EC:5.1.1.7]
K02473	09	0.313749	wbpP; UDP-N-acetylglucosamine 4-epimerase [EC:5.1.3.7]
K00942	19	0.314996	E2.7.4.8, gmk; guanylate kinase [EC:2.7.4.8]
K01664	19	0.314996	pabA; para-aminobenzoate synthetase component II [EC:2.6.1.85]
K01665	19	0.314996	pabB; para-aminobenzoate synthetase component I [EC:2.6.1.85]
K01710	19	0.314996	E4.2.1.46, rfbB, rffG; dTDP-glucose 4,6-dehydratase [EC:4.2.1.46]
K01752	19	0.314996	E4.3.1.17, sdaA, sdaB, tdcG; L-serine dehydratase [EC:4.3.1.17]
K13950	19	0.314996	pabAB; para-aminobenzoate synthetase [EC:2.6.1.85]
K17989	19	0.314996	SDS, SDH, CHA1; L-serine/L-threonine ammonia-lyase [EC:4.3.1.17 4.3.1.19]
K01048	19	0.324127	pldB; lysophospholipase [EC:3.1.1.5]
K00106	09	0.324503	XDH; xanthine dehydrogenase/oxidase [EC:1.17.1.4 1.17.3.2]
K01663	09	0.324503	HIS7; imidazole glycerol-phosphate synthase [EC:4.3.2.10]
K01954	09	0.324503	K01954; carbamoyl-phosphate synthase [EC:6.3.5.5]
K01955	09	0.324503	carB, CPA2; carbamoyl-phosphate synthase large subunit [EC:6.3.5.5]
K01956	09	0.324503	carA, CPA1; carbamoyl-phosphate synthase small subunit [EC:6.3.5.5]
K02500	09	0.324503	hisF; imidazole glycerol-phosphate synthase subunit HisF [EC:4.3.2.10]
K02501	09	0.324503	hisH; imidazole glycerol-phosphate synthase subunit HisH [EC:4.3.2.10]
K02793	09	0.324503	PTS-Man-EIIA, manX; PTS system, mannose-specific IIA component [EC:2.7.1.191]
K02794	09	0.324503	PTS-Man-EIIB, manX; PTS system, mannose-specific IIB component [EC:2.7.1.191]
K02795	09	0.324503	PTS-Man-EIIC, manY; PTS system, mannose-specific IIC component
K02796	09	0.324503	PTS-Man-EIID, manZ; PTS system, mannose-specific IID component
K13830	19	0.333428	ARO1; pentafunctional AROM polypeptide [EC:4.2.3.4 4.2.1.10 1.1.1.25 2.7.1.71 2.5.1.19]
K01718	09	0.335494	0
K12524	09	0.335494	thrA; bifunctional aspartokinase / homoserine dehydrogenase 1 [EC:2.7.2.4 1.1.1.3]
K12525	09	0.335494	metL; bifunctional aspartokinase / homoserine dehydrogenase 2 [EC:2.7.2.4 1.1.1.3]
K16329	09	0.335494	psuG; pseudouridylate synthase [EC:4.2.1.70]
K16330	09	0.335494	K16330; pseudouridylate synthase / pseudouridine kinase [EC:4.2.1.70 2.7.1.83]
K00329	19	0.3429	E7.1.1.2; NADH dehydrogenase [EC:7.1.1.2]
K00601	19	0.3429	E2.1.2.2; phosphoribosylglycinamide formyltransferase [EC:2.1.2.2]
K00651	19	0.3429	metA; homoserine O-succinyltransferase/O-acetyltransferase [EC:2.3.1.46 2.3.1.31]
K01951	19	0.3429	guaA, GMPS; GMP synthase (glutamine-hydrolysing) [EC:6.3.5.2]
K08289	19	0.3429	purT; phosphoribosylglycinamide formyltransferase 2 [EC:2.1.2.2]
K11175	19	0.3429	purN; phosphoribosylglycinamide formyltransferase 1 [EC:2.1.2.2]
K00006	19	0.352542	GPD1; glycerol-3-phosphate dehydrogenase (NAD+) [EC:1.1.1.8]
K00057	19	0.352542	gpsA; glycerol-3-phosphate dehydrogenase (NAD(P)+) [EC:1.1.1.94]
K00096	19	0.352542	araM, egsA; glycerol-1-phosphate dehydrogenase [NAD(P)+] [EC:1.1.1.261]
K00919	19	0.352542	ispE; 4-diphosphocytidyl-2-C-methyl-D-erythritol kinase [EC:2.7.1.148]
K00949	19	0.352542	thiN, TPK1, THI80; thiamine pyrophosphokinase [EC:2.7.6.2]
K01496	09	0.358187	hisI; phosphoribosyl-AMP cyclohydrolase [EC:3.5.4.19]
K01523	09	0.358187	hisE; phosphoribosyl-ATP pyrophosphohydrolase [EC:3.6.1.31]
K11755	09	0.358187	hisIE; phosphoribosyl-ATP pyrophosphohydrolase / phosphoribosyl-AMP cyclohydrolase [EC:3.6.1.31 3.5.4.19]
K00705	19	0.362354	malQ; 4-alpha-glucanotransferase [EC:2.4.1.25]
K00859	19	0.362354	coaE; dephospho-CoA kinase [EC:2.7.1.24]
K01854	19	0.362354	glf; UDP-galactopyranose mutase [EC:5.4.99.9]
K13829	19	0.362354	aroKB; shikimate kinase / 3-dehydroquinate synthase [EC:2.7.1.71 4.2.3.4]
K00527	09	0.369887	rtpR; ribonucleoside-triphosphate reductase (thioredoxin) [EC:1.17.4.2]
K00826	09	0.369887	E2.6.1.42, ilvE; branched-chain amino acid aminotransferase [EC:2.6.1.42]
K00891	09	0.369887	E2.7.1.71, aroK, aroL; shikimate kinase [EC:2.7.1.71]
K13421	09	0.369887	UMPS; uridine monophosphate synthetase [EC:2.4.2.10 4.1.1.23]
K01714	19	0.372335	dapA; 4-hydroxy-tetrahydrodipicolinate synthase [EC:4.3.3.7]
K01776	19	0.372335	murI; glutamate racemase [EC:5.1.1.3]
K01784	19	0.372335	galE, GALE; UDP-glucose 4-epimerase [EC:5.1.3.2]
K02473	19	0.372335	wbpP; UDP-N-acetylglucosamine 4-epimerase [EC:5.1.3.7]
K17716	19	0.372335	capD; UDP-glucose 4-epimerase [EC:5.1.3.2]
K00003	09	0.381822	hom; homoserine dehydrogenase [EC:1.1.1.3]
K14681	09	0.381822	argHA; argininosuccinate lyase / amino-acid N-acetyltransferase [EC:4.3.2.1 2.3.1.1]
K00075	19	0.382485	murB; UDP-N-acetylmuramate dehydrogenase [EC:1.3.1.98]
K00297	19	0.382485	metF, MTHFR; methylenetetrahydrofolate reductase (NADPH) [EC:1.5.1.20]
K03783	19	0.382485	punA, PNP; purine-nucleoside phosphorylase [EC:2.4.2.1]
K03784	19	0.382485	deoD; purine-nucleoside phosphorylase [EC:2.4.2.1]
K14152	19	0.382485	HIS4; phosphoribosyl-ATP pyrophosphohydrolase / phosphoribosyl-AMP cyclohydrolase / histidinol dehydrogenase [EC:3.6.1.31 3.5.4.19 1.1.1.23]
K00254	09	0.39399	DHODH, pyrD; dihydroorotate dehydrogenase [EC:1.3.5.2]
K03472	09	0.39399	epd; D-erythrose 4-phosphate dehydrogenase [EC:1.2.1.72]
K03527	09	0.39399	ispH, lytB; 4-hydroxy-3-methylbut-2-en-1-yl diphosphate reductase [EC:1.17.7.4]
K00053	19	0.403288	ilvC; ketol-acid reductoisomerase [EC:1.1.1.86]
K00288	19	0.403288	MTHFD; methylenetetrahydrofolate dehydrogenase (NADP+) / methenyltetrahydrofolate cyclohydrolase / formyltetrahydrofolate synthetase [EC:1.5.1.5 3.5.4.9 6.3.4.3]
K01491	19	0.403288	folD; methylenetetrahydrofolate dehydrogenase (NADP+) / methenyltetrahydrofolate cyclohydrolase [EC:1.5.1.5 3.5.4.9]
K13403	19	0.403288	MTHFD2; methylenetetrahydrofolate dehydrogenase(NAD+) / 5,10-methenyltetrahydrofolate cyclohydrolase [EC:1.5.1.15 3.5.4.9]
K14153	09	0.40639	thiDE; hydroxymethylpyrimidine kinase / phosphomethylpyrimidine kinase / thiamine-phosphate diphosphorylase [EC:2.7.1.49 2.7.4.7 2.5.1.3]
K00220	19	0.413938	tyrC; cyclohexadieny/prephenate dehydrogenase [EC:1.3.1.43 1.3.1.12]
K00655	19	0.413938	plsC; 1-acyl-sn-glycerol-3-phosphate acyltransferase [EC:2.3.1.51]
K01754	19	0.413938	E4.3.1.19, ilvA, tdcB; threonine dehydratase [EC:4.3.1.19]
K01810	19	0.413938	GPI, pgi; glucose-6-phosphate isomerase [EC:5.3.1.9]
K01676	09	0.419019	E4.2.1.2A, fumA, fumB; fumarate hydratase, class I [EC:4.2.1.2]
K01677	09	0.419019	E4.2.1.2AA, fumA; fumarate hydratase subunit alpha [EC:4.2.1.2]
K01678	09	0.419019	E4.2.1.2AB, fumB; fumarate hydratase subunit beta [EC:4.2.1.2]
K01679	09	0.419019	E4.2.1.2B, fumC, FH; fumarate hydratase, class II [EC:4.2.1.2]
K13501	09	0.419019	TRP1; anthranilate synthase / indole-3-glycerol phosphate synthase / phosphoribosylanthranilate isomerase [EC:4.1.3.27 4.1.1.48 5.3.1.24]
K00758	19	0.424754	deoA, TYMP; thymidine phosphorylase [EC:2.4.2.4]
K00832	19	0.424754	tyrB; aromatic-amino-acid transaminase [EC:2.6.1.57]
K01443	19	0.424754	nagA, AMDHD2; N-acetylglucosamine-6-phosphate deacetylase [EC:3.5.1.25]
K09903	19	0.424754	pyrH; uridylate kinase [EC:2.7.4.22]
K00765	09	0.431877	hisG; ATP phosphoribosyltransferase [EC:2.4.2.17]
K02502	09	0.431877	hisZ; ATP phosphoribosyltransferase regulatory subunit
K00147	19	0.435732	proA; glutamate-5-semialdehyde dehydrogenase [EC:1.2.1.41]
K01929	19	0.435732	murF; UDP-N-acetylmuramoyl-tripeptide--D-alanyl-D-alanine ligase [EC:6.3.2.10]
K00757	09	0.444961	udp, UPP; uridine phosphorylase [EC:2.4.2.3]
K00758	09	0.444961	deoA, TYMP; thymidine phosphorylase [EC:2.4.2.4]
K01807	19	0.446873	rpiA; ribose 5-phosphate isomerase A [EC:5.3.1.6]
K01808	19	0.446873	rpiB; ribose 5-phosphate isomerase B [EC:5.3.1.6]
K00524	19	0.458174	nrdJ; ribonucleotide reductase, class II [EC:1.17.4.1]
K00525	19	0.458174	E1.17.4.1A, nrdA, nrdE; ribonucleoside-diphosphate reductase alpha chain [EC:1.17.4.1]
K00526	19	0.458174	E1.17.4.1B, nrdB, nrdF; ribonucleoside-diphosphate reductase beta chain [EC:1.17.4.1]
K00852	19	0.458174	rbsK, RBKS; ribokinase [EC:2.7.1.15]
K00858	19	0.458174	ppnK, NADK; NAD+ kinase [EC:2.7.1.23]
K05821	19	0.458174	ARO9; aromatic amino acid aminotransferase II [EC:2.6.1.58 2.6.1.28]
K10807	19	0.458174	RRM1; ribonucleoside-diphosphate reductase subunit M1 [EC:1.17.4.1]
K10808	19	0.458174	RRM2; ribonucleoside-diphosphate reductase subunit M2 [EC:1.17.4.1]
K14187	09	0.458268	tyrA; chorismate mutase / prephenate dehydrogenase [EC:5.4.99.5 1.3.1.12]
K01126	19	0.469633	E3.1.4.46, glpQ, ugpQ; glycerophosphoryl diester phosphodiesterase [EC:3.1.4.46]
K01586	19	0.469633	lysA; diaminopimelate decarboxylase [EC:4.1.1.20]
K01756	19	0.469633	purB, ADSL; adenylosuccinate lyase [EC:4.3.2.2]
K00560	09	0.471795	thyA, TYMS; thymidylate synthase [EC:2.1.1.45]
K00844	09	0.471795	HK; hexokinase [EC:2.7.1.1]
K11540	09	0.471795	CAD; carbamoyl-phosphate synthase / aspartate carbamoyltransferase / dihydroorotase [EC:6.3.5.5 2.1.3.2 3.5.2.3]
K11541	09	0.471795	URA2; carbamoyl-phosphate synthase / aspartate carbamoyltransferase [EC:6.3.5.5 2.1.3.2]
K12657	09	0.471795	ALDH18A1, P5CS; delta-1-pyrroline-5-carboxylate synthetase [EC:2.7.2.11 1.2.1.41]
K13713	09	0.471795	purCD; fusion protein PurCD [EC:6.3.2.6 6.3.4.13]
K14154	09	0.471795	THI6; thiamine-phosphate diphosphorylase / hydroxyethylthiazole kinase [EC:2.5.1.3 2.7.1.50]
K00088	19	0.481249	IMPDH, guaB; IMP dehydrogenase [EC:1.1.1.205]
K00800	19	0.481249	aroA; 3-phosphoshikimate 1-carboxyvinyltransferase [EC:2.5.1.19]
K01496	19	0.481249	hisI; phosphoribosyl-AMP cyclohydrolase [EC:3.5.4.19]
K01523	19	0.481249	hisE; phosphoribosyl-ATP pyrophosphohydrolase [EC:3.6.1.31]
K01622	19	0.481249	K01622; fructose 1,6-bisphosphate aldolase/phosphatase [EC:4.1.2.13 3.1.3.11]
K11176	19	0.481249	purO; IMP cyclohydrolase [EC:3.5.4.10]
K11755	19	0.481249	hisIE; phosphoribosyl-ATP pyrophosphohydrolase / phosphoribosyl-AMP cyclohydrolase [EC:3.6.1.31 3.5.4.19]
K00648	09	0.485539	fabH; 3-oxoacyl-[acyl-carrier-protein] synthase III [EC:2.3.1.180]
K00133	19	0.49302	asd; aspartate-semialdehyde dehydrogenase [EC:1.2.1.11]
K00629	19	0.49302	GPAT1_2; glycerol-3-phosphate O-acyltransferase 1/2 [EC:2.3.1.15]
K00818	19	0.49302	E2.6.1.11, argD; acetylornithine aminotransferase [EC:2.6.1.11]
K01736	19	0.49302	aroC; chorismate synthase [EC:4.2.3.5]
K01924	19	0.49302	murC; UDP-N-acetylmuramate--alanine ligase [EC:6.3.2.8]
K01925	19	0.49302	murD; UDP-N-acetylmuramoylalanine--D-glutamate ligase [EC:6.3.2.9]
K02563	19	0.49302	murG; UDP-N-acetylglucosamine--N-acetylmuramyl-(pentapeptide) pyrophosphoryl-undecaprenol N-acetylglucosamine transferase [EC:2.4.1.227]
K05830	19	0.49302	lysJ, argD; LysW-gamma-L-lysine/LysW-L-ornithine aminotransferase [EC:2.6.1.-]
K12409	19	0.49302	GNE; bifunctional UDP-N-acetylglucosamine 2-epimerase / N-acetylmannosamine kinase [EC:3.2.1.183 2.7.1.60]
K00615	09	0.499497	E2.2.1.1, tktA, tktB; transketolase [EC:2.2.1.1]
K00763	19	0.504943	pncB, NAPRT1; nicotinate phosphoribosyltransferase [EC:6.3.4.21]
K01207	19	0.504943	nagZ; beta-N-acetylhexosaminidase [EC:3.2.1.52]
K01702	19	0.504943	LEU1; 3-isopropylmalate dehydratase [EC:4.2.1.33]
K02749	19	0.504943	PTS-Glv-EIIB, glvB, malP, aglA; PTS system, alpha-glucoside-specific IIB component [EC:2.7.1.208 2.7.1.-]
K02750	19	0.504943	PTS-Glv-EIIC, glvC, malP, aglA; PTS system, alpha-glucoside-specific IIC component
K02752	19	0.504943	PTS-Asc-EIIB, ascF; PTS system, beta-glucoside (arbutin/salicin/cellobiose)-specific IIB component [EC:2.7.1.-]
K00150	09	0.513665	gap2; glyceraldehyde-3-phosphate dehydrogenase (NAD(P)) [EC:1.2.1.59]
K00942	09	0.513665	E2.7.4.8, gmk; guanylate kinase [EC:2.7.4.8]
K01687	09	0.513665	ilvD; dihydroxy-acid dehydratase [EC:4.2.1.9]
K01005	09	0.52804	0
K01243	09	0.52804	mtnN, mtn, pfs; adenosylhomocysteine nucleosidase [EC:3.2.2.9]
K01244	09	0.52804	MTN; 5'-methylthioadenosine nucleosidase [EC:3.2.2.16]
K13853	09	0.52804	aroG, aroA; 3-deoxy-7-phosphoheptulonate synthase / chorismate mutase [EC:2.5.1.54 5.4.99.5]
K18284	09	0.52804	K18284; adenosylhomocysteine/aminodeoxyfutalosine nucleosidase [EC:3.2.2.9 3.2.2.30]
K00948	19	0.529238	PRPS, prsA; ribose-phosphate pyrophosphokinase [EC:2.7.6.1]
K00995	19	0.529238	pgsA, PGS1; CDP-diacylglycerol---glycerol-3-phosphate 3-phosphatidyltransferase [EC:2.7.8.5]
K15792	19	0.529238	murEF; murE/murF fusion protein [EC:6.3.2.13 6.3.2.10]
K00764	19	0.541604	purF, PPAT; amidophosphoribosyltransferase [EC:2.4.2.14]
K00861	19	0.541604	RFK, FMN1; riboflavin kinase [EC:2.7.1.26]
K00953	19	0.541604	FLAD1; FAD synthetase [EC:2.7.7.2]
K01933	19	0.541604	purM; phosphoribosylformylglycinamidine cyclo-ligase [EC:6.3.3.1]
K11753	19	0.541604	ribF; riboflavin kinase / FMN adenylyltransferase [EC:2.7.1.26 2.7.7.2]
K12526	19	0.541604	lysAC; bifunctional diaminopimelate decarboxylase / aspartate kinase [EC:4.1.1.20 2.7.2.4]
K14656	19	0.541604	ribL; FAD synthetase [EC:2.7.7.2]
K00053	09	0.542617	ilvC; ketol-acid reductoisomerase [EC:1.1.1.86]
K00134	09	0.542617	GAPDH, gapA; glyceraldehyde 3-phosphate dehydrogenase [EC:1.2.1.12]
K10705	09	0.542617	GAPDHS; glyceraldehyde-3-phosphate dehydrogenase, spermatogenic [EC:1.2.1.12]
K00762	19	0.554113	pyrE; orotate phosphoribosyltransferase [EC:2.4.2.10]
K01507	19	0.554113	ppa; inorganic pyrophosphatase [EC:3.6.1.1]
K01713	19	0.554113	pheC; cyclohexadienyl dehydratase [EC:4.2.1.51 4.2.1.91]
K01945	19	0.554113	purD; phosphoribosylamine---glycine ligase [EC:6.3.4.13]
K04518	19	0.554113	pheA2; prephenate dehydratase [EC:4.2.1.51]
K05359	19	0.554113	ADT, PDT; arogenate/prephenate dehydratase [EC:4.2.1.91 4.2.1.51]
K11540	19	0.554113	CAD; carbamoyl-phosphate synthase / aspartate carbamoyltransferase / dihydroorotase [EC:6.3.5.5 2.1.3.2 3.5.2.3]
K11541	19	0.554113	URA2; carbamoyl-phosphate synthase / aspartate carbamoyltransferase [EC:6.3.5.5 2.1.3.2]
K14153	19	0.554113	thiDE; hydroxymethylpyrimidine kinase / phosphomethylpyrimidine kinase / thiamine-phosphate diphosphorylase [EC:2.7.1.49 2.7.4.7 2.5.1.3]
K14170	19	0.554113	pheA; chorismate mutase / prephenate dehydratase [EC:5.4.99.5 4.2.1.51]
K01443	09	0.557392	nagA, AMDHD2; N-acetylglucosamine-6-phosphate deacetylase [EC:3.5.1.25]
K03151	09	0.557392	thiI; tRNA uracil 4-sulfurtransferase [EC:2.8.1.4]
K13832	09	0.557392	aroDE, DHQ-SDH; 3-dehydroquinate dehydratase / shikimate dehydrogenase [EC:4.2.1.10 1.1.1.25]
K00011	19	0.566762	AKR1B; aldehyde reductase [EC:1.1.1.21]
K00087	19	0.566762	ygeS, xdhA; xanthine dehydrogenase molybdenum-binding subunit [EC:1.17.1.4]
K00106	19	0.566762	XDH; xanthine dehydrogenase/oxidase [EC:1.17.1.4 1.17.3.2]
K00844	19	0.566762	HK; hexokinase [EC:2.7.1.1]
K11177	19	0.566762	yagR; xanthine dehydrogenase YagR molybdenum-binding subunit [EC:1.17.1.4]
K11178	19	0.566762	yagS; xanthine dehydrogenase YagS FAD-binding subunit [EC:1.17.1.4]
K12657	19	0.566762	ALDH18A1, P5CS; delta-1-pyrroline-5-carboxylate synthetase [EC:2.7.2.11 1.2.1.41]
K13479	19	0.566762	ygeT, xdhB; xanthine dehydrogenase FAD-binding subunit [EC:1.17.1.4]
K13480	19	0.566762	ygeU, xdhC; xanthine dehydrogenase iron-sulfur-binding subunit
K13481	19	0.566762	xdhA; xanthine dehydrogenase small subunit [EC:1.17.1.4]
K13482	19	0.566762	xdhB; xanthine dehydrogenase large subunit [EC:1.17.1.4]
K13483	19	0.566762	yagT; xanthine dehydrogenase YagT iron-sulfur-binding subunit
K16305	19	0.566762	K16305; fructose-bisphosphate aldolase / 6-deoxy-5-ketofructose 1-phosphate synthase [EC:4.1.2.13 2.2.1.11]
K16306	19	0.566762	K16306; fructose-bisphosphate aldolase / 2-amino-3,7-dideoxy-D-threo-hept-6-ulosonate synthase [EC:4.1.2.13 2.2.1.10]
K00001	09	0.57236	E1.1.1.1, adh; alcohol dehydrogenase [EC:1.1.1.1]
K00121	09	0.57236	frmA, ADH5, adhC; S-(hydroxymethyl)glutathione dehydrogenase / alcohol dehydrogenase [EC:1.1.1.284 1.1.1.1]
K01649	09	0.57236	leuA, IMS; 2-isopropylmalate synthase [EC:2.3.3.13]
K01662	09	0.57236	dxs; 1-deoxy-D-xylulose-5-phosphate synthase [EC:2.2.1.7]
K04022	09	0.57236	eutG; alcohol dehydrogenase
K13951	09	0.57236	ADH1_7; alcohol dehydrogenase 1/7 [EC:1.1.1.1]
K13952	09	0.57236	ADH6; alcohol dehydrogenase 6 [EC:1.1.1.1]
K13953	09	0.57236	adhP; alcohol dehydrogenase, propanol-preferring [EC:1.1.1.1]
K13954	09	0.57236	yiaY; alcohol dehydrogenase [EC:1.1.1.1]
K13980	09	0.57236	ADH4; alcohol dehydrogenase 4 [EC:1.1.1.1]
K00873	19	0.579548	PK, pyk; pyruvate kinase [EC:2.7.1.40]
K00927	19	0.579548	PGK, pgk; phosphoglycerate kinase [EC:2.7.2.3]
K00943	19	0.579548	tmk, DTYMK; dTMP kinase [EC:2.7.4.9]
K01649	19	0.579548	leuA, IMS; 2-isopropylmalate synthase [EC:2.3.3.13]
K12406	19	0.579548	PKLR; pyruvate kinase isozymes R/L [EC:2.7.1.40]
K14154	19	0.579548	THI6; thiamine-phosphate diphosphorylase / hydroxyethylthiazole kinase [EC:2.5.1.3 2.7.1.50]
K00226	09	0.587516	pyrD; dihydroorotate dehydrogenase (fumarate) [EC:1.3.98.1]
K00668	09	0.587516	FAS1; fatty acid synthase subunit beta, fungi type [EC:2.3.1.86]
K00756	09	0.587516	pdp; pyrimidine-nucleoside phosphorylase [EC:2.4.2.2]
K01587	09	0.587516	PAICS; phosphoribosylaminoimidazole carboxylase / phosphoribosylaminoimidazole-succinocarboxamide synthase [EC:4.1.1.21 6.3.2.6]
K00001	19	0.592467	E1.1.1.1, adh; alcohol dehydrogenase [EC:1.1.1.1]
K00121	19	0.592467	frmA, ADH5, adhC; S-(hydroxymethyl)glutathione dehydrogenase / alcohol dehydrogenase [EC:1.1.1.284 1.1.1.1]
K00849	19	0.592467	galK; galactokinase [EC:2.7.1.6]
K01239	19	0.592467	iunH; purine nucleosidase [EC:3.2.2.1]
K04022	19	0.592467	eutG; alcohol dehydrogenase
K10213	19	0.592467	rihB; ribosylpyrimidine nucleosidase [EC:3.2.2.8]
K13951	19	0.592467	ADH1_7; alcohol dehydrogenase 1/7 [EC:1.1.1.1]
K13952	19	0.592467	ADH6; alcohol dehydrogenase 6 [EC:1.1.1.1]
K13953	19	0.592467	adhP; alcohol dehydrogenase, propanol-preferring [EC:1.1.1.1]
K13954	19	0.592467	yiaY; alcohol dehydrogenase [EC:1.1.1.1]
K13980	19	0.592467	ADH4; alcohol dehydrogenase 4 [EC:1.1.1.1]
K01962	09	0.602855	accA; acetyl-CoA carboxylase carboxyl transferase subunit alpha [EC:6.4.1.2 2.1.3.15]
K01963	09	0.602855	accD; acetyl-CoA carboxylase carboxyl transferase subunit beta [EC:6.4.1.2 2.1.3.15]
K02160	09	0.602855	accB, bccP; acetyl-CoA carboxylase biotin carboxyl carrier protein
K00964	19	0.605517	0
K01255	19	0.605517	CARP, pepA; leucyl aminopeptidase [EC:3.4.11.1]
K01256	19	0.605517	pepN; aminopeptidase N [EC:3.4.11.2]
K01270	19	0.605517	pepD; dipeptidase D [EC:3.4.13.-]
K01271	19	0.605517	pepQ; Xaa-Pro dipeptidase [EC:3.4.13.9]
K01803	19	0.605517	TPI, tpiA; triosephosphate isomerase (TIM) [EC:5.3.1.1]
K02808	19	0.605517	PTS-Scr-EIIA, scrA, ptsS; PTS system, sucrose-specific IIA component [EC:2.7.1.211]
K02809	19	0.605517	PTS-Scr-EIIB, scrA, sacP, sacX, ptsS; PTS system, sucrose-specific IIB component [EC:2.7.1.211]
K02810	19	0.605517	PTS-Scr-EIIC, scrA, sacP, sacX, ptsS; PTS system, sucrose-specific IIC component
K06153	19	0.605517	bacA; undecaprenyl-diphosphatase [EC:3.6.1.27]
K07751	19	0.605517	pepB; PepB aminopeptidase [EC:3.4.11.23]
K10203	19	0.605517	ELOVL6; elongation of very long chain fatty acids protein 6 [EC:2.3.1.199]
K10245	19	0.605517	ELO2; fatty acid elongase 2 [EC:2.3.1.199]
K10246	19	0.605517	ELO3; fatty acid elongase 3 [EC:2.3.1.199]
K11140	19	0.605517	ANPEP, CD13; aminopeptidase N [EC:3.4.11.2]
K11142	19	0.605517	LAP3; cytosol aminopeptidase [EC:3.4.11.1 3.4.11.5]
K15428	19	0.605517	DUG1; Cys-Gly metallodipeptidase DUG1 [EC:3.4.13.-]
K00620	09	0.618372	argJ; glutamate N-acetyltransferase / amino-acid N-acetyltransferase [EC:2.3.1.35 2.3.1.1]
K00665	09	0.618372	FASN; fatty acid synthase, animal type [EC:2.3.1.85]
K00981	19	0.618694	E2.7.7.41, CDS1, CDS2, cdsA; phosphatidate cytidylyltransferase [EC:2.7.7.41]
K01623	19	0.618694	ALDO; fructose-bisphosphate aldolase, class I [EC:4.1.2.13]
K00254	19	0.631995	DHODH, pyrD; dihydroorotate dehydrogenase [EC:1.3.5.2]
K00821	19	0.631995	argD; acetylornithine/N-succinyldiaminopimelate aminotransferase [EC:2.6.1.11 2.6.1.17]
K00625	09	0.634062	E2.3.1.8, pta; phosphate acetyltransferase [EC:2.3.1.8]
K01187	09	0.634062	malZ; alpha-glucosidase [EC:3.2.1.20]
K04020	09	0.634062	eutD; phosphotransacetylase
K12047	09	0.634062	MGAM; maltase-glucoamylase [EC:3.2.1.20 3.2.1.3]
K12316	09	0.634062	GAA; lysosomal alpha-glucosidase [EC:3.2.1.20]
K12317	09	0.634062	GANC; neutral alpha-glucosidase C [EC:3.2.1.20]
K12659	09	0.634062	ARG56; N-acetyl-gamma-glutamyl-phosphate reductase / acetylglutamate kinase [EC:1.2.1.38 2.7.2.8]
K13788	09	0.634062	pta; phosphate acetyltransferase [EC:2.3.1.8]
K13923	09	0.634062	pduL; phosphate propanoyltransferase [EC:2.3.1.222]
K15024	09	0.634062	K15024; putative phosphotransacetylase [EC:2.3.1.8]
K15922	09	0.634062	0
K00645	19	0.645416	fabD, MCAT, MCT1; [acyl-carrier-protein] S-malonyltransferase [EC:2.3.1.39]
K01005	19	0.645416	0
K01735	19	0.645416	aroB; 3-dehydroquinate synthase [EC:4.2.3.4]
K01916	19	0.645416	nadE; NAD+ synthase [EC:6.3.1.5]
K13935	19	0.645416	0
K15780	19	0.645416	tilS-hprT; bifunctional protein TilS/HprT [EC:6.3.4.19 2.4.2.8]
K11533	09	0.649917	fas; fatty acid synthase, bacteria type [EC:2.3.1.-]
K15013	09	0.649917	ACSBG; long-chain-fatty-acid--CoA ligase ACSBG [EC:6.2.1.3]
K00867	19	0.658954	coaA; type I pantothenate kinase [EC:2.7.1.33]
K00954	19	0.658954	E2.7.7.3A, coaD, kdtB; pantetheine-phosphate adenylyltransferase [EC:2.7.7.3]
K00972	19	0.658954	UAP1; UDP-N-acetylglucosamine/UDP-N-acetylgalactosamine diphosphorylase [EC:2.7.7.23 2.7.7.83]
K02201	19	0.658954	E2.7.7.3B; pantetheine-phosphate adenylyltransferase [EC:2.7.7.3]
K03525	19	0.658954	coaX; type III pantothenate kinase [EC:2.7.1.33]
K04042	19	0.658954	glmU; bifunctional UDP-N-acetylglucosamine pyrophosphorylase / Glucosamine-1-phosphate N-acetyltransferase [EC:2.7.7.23 2.3.1.157]
K09680	19	0.658954	coaW; type II pantothenate kinase [EC:2.7.1.33]
K11528	19	0.658954	glmU; UDP-N-acetylglucosamine pyrophosphorylase [EC:2.7.7.23]
K11787	19	0.658954	GART; phosphoribosylamine--glycine ligase / phosphoribosylglycinamide formyltransferase / phosphoribosylformylglycinamidine cyclo-ligase [EC:6.3.4.13 2.1.2.2 6.3.3.1]
K11788	19	0.658954	ADE5; phosphoribosylamine--glycine ligase / phosphoribosylformylglycinamidine cyclo-ligase [EC:6.3.4.13 6.3.3.1]
K01897	09	0.665932	ACSL, fadD; long-chain acyl-CoA synthetase [EC:6.2.1.3]
K13938	09	0.665932	folM; dihydromonapterin reductase / dihydrofolate reductase [EC:1.5.1.50 1.5.1.3]
K00667	19	0.672604	FAS2; fatty acid synthase subunit alpha, fungi type [EC:2.3.1.86]
K01624	19	0.672604	FBA, fbaA; fructose-bisphosphate aldolase, class II [EC:4.1.2.13]
K01930	19	0.672604	FPGS; folylpolyglutamate synthase [EC:6.3.2.17]
K01939	19	0.672604	purA, ADSS; adenylosuccinate synthase [EC:6.3.4.4]
K02111	19	0.672604	ATPF1A, atpA; F-type H+/Na+-transporting ATPase subunit alpha [EC:7.1.2.2 7.2.2.1]
K02112	19	0.672604	ATPF1B, atpD; F-type H+/Na+-transporting ATPase subunit beta [EC:7.1.2.2 7.2.2.1]
K11645	19	0.672604	fbaB; fructose-bisphosphate aldolase, class I [EC:4.1.2.13]
K01755	09	0.682102	argH, ASL; argininosuccinate lyase [EC:4.3.2.1]
K00286	19	0.686363	proC; pyrroline-5-carboxylate reductase [EC:1.5.1.2]
K01775	19	0.686363	alr; alanine racemase [EC:5.1.1.1]
K00059	09	0.698418	fabG, OAR1; 3-oxoacyl-[acyl-carrier protein] reductase [EC:1.1.1.100]
K01702	09	0.698418	LEU1; 3-isopropylmalate dehydratase [EC:4.2.1.33]
K00608	19	0.700227	pyrBI; aspartate carbamoyltransferase [EC:2.1.3.2]
K00609	19	0.700227	pyrB, PYR2; aspartate carbamoyltransferase catalytic subunit [EC:2.1.3.2]
K00610	19	0.700227	pyrI; aspartate carbamoyltransferase regulatory subunit
K01835	19	0.700227	pgm; phosphoglucomutase [EC:5.4.2.2]
K15778	19	0.700227	pmm-pgm; phosphomannomutase / phosphoglucomutase [EC:5.4.2.8 5.4.2.2]
K15779	19	0.700227	PGM2; phosphoglucomutase / phosphopentomutase [EC:5.4.2.2 5.4.2.7]
K00815	19	0.714191	TAT; tyrosine aminotransferase [EC:2.6.1.5]
K00838	19	0.714191	ARO8; aromatic amino acid aminotransferase I / 2-aminoadipate transaminase [EC:2.6.1.57 2.6.1.39 2.6.1.27 2.6.1.5]
K00939	19	0.714191	adk, AK; adenylate kinase [EC:2.7.4.3]
K02793	19	0.714191	PTS-Man-EIIA, manX; PTS system, mannose-specific IIA component [EC:2.7.1.191]
K02794	19	0.714191	PTS-Man-EIIB, manX; PTS system, mannose-specific IIB component [EC:2.7.1.191]
K02795	19	0.714191	PTS-Man-EIIC, manY; PTS system, mannose-specific IIC component
K02796	19	0.714191	PTS-Man-EIID, manZ; PTS system, mannose-specific IID component
K09458	19	0.714191	fabF, OXSM, CEM1; 3-oxoacyl-[acyl-carrier-protein] synthase II [EC:2.3.1.179]
K13998	19	0.714191	DHFR-TS; dihydrofolate reductase / thymidylate synthase [EC:1.5.1.3 2.1.1.45]
K15849	19	0.714191	PAT, AAT; bifunctional aspartate aminotransferase and glutamate/aspartate-prephenate aminotransferase [EC:2.6.1.1 2.6.1.78 2.6.1.79]
K00011	09	0.714875	AKR1B; aldehyde reductase [EC:1.1.1.21]
K00629	09	0.714875	GPAT1_2; glycerol-3-phosphate O-acyltransferase 1/2 [EC:2.3.1.15]
K01255	09	0.714875	CARP, pepA; leucyl aminopeptidase [EC:3.4.11.1]
K01256	09	0.714875	pepN; aminopeptidase N [EC:3.4.11.2]
K01270	09	0.714875	pepD; dipeptidase D [EC:3.4.13.-]
K01271	09	0.714875	pepQ; Xaa-Pro dipeptidase [EC:3.4.13.9]
K07751	09	0.714875	pepB; PepB aminopeptidase [EC:3.4.11.23]
K11140	09	0.714875	ANPEP, CD13; aminopeptidase N [EC:3.4.11.2]
K11142	09	0.714875	LAP3; cytosol aminopeptidase [EC:3.4.11.1 3.4.11.5]
K15428	09	0.714875	DUG1; Cys-Gly metallodipeptidase DUG1 [EC:3.4.13.-]
K00016	19	0.728252	LDH, ldh; L-lactate dehydrogenase [EC:1.1.1.27]
K00101	19	0.728252	lldD; L-lactate dehydrogenase (cytochrome) [EC:1.1.2.3]
K00872	19	0.728252	thrB1; homoserine kinase [EC:2.7.1.39]
K02204	19	0.728252	thrB2; homoserine kinase type II [EC:2.7.1.39]
K01703	09	0.731466	leuC, IPMI-L; 3-isopropylmalate/(R)-2-methylmalate dehydratase large subunit [EC:4.2.1.33 4.2.1.35]
K01704	09	0.731466	leuD, IPMI-S; 3-isopropylmalate/(R)-2-methylmalate dehydratase small subunit [EC:4.2.1.33 4.2.1.35]
K00560	19	0.742404	thyA, TYMS; thymidylate synthase [EC:2.1.1.45]
K00647	19	0.742404	fabB; 3-oxoacyl-[acyl-carrier-protein] synthase I [EC:2.3.1.41]
K03431	19	0.742404	glmM; phosphoglucosamine mutase [EC:5.4.2.10]
K03785	19	0.742404	aroD; 3-dehydroquinate dehydratase I [EC:4.2.1.10]
K03786	19	0.742404	aroQ, qutE; 3-dehydroquinate dehydratase II [EC:4.2.1.10]
K00640	09	0.748184	cysE; serine O-acetyltransferase [EC:2.3.1.30]
K01126	09	0.748184	E3.1.4.46, glpQ, ugpQ; glycerophosphoryl diester phosphodiesterase [EC:3.1.4.46]
K01740	09	0.748184	metY; O-acetylhomoserine (thiol)-lyase [EC:2.5.1.49]
K00226	19	0.756645	pyrD; dihydroorotate dehydrogenase (fumarate) [EC:1.3.98.1]
K00665	19	0.756645	FASN; fatty acid synthase, animal type [EC:2.3.1.85]
K01591	19	0.756645	pyrF; orotidine-5'-phosphate decarboxylase [EC:4.1.1.23]
K00818	09	0.76502	E2.6.1.11, argD; acetylornithine aminotransferase [EC:2.6.1.11]
K01739	09	0.76502	metB; cystathionine gamma-synthase [EC:2.5.1.48]
K05830	09	0.76502	lysJ, argD; LysW-gamma-L-lysine/LysW-L-ornithine aminotransferase [EC:2.6.1.-]
K10764	09	0.76502	metZ; O-succinylhomoserine sulfhydrylase [EC:2.5.1.-]
K01744	19	0.770968	aspA; aspartate ammonia-lyase [EC:4.3.1.1]
K00811	09	0.781969	ASP5; aspartate aminotransferase, chloroplastic [EC:2.6.1.1]
K00812	09	0.781969	aspB; aspartate aminotransferase [EC:2.6.1.1]
K00813	09	0.781969	aspC; aspartate aminotransferase [EC:2.6.1.1]
K02203	09	0.781969	thrH; phosphoserine / homoserine phosphotransferase [EC:3.1.3.3 2.7.1.39]
K10203	09	0.781969	ELOVL6; elongation of very long chain fatty acids protein 6 [EC:2.3.1.199]
K10245	09	0.781969	ELO2; fatty acid elongase 2 [EC:2.3.1.199]
K10246	09	0.781969	ELO3; fatty acid elongase 3 [EC:2.3.1.199]
K11358	09	0.781969	yhdR; aspartate aminotransferase [EC:2.6.1.1]
K14454	09	0.781969	GOT1; aspartate aminotransferase, cytoplasmic [EC:2.6.1.1]
K14455	09	0.781969	GOT2; aspartate aminotransferase, mitochondrial [EC:2.6.1.1]
K01915	19	0.78537	glnA, GLUL; glutamine synthetase [EC:6.3.1.2]
K00811	19	0.799846	ASP5; aspartate aminotransferase, chloroplastic [EC:2.6.1.1]
K00812	19	0.799846	aspB; aspartate aminotransferase [EC:2.6.1.1]
K00813	19	0.799846	aspC; aspartate aminotransferase [EC:2.6.1.1]
K11358	19	0.799846	yhdR; aspartate aminotransferase [EC:2.6.1.1]
K14454	19	0.799846	GOT1; aspartate aminotransferase, cytoplasmic [EC:2.6.1.1]
K14455	19	0.799846	GOT2; aspartate aminotransferase, mitochondrial [EC:2.6.1.1]
K00668	19	0.814391	FAS1; fatty acid synthase subunit beta, fungi type [EC:2.3.1.86]
K00845	19	0.814391	glk; glucokinase [EC:2.7.1.2]
K01243	19	0.814391	mtnN, mtn, pfs; adenosylhomocysteine nucleosidase [EC:3.2.2.9]
K01244	19	0.814391	MTN; 5'-methylthioadenosine nucleosidase [EC:3.2.2.16]
K12407	19	0.814391	GCK; glucokinase [EC:2.7.1.2]
K18284	19	0.814391	K18284; adenosylhomocysteine/aminodeoxyfutalosine nucleosidase [EC:3.2.2.9 3.2.2.30]
K00667	09	0.81617	FAS2; fatty acid synthase subunit alpha, fungi type [EC:2.3.1.86]
K01465	19	0.829	URA4, pyrC; dihydroorotase [EC:3.5.2.3]
K01783	19	0.829	rpe, RPE; ribulose-phosphate 3-epimerase [EC:5.1.3.1]
K02318	19	0.829	COASY; phosphopantetheine adenylyltransferase / dephospho-CoA kinase [EC:2.7.7.3 2.7.1.24]
K03151	19	0.829	thiI; tRNA uracil 4-sulfurtransferase [EC:2.8.1.4]
K01207	09	0.833407	nagZ; beta-N-acetylhexosaminidase [EC:3.2.1.52]
K01710	09	0.833407	E4.2.1.46, rfbB, rffG; dTDP-glucose 4,6-dehydratase [EC:4.2.1.46]
K00769	19	0.843669	gpt; xanthine phosphoribosyltransferase [EC:2.4.2.22]
K01587	19	0.843669	PAICS; phosphoribosylaminoimidazole carboxylase / phosphoribosylaminoimidazole-succinocarboxamide synthase [EC:4.1.1.21 6.3.2.6]
K03816	19	0.843669	xpt; xanthine phosphoribosyltransferase [EC:2.4.2.22]
K11533	19	0.843669	fas; fatty acid synthase, bacteria type [EC:2.3.1.-]
K13799	09	0.850725	panC-cmk; pantoate ligase / CMP/dCMP kinase [EC:6.3.2.1 2.7.4.25]
K13829	09	0.850725	aroKB; shikimate kinase / 3-dehydroquinate synthase [EC:2.7.1.71 4.2.3.4]
K00759	19	0.858392	APRT, apt; adenine phosphoribosyltransferase [EC:2.4.2.7]
K00765	19	0.858392	hisG; ATP phosphoribosyltransferase [EC:2.4.2.17]
K00817	19	0.858392	hisC; histidinol-phosphate aminotransferase [EC:2.6.1.9]
K01740	19	0.858392	metY; O-acetylhomoserine (thiol)-lyase [EC:2.5.1.49]
K01952	19	0.858392	PFAS, purL; phosphoribosylformylglycinamidine synthase [EC:6.3.5.3]
K02502	19	0.858392	hisZ; ATP phosphoribosyltransferase regulatory subunit
K00951	09	0.868115	relA; GTP pyrophosphokinase [EC:2.7.6.5]
K02564	09	0.868115	nagB, GNPDA; glucosamine-6-phosphate deaminase [EC:3.5.99.6]
K07816	09	0.868115	E2.7.6.5X; putative GTP pyrophosphokinase [EC:2.7.6.5]
K01921	19	0.873164	ddl; D-alanine-D-alanine ligase [EC:6.3.2.4]
K02203	19	0.873164	thrH; phosphoserine / homoserine phosphotransferase [EC:3.1.3.3 2.7.1.39]
K03342	19	0.873164	pabBC; para-aminobenzoate synthetase / 4-amino-4-deoxychorismate lyase [EC:2.6.1.85 4.1.3.38]
K13498	19	0.873164	trpCF; indole-3-glycerol phosphate synthase / phosphoribosylanthranilate isomerase [EC:4.1.1.48 5.3.1.24]
K13853	19	0.873164	aroG, aroA; 3-deoxy-7-phosphoheptulonate synthase / chorismate mutase [EC:2.5.1.54 5.4.99.5]
K01656	09	0.88557	TRP3; anthranilate synthase / indole-3-glycerol phosphate synthase [EC:4.1.3.27 4.1.1.48]
K01657	09	0.88557	trpE; anthranilate synthase component I [EC:4.1.3.27]
K01658	09	0.88557	trpG; anthranilate synthase component II [EC:4.1.3.27]
K01953	09	0.88557	asnB, ASNS; asparagine synthase (glutamine-hydrolysing) [EC:6.3.5.4]
K13497	09	0.88557	trpGD; anthranilate synthase/phosphoribosyltransferase [EC:4.1.3.27 2.4.2.18]
K13503	09	0.88557	trpEG; anthranilate synthase [EC:4.1.3.27]
K00760	19	0.887981	hprT, hpt, HPRT1; hypoxanthine phosphoribosyltransferase [EC:2.4.2.8]
K00826	19	0.887981	E2.6.1.42, ilvE; branched-chain amino acid aminotransferase [EC:2.6.1.42]
K00952	19	0.887981	nadM; nicotinamide-nucleotide adenylyltransferase [EC:2.7.7.1]
K00969	19	0.887981	nadD; nicotinate-nucleotide adenylyltransferase [EC:2.7.7.18]
K01000	19	0.887981	mraY; phospho-N-acetylmuramoyl-pentapeptide-transferase [EC:2.7.8.13]
K01626	19	0.887981	E2.5.1.54, aroF, aroG, aroH; 3-deoxy-7-phosphoheptulonate synthase [EC:2.5.1.54]
K03564	19	0.887981	0
K03856	19	0.887981	AROA2, aroA; 3-deoxy-7-phosphoheptulonate synthase [EC:2.5.1.54]
K06210	19	0.887981	NMNAT; nicotinamide mononucleotide adenylyltransferase [EC:2.7.7.1 2.7.7.18]
K13522	19	0.887981	K13522, nadM; bifunctional NMN adenylyltransferase/nudix hydrolase [EC:2.7.7.1 3.6.1.-]
K00790	19	0.902837	murA; UDP-N-acetylglucosamine 1-carboxyvinyltransferase [EC:2.5.1.7]
K01937	19	0.902837	pyrG, CTPS; CTP synthase [EC:6.3.4.2]
K00647	09	0.90308	fabB; 3-oxoacyl-[acyl-carrier-protein] synthase I [EC:2.3.1.41]
K00821	09	0.90308	argD; acetylornithine/N-succinyldiaminopimelate aminotransferase [EC:2.6.1.11 2.6.1.17]
K01091	09	0.90308	gph; phosphoglycolate phosphatase [EC:3.1.3.18]
K11754	19	0.917728	folC; dihydrofolate synthase / folylpolyglutamate synthase [EC:6.3.2.12 6.3.2.17]
K01907	09	0.920637	AACS, acsA; acetoacetyl-CoA synthetase [EC:6.2.1.16]
K00787	19	0.932647	FDPS; farnesyl diphosphate synthase [EC:2.5.1.1 2.5.1.10]
K00795	19	0.932647	ispA; farnesyl diphosphate synthase [EC:2.5.1.1 2.5.1.10]
K01694	19	0.932647	TRP; tryptophan synthase [EC:4.2.1.20]
K01718	19	0.932647	0
K13787	19	0.932647	idsA; geranylgeranyl diphosphate synthase, type I [EC:2.5.1.1 2.5.1.10 2.5.1.29]
K13789	19	0.932647	GGPS; geranylgeranyl diphosphate synthase, type II [EC:2.5.1.1 2.5.1.10 2.5.1.29]
K14066	19	0.932647	GPS; geranyl diphosphate synthase [EC:2.5.1.1]
K16329	19	0.932647	psuG; pseudouridylate synthase [EC:4.2.1.70]
K16330	19	0.932647	K16330; pseudouridylate synthase / pseudouridine kinase [EC:4.2.1.70 2.7.1.83]
K00798	09	0.938233	MMAB, pduO; cob(I)alamin adenosyltransferase [EC:2.5.1.17]
K00850	09	0.938233	pfkA, PFK; 6-phosphofructokinase 1 [EC:2.7.1.11]
K00917	09	0.938233	lacC; tagatose 6-phosphate kinase [EC:2.7.1.144]
K01664	09	0.938233	pabA; para-aminobenzoate synthetase component II [EC:2.6.1.85]
K01665	09	0.938233	pabB; para-aminobenzoate synthetase component I [EC:2.6.1.85]
K01752	09	0.938233	E4.3.1.17, sdaA, sdaB, tdcG; L-serine dehydratase [EC:4.3.1.17]
K01938	09	0.938233	fhs; formate--tetrahydrofolate ligase [EC:6.3.4.3]
K03342	09	0.938233	pabBC; para-aminobenzoate synthetase / 4-amino-4-deoxychorismate lyase [EC:2.6.1.85 4.1.3.38]
K13402	09	0.938233	MTHFD1L; monofunctional C1-tetrahydrofolate synthase, mitochondrial [EC:6.3.4.3]
[truncated: 51 more rows]

## Sheet: EC number_diff
S4 Spreadsheet. MetGEMs toolbox prediction on Thailand Pediatric Allergy Research Cohort.
[truncated: 720 more rows]

[truncated: 1 more sheets: Metabolic routes_diff]
